# Supplementary material for: Soil respiration of four forests along elevation gradient in northern subtropical China
Source: Ecol Evol. 2019 Nov 6;9(22):12846–57. doi: 10.1002/ece3.5762 (PMC6875676; doi:10.1002/ece3.5762)
Supplement: Supplementary file 1 [file ECE3-9-12846-s001.zip]

Archive with 7 entries (5 files):
- rawdata/
- rawdata/rawdata/
- rawdata/rawdata/rootdecomposition.xlsx
- rawdata/rawdata/soilrespiration&T&M_CF.xlsx
- rawdata/rawdata/soilrespiration&T&M_DBF.xlsx
- rawdata/rawdata/soilrespiration&T&M_EBF.xlsx
- rawdata/rawdata/soilrespiration&T&M_MF.xlsx
