# Supplementary material for: Soil respiration of four forests along elevation gradient in northern subtropical China
Source: Ecol Evol. 2019 Nov 6;9(22):12846–57. doi: 10.1002/ece3.5762 (PMC6875676; doi:10.1002/ece3.5762)
Supplement: Supplementary file 1 [file ECE3-9-12846-s001.zip › rawdata/rawdata/rootdecomposition.xlsx]

## Sheet: MF
date	5 litterbag	mean
2009_05_04	0.13	0.026
2009_07_07	1.36	0.272
2009-09-08	1.25	0.25
2009-11-14	34.35	6.87
2010-05-19	20.87	4.174
2010-07-07	47.12	9.424
2010-09-17	54.51	10.902
2010-11-13	44.49	8.898
2011\5\14	113.5	22.7
2011\7\30	181.87	36.374
							30*30
							11.1111

## Sheet: CF
date	5 litterbag	mean
2009_04_30	0.08	0.888889
2009_07_13	0.56	6.22222
2009-09-09	0.38	4.22222
2009-11-13	7.41	82.3333
2010-05-18	4.13	45.8889
2010-07-07	9.29	103.222
2010-11-14	11.82	131.333
2011\5\14	69.35	770.556
2011\07\30	181.87	2020.78

## Sheet: DBF
date	5 litterbag	mean
2009_04_26	0.11	0.022
2009_07_09	2.07	0.414
2009-09-10	3.11	0.622
2009-11-14	42.98	8.596
2010-05-20	35.05	7.01
2010-07-06	66.87	13.374
2010-09-17	70.36	14.072
2010-11-13	42.22	8.444
2011\05\14	90.01	18.002
2011\08\03	181.87	36.374

## Sheet: EBF
date	5 litterbag	mean
2009_04_17	0.38	0.076
2009_07_02	1.56	0.312
2009-08-21	2.01	0.402
2009-10-22	133.6	26.72
2010-05-19	65.69	13.138
2010-07-08	43.69	8.738
2010-09-17	78.65	15.73
2010-11-14	49.91	9.982
2011\05\14	91.45	18.29
2011\07\30	152.23	30.446
