# Supplementary material for: Soil respiration of four forests along elevation gradient in northern subtropical China
Source: Ecol Evol. 2019 Nov 6;9(22):12846–57. doi: 10.1002/ece3.5762 (PMC6875676; doi:10.1002/ece3.5762)
Supplement: Supplementary file 1 [file ECE3-9-12846-s001.zip › rawdata/rawdata/soilrespiration&T&M_CF.xlsx]

## Sheet: JHL整理
LI-8100:	1c7	A	81	5436	1d4	183
File Name:	JHL06	A
Instrument Name:	LI-8100	A
Serial Number:	81A-0368	A
Software:	2.0.0	A	LI-8100 File Viewer 2.0.0
Comments:	2	A
Obs#:	1	A
Port#:	0	A
Label:	SNJ	A
Observation Length:	02:00:00	A
Observation Delay:	00:40:00	A
IRGA Averaging:	1	A
Flow8100:	10	A
FlowMux:	0	A
Tmux:	0	A
Virga:	19	A
Vmux:	55	A
Vext:	0	A
Vcham:	4823.9	A
Offset:	4	A
Area:	317.8	A
Vtotal:	6114.1	A
V3 Info:	0	A	M=0.43	B=0.56
Labels_01:	22	A
Type	Etime	A	Date	Tcham	Pressure	H2O	CO2	Cdry	T4	V3	RH	Tbench	Tboard	Vin	CO2ABS	H2OABS	Hour	DOY	RAWCO2	RAWCO2REF	RAWH2O	RAWH2OREF
1	-1	A	2009-06-13 10:43:05	14.14	74.06	9.279	379.98	383.54	7.09	0.914	42.42	51.52	26.37	11.92	0.07468	0.05705	10.7183	164.447	3295953	2816551	1916402	1970931
1	-1	A	2009-06-13 10:43:06	14.14	74.06	9.327	380.13	383.71	7.21	0.914	42.64	51.54	26.37	11.77	0.07474	0.0572	10.7186	164.447	3296125	2816844	1916200	1970955
1	-1	A	2009-06-13 10:43:07	14.17	74.06	9.309	381.1	384.68	7.13	0.914	42.56	51.52	26.37	11.79	0.07485	0.05713	10.7189	164.447	3295903	2816900	1916271	1970923
1	-1	A	2009-06-13 10:43:08	14.16	74.06	9.332	380.12	383.7	7.11	0.914	42.66	51.52	26.38	11.79	0.07477	0.0573	10.7192	164.447	3296047	2816846	1916076	1970987
1	-1	A	2009-06-13 10:43:09	14.14	74.06	9.349	381.01	384.61	7.11	0.914	42.74	51.49	26.37	11.79	0.07484	0.05739	10.7194	164.447	3295982	2816936	1915912	1970965
1	-1	A	2009-06-13 10:43:10	14.14	74.06	9.413	380.22	383.83	7.15	0.914	43.03	51.49	26.37	11.79	0.07489	0.05771	10.7197	164.447	3295718	2816843	1915438	1970976
1	-1	A	2009-06-13 10:43:11	14.16	74.06	9.45	379.83	383.45	7.11	0.914	43.2	51.52	26.38	11.79	0.07483	0.05776	10.72	164.447	3295958	2816934	1915263	1970901
1	-1	A	2009-06-13 10:43:12	14.15	74.07	9.483	380.17	383.81	7.11	0.914	43.36	51.52	26.37	11.79	0.07475	0.05804	10.7203	164.447	3295830	2816646	1914879	1970946
1	-1	A	2009-06-13 10:43:13	14.15	74.07	9.517	380.62	384.28	7.12	0.914	43.51	51.54	26.37	11.79	0.07495	0.05813	10.7206	164.447	3295794	2817046	1914728	1970917
1	-1	A	2009-06-13 10:43:14	14.15	74.06	9.578	380.83	384.51	7.12	0.914	43.79	51.52	26.37	11.79	0.07487	0.05851	10.7208	164.447	3295771	2816865	1914172	1970963
1	-1	A	2009-06-13 10:43:15	14.15	74.06	9.647	381.75	385.47	7.09	0.914	44.1	51.52	26.38	11.78	0.07506	0.05876	10.7211	164.447	3295274	2816850	1913733	1970888
1	-1	A	2009-06-13 10:43:16	14.14	74.06	9.668	380.29	384	7.08	0.914	44.2	51.52	26.37	11.78	0.07479	0.05874	10.7214	164.447	3295645	2816535	1913773	1970894
1	-1	A	2009-06-13 10:43:17	14.15	74.06	9.682	381	384.72	7.1	0.914	44.26	51.49	26.37	11.79	0.07519	0.05902	10.7217	164.447	3295209	2817123	1913368	1970940
1	-1	A	2009-06-13 10:43:18	14.15	74.06	9.8	381.95	385.73	7.13	0.914	44.8	51.49	26.38	11.79	0.07515	0.05942	10.7219	164.447	3295227	2816968	1912747	1970899
1	-1	A	2009-06-13 10:43:19	14.13	74.06	9.875	381.55	385.35	7.08	0.914	45.15	51.52	26.37	11.79	0.07498	0.0598	10.7222	164.447	3295150	2816602	1912169	1970953
1	-1	A	2009-06-13 10:43:20	14.12	74.06	9.875	381.64	385.44	7.11	0.914	45.17	51.54	26.37	11.79	0.07503	0.05974	10.7225	164.447	3295332	2816854	1912289	1970973
1	-1	A	2009-06-13 10:43:21	14.12	74.07	9.858	381.76	385.56	7.08	0.914	45.1	51.52	26.38	11.78	0.0751	0.05971	10.7228	164.447	3295200	2816870	1912239	1970864
1	0	A	2009-06-13 10:43:23	14.12	74.06	9.932	381.72	385.55	7.12	0.914	45.47	51.52	26.37	11.86	0.07501	0.06012	10.7231	164.447	3294920	2816420	1911754	1971009
1	1	A	2009-06-13 10:43:24	14.12	74.05	10.051	383.34	387.23	7.12	0.914	46.03	51.52	26.38	11.89	0.07544	0.06058	10.7233	164.447	3294642	2817150	1910977	1970915
1	2	A	2009-06-13 10:43:24	14.11	74.05	10.075	383.81	387.71	7.12	0.914	46.14	51.49	26.38	11.89	0.07524	0.06067	10.7236	164.447	3294813	2816819	1910839	1970916
1	3	A	2009-06-13 10:43:25	14.1	74.05	10.083	382.13	386.02	7.08	0.914	46.21	51.49	26.38	11.89	0.07509	0.06068	10.7239	164.447	3295125	2816785	1910862	1970976
1	4	A	2009-06-13 10:43:26	14.11	74.05	10.231	383.94	387.91	8.15	0.914	46.89	51.52	26.38	11.89	0.07546	0.0617	10.7242	164.447	3294108	2816740	1909315	1970985
1	5	A	2009-06-13 10:43:27	14.11	74.06	10.406	385.17	389.22	7.16	0.914	47.7	51.52	26.38	11.9	0.07556	0.0621	10.7244	164.447	3294237	2817144	1908702	1971023
1	6	A	2009-06-13 10:43:28	14.09	74.05	10.433	384.93	388.99	7.13	0.914	47.85	51.54	26.38	11.9	0.07556	0.06228	10.7247	164.447	3293840	2816767	1908351	1970929
1	7	A	2009-06-13 10:43:29	14.09	74.06	10.589	385.46	389.59	7.14	0.914	48.57	51.52	26.38	11.9	0.07561	0.0632	10.725	164.447	3293616	2816680	1906933	1970934
1	8	A	2009-06-13 10:43:30	14.1	74.06	10.744	386.99	391.19	7.12	0.914	49.28	51.52	26.38	11.9	0.07579	0.06362	10.7253	164.447	3293439	2816956	1906254	1970891
1	9	A	2009-06-13 10:43:31	14.09	74.05	10.814	386.57	390.79	7.13	0.914	49.59	51.52	26.38	11.9	0.07578	0.06391	10.7256	164.447	3293150	2816684	1905796	1970886
1	10	A	2009-06-13 10:43:32	14.09	74.04	10.848	386.61	390.85	7.13	0.914	49.77	51.49	26.38	11.9	0.07578	0.06404	10.7258	164.447	3293429	2816849	1905632	1970882
1	11	A	2009-06-13 10:43:33	14.07	74.04	10.876	387.11	391.37	7.12	0.914	49.9	51.52	26.38	11.9	0.07588	0.06414	10.7261	164.447	3292975	2816755	1905309	1970757
1	12	A	2009-06-13 10:43:34	14.05	74.05	10.96	386.32	390.6	7.12	0.914	50.33	51.52	26.38	11.9	0.07577	0.06449	10.7264	164.447	3293074	2816621	1904835	1970846
1	13	A	2009-06-13 10:43:35	14.07	74.06	10.999	386.24	390.54	7.12	0.914	50.55	51.54	26.38	11.89	0.07559	0.06475	10.7267	164.447	3293138	2816238	1904453	1970843
1	14	A	2009-06-13 10:43:36	14.06	74.06	11.068	388.57	392.92	7.12	0.914	50.86	51.52	26.38	11.89	0.07601	0.06504	10.7269	164.447	3292788	2816929	1904010	1970861
1	15	A	2009-06-13 10:43:37	14.05	74.06	11.167	387.08	391.45	7.12	0.914	51.35	51.52	26.38	11.89	0.07583	0.06536	10.7272	164.447	3292618	2816351	1903529	1970852
1	16	A	2009-06-13 10:43:38	14.04	74.06	11.202	388.28	392.68	7.13	0.914	51.55	51.52	26.39	11.89	0.0759	0.06553	10.7275	164.447	3292661	2816493	1903234	1970805
1	17	A	2009-06-13 10:43:39	14.01	74.05	11.224	388.65	393.06	7.11	0.914	51.64	51.49	26.4	11.9	0.0761	0.06562	10.7278	164.447	3292360	2816713	1903092	1970801
1	18	A	2009-06-13 10:43:40	14	74.05	11.298	389.01	393.46	7.08	0.914	52.05	51.49	26.4	11.9	0.0762	0.06602	10.7281	164.447	3292109	2816726	1902544	1970881
1	19	A	2009-06-13 10:43:41	13.99	74.05	11.361	390.64	395.13	7.1	0.914	52.37	51.52	26.4	11.9	0.07637	0.06624	10.7283	164.447	3291726	2816816	1902170	1970856
1	20	A	2009-06-13 10:43:42	13.98	74.06	11.381	390.59	395.09	7.07	0.914	52.54	51.52	26.4	11.9	0.07642	0.06632	10.7286	164.447	3291579	2816845	1901947	1970779
1	21	A	2009-06-13 10:43:43	13.97	74.07	11.43	390.31	394.82	7.11	0.914	52.81	51.52	26.4	11.9	0.07635	0.06651	10.7289	164.447	3291523	2816628	1901656	1970785
1	22	A	2009-06-13 10:43:45	13.97	74.07	11.484	390.84	395.38	7.11	0.914	53.09	51.52	26.4	11.9	0.07642	0.0668	10.7292	164.447	3291434	2816717	1901347	1970914
1	23	A	2009-06-13 10:43:45	13.96	74.06	11.502	390.73	395.28	7.11	0.914	53.2	51.52	26.4	11.9	0.07628	0.0668	10.7294	164.447	3291725	2816568	1901251	1970786
1	24	A	2009-06-13 10:43:46	13.95	74.06	11.572	389.35	393.91	7.11	0.914	53.53	51.52	26.4	11.9	0.07621	0.06711	10.7297	164.447	3291431	2816201	1900830	1970867
1	25	A	2009-06-13 10:43:47	13.94	74.05	11.589	391.23	395.82	7.11	0.914	53.63	51.49	26.4	11.9	0.07668	0.06722	10.73	164.447	3291060	2816924	1900706	1970893
1	26	A	2009-06-13 10:43:48	13.91	74.05	11.641	392.69	397.31	7.1	0.914	53.91	51.52	26.4	11.89	0.07659	0.06748	10.7303	164.447	3290886	2816566	1900290	1970876
1	27	A	2009-06-13 10:43:49	13.92	74.05	11.707	392.46	397.11	7.12	0.914	54.25	51.52	26.4	11.9	0.07639	0.06771	10.7306	164.447	3290887	2816179	1899912	1970888
1	28	A	2009-06-13 10:43:50	13.9	74.05	11.707	392.87	397.53	7.1	0.914	54.28	51.54	26.4	11.9	0.07678	0.06774	10.7308	164.447	3290602	2816769	1899859	1970851
1	29	A	2009-06-13 10:43:51	13.89	74.06	11.744	393.41	398.08	7.1	0.914	54.53	51.52	26.4	11.9	0.0768	0.06785	10.7311	164.447	3290570	2816819	1899638	1970809
1	30	A	2009-06-13 10:43:52	13.88	74.05	11.807	392.57	397.26	7.1	0.914	54.85	51.52	26.4	11.9	0.07653	0.0681	10.7314	164.447	3290926	2816473	1899345	1970889
1	31	A	2009-06-13 10:43:53	13.89	74.05	11.788	391.85	396.53	7.13	0.914	54.77	51.52	26.4	11.9	0.0765	0.06809	10.7317	164.447	3290811	2816297	1899331	1970856
1	32	A	2009-06-13 10:43:54	13.87	74.05	11.797	391.47	396.14	7.1	0.914	54.84	51.49	26.4	11.9	0.07644	0.06804	10.7319	164.447	3291014	2816336	1899288	1970734
1	33	A	2009-06-13 10:43:55	13.87	74.05	11.832	390.86	395.54	7.11	0.914	55.04	51.49	26.4	11.9	0.07646	0.06826	10.7322	164.447	3291216	2816603	1899159	1970972
1	34	A	2009-06-13 10:43:56	13.87	74.05	11.848	392.18	396.88	7.11	0.914	55.12	51.52	26.4	11.89	0.07662	0.06828	10.7325	164.447	3290781	2816590	1898980	1970824
1	35	A	2009-06-13 10:43:57	13.85	74.05	11.882	392.88	397.6	7.09	0.914	55.31	51.54	26.41	11.89	0.07678	0.06849	10.7328	164.447	3290365	2816565	1898634	1970778
1	36	A	2009-06-13 10:43:58	13.85	74.06	11.905	392.5	397.23	7.11	0.914	55.46	51.54	26.41	11.89	0.07657	0.06844	10.7331	164.447	3290876	2816581	1898633	1970728
1	37	A	2009-06-13 10:43:59	13.83	74.06	11.948	392.13	396.87	7.09	0.914	55.7	51.52	26.41	11.89	0.07665	0.06874	10.7333	164.447	3290603	2816505	1898328	1970878
1	38	A	2009-06-13 10:44:00	13.83	74.06	11.986	393.99	398.77	7.14	0.914	55.87	51.52	26.41	11.88	0.07682	0.06884	10.7336	164.447	3290318	2816609	1898113	1970788
1	39	A	2009-06-13 10:44:01	13.83	74.05	12.036	395.12	399.94	7.11	0.914	56.14	51.49	26.41	11.9	0.07693	0.06906	10.7339	164.447	3289718	2816397	1897767	1970813
1	40	A	2009-06-13 10:44:02	13.82	74.05	12.097	395.42	400.26	7.13	0.914	56.46	51.49	26.41	11.9	0.07714	0.06934	10.7342	164.447	3289502	2816695	1897278	1970758
1	41	A	2009-06-13 10:44:03	13.8	74.06	12.149	395.2	400.06	7.09	0.914	56.74	51.49	26.41	11.9	0.07707	0.0695	10.7344	164.447	3289589	2816595	1897055	1970776
1	42	A	2009-06-13 10:44:04	13.82	74.06	12.181	395.64	400.52	7.14	0.914	56.89	51.52	26.41	11.9	0.07716	0.06973	10.7347	164.447	3289208	2816445	1896806	1970860
1	43	A	2009-06-13 10:44:06	13.81	74.06	12.23	396.11	401.01	7.13	0.914	57.12	51.54	26.41	11.9	0.07702	0.06987	10.735	164.447	3289261	2816217	1896565	1970865
1	44	A	2009-06-13 10:44:07	13.81	74.06	12.272	396.27	401.19	7.1	0.914	57.36	51.52	26.41	11.9	0.07725	0.07003	10.7353	164.447	3288845	2816384	1896345	1970883
1	45	A	2009-06-13 10:44:07	13.8	74.06	12.289	396.71	401.65	7.1	0.914	57.44	51.52	26.41	11.9	0.07717	0.07012	10.7356	164.447	3288850	2816200	1896163	1970842
1	46	A	2009-06-13 10:44:08	13.79	74.05	12.324	398.25	403.22	7.1	0.914	57.63	51.52	26.41	11.9	0.07757	0.0703	10.7358	164.447	3288607	2816873	1895900	1970833
1	47	A	2009-06-13 10:44:09	13.79	74.05	12.352	398.23	403.21	7.13	0.914	57.76	51.52	26.41	11.9	0.07749	0.07035	10.7361	164.447	3288903	2816940	1895757	1970774
1	48	A	2009-06-13 10:44:10	13.77	74.05	12.369	396.07	401.03	7.11	0.914	57.88	51.52	26.41	11.89	0.07715	0.07047	10.7364	164.447	3289060	2816291	1895601	1970810
1	49	A	2009-06-13 10:44:11	13.78	74.05	12.419	397.45	402.45	7.11	0.914	58.11	51.52	26.41	11.9	0.07725	0.07062	10.7367	164.447	3288942	2816436	1895446	1970889
1	50	A	2009-06-13 10:44:12	13.76	74.06	12.44	397.48	402.49	7.09	0.914	58.25	51.52	26.41	11.9	0.0774	0.0707	10.7369	164.447	3288472	2816407	1895193	1970775
1	51	A	2009-06-13 10:44:13	13.75	74.06	12.447	399.2	404.23	7.09	0.914	58.32	51.54	26.42	11.9	0.07747	0.07083	10.7372	164.447	3288396	2816494	1895092	1970879
1	52	A	2009-06-13 10:44:14	13.77	74.06	12.464	398.83	403.86	7.13	0.914	58.4	51.52	26.41	11.9	0.07758	0.07083	10.7375	164.447	3288252	2816618	1895027	1970809
1	53	A	2009-06-13 10:44:15	13.75	74.06	12.504	399.16	404.21	7.09	0.914	58.63	51.52	26.41	11.9	0.07752	0.07097	10.7378	164.447	3288014	2816287	1894770	1970763
1	54	A	2009-06-13 10:44:16	13.76	74.06	12.536	398.95	404.02	7.13	0.914	58.78	51.49	26.41	11.9	0.07762	0.07111	10.7381	164.447	3288023	2816490	1894592	1970776
1	55	A	2009-06-13 10:44:17	13.73	74.05	12.55	399.87	404.95	7.09	0.914	58.88	51.52	26.41	11.9	0.0776	0.07113	10.7383	164.447	3288152	2816565	1894572	1970793
1	56	A	2009-06-13 10:44:18	13.73	74.05	12.588	399.89	404.99	7.09	0.914	59.05	51.52	26.42	11.89	0.07772	0.07139	10.7386	164.447	3288083	2816805	1894258	1970909
1	57	A	2009-06-13 10:44:19	13.73	74.05	12.613	399.44	404.54	7.14	0.914	59.21	51.52	26.42	11.89	0.07765	0.07143	10.7389	164.447	3287909	2816491	1894196	1970904
1	58	A	2009-06-13 10:44:20	13.73	74.06	12.634	399.97	405.09	7.13	0.914	59.32	51.54	26.42	11.89	0.07775	0.07154	10.7392	164.447	3287364	2816270	1893941	1970814
1	59	A	2009-06-13 10:44:21	13.73	74.06	12.645	400.35	405.48	7.13	0.914	59.41	51.52	26.42	11.89	0.07784	0.0716	10.7394	164.447	3287669	2816719	1893879	1970843
1	60	A	2009-06-13 10:44:22	13.72	74.06	12.677	401.16	406.31	7.23	0.914	59.56	51.52	26.42	11.88	0.0779	0.07171	10.7397	164.447	3287405	2816648	1893693	1970831
1	61	A	2009-06-13 10:44:23	13.71	74.05	12.699	400.83	405.99	7.09	0.914	59.69	51.52	26.42	11.9	0.07793	0.07178	10.74	164.447	3287408	2816683	1893565	1970797
1	62	A	2009-06-13 10:44:24	13.71	74.05	12.718	402.32	407.5	7.11	0.914	59.78	51.49	26.42	11.9	0.07814	0.0719	10.7403	164.448	3286995	2816810	1893461	1970878
1	63	A	2009-06-13 10:44:25	13.71	74.04	12.754	401.81	407	7.1	0.914	59.94	51.49	26.42	11.9	0.07792	0.072	10.7406	164.448	3286934	2816248	1893274	1970846
1	64	A	2009-06-13 10:44:26	13.71	74.05	12.773	402.29	407.49	7.1	0.914	60.08	51.52	26.42	11.9	0.07794	0.07209	10.7408	164.448	3286894	2816298	1893115	1970843
1	65	A	2009-06-13 10:44:27	13.69	74.06	12.788	401.76	406.97	7.11	0.914	60.2	51.54	26.42	11.9	0.07789	0.07218	10.7411	164.448	3287206	2816490	1892957	1970851
1	66	A	2009-06-13 10:44:29	13.7	74.06	12.803	402.01	407.22	7.14	0.914	60.27	51.52	26.42	11.89	0.07796	0.07222	10.7414	164.448	3286971	2816410	1892896	1970833
1	67	A	2009-06-13 10:44:29	13.7	74.06	12.833	403.3	408.54	7.14	0.914	60.41	51.54	26.42	11.89	0.07834	0.07235	10.7417	164.448	3286357	2816756	1892788	1970919
1	68	A	2009-06-13 10:44:30	13.7	74.06	12.845	403.57	408.82	7.12	0.914	60.46	51.52	26.42	11.89	0.07814	0.07241	10.7419	164.448	3286534	2816435	1892586	1970810
1	69	A	2009-06-13 10:44:31	13.67	74.05	12.865	402.48	407.72	7.08	0.914	60.59	51.52	26.42	11.89	0.07795	0.07243	10.7422	164.448	3286497	2815987	1892484	1970740
1	70	A	2009-06-13 10:44:32	13.69	74.05	12.89	403.55	408.82	7.09	0.914	60.71	51.49	26.43	11.89	0.07833	0.0726	10.7425	164.448	3286254	2816642	1892341	1970866
1	71	A	2009-06-13 10:44:33	13.68	74.06	12.895	403.86	409.14	7.09	0.914	60.74	51.52	26.43	11.89	0.07826	0.0726	10.7428	164.448	3286181	2816429	1892234	1970758
1	72	A	2009-06-13 10:44:34	13.66	74.06	12.935	403.44	408.72	7.1	0.914	60.97	51.52	26.43	11.9	0.0782	0.07271	10.7431	164.448	3286296	2816379	1892130	1970823
1	73	A	2009-06-13 10:44:35	13.67	74.06	12.933	404.92	410.22	7.09	0.914	61	51.54	26.43	11.9	0.07842	0.07275	10.7433	164.448	3285785	2816439	1892100	1970851
1	74	A	2009-06-13 10:44:36	13.65	74.06	12.959	405.22	410.54	7.1	0.914	61.12	51.52	26.43	11.9	0.0783	0.07276	10.7436	164.448	3285984	2816382	1891995	1970776
1	75	A	2009-06-13 10:44:37	13.65	74.06	12.982	404.07	409.38	7.08	0.914	61.27	51.52	26.43	11.9	0.07823	0.07287	10.7439	164.448	3285954	2816148	1891805	1970731
1	76	A	2009-06-13 10:44:38	13.64	74.06	13.011	403.98	409.31	7.08	0.914	61.41	51.52	26.43	11.9	0.07817	0.07304	10.7442	164.448	3286104	2816150	1891699	1970905
1	77	A	2009-06-13 10:44:39	13.64	74.05	13.02	404.73	410.07	7.13	0.914	61.48	51.49	26.43	11.9	0.07829	0.07305	10.7444	164.448	3285986	2816317	1891646	1970860
1	78	A	2009-06-13 10:44:40	13.64	74.06	13.03	405.39	410.74	7.09	0.914	61.53	51.52	26.43	11.9	0.07835	0.07308	10.7447	164.448	3285797	2816305	1891509	1970768
1	79	A	2009-06-13 10:44:41	13.63	74.06	13.038	405.57	410.93	7.1	0.914	61.61	51.54	26.43	11.89	0.0785	0.07317	10.745	164.448	3285737	2816604	1891410	1970810
1	80	A	2009-06-13 10:44:42	13.63	74.06	13.063	404.71	410.07	7.1	0.914	61.73	51.54	26.43	11.89	0.07837	0.07318	10.7453	164.448	3285677	2816236	1891401	1970814
1	81	A	2009-06-13 10:44:43	13.62	74.06	13.083	404.45	409.81	7.08	0.914	61.87	51.52	26.43	11.89	0.0784	0.07324	10.7456	164.448	3285744	2816411	1891216	1970751
1	82	A	2009-06-13 10:44:44	13.62	74.06	13.09	406.16	411.55	7.08	0.914	61.9	51.52	26.43	11.89	0.07862	0.07332	10.7458	164.448	3285225	2816441	1891173	1970803
1	83	A	2009-06-13 10:44:45	13.64	74.06	13.13	406.71	412.12	7.12	0.914	62.09	51.52	26.44	11.9	0.07876	0.07348	10.7461	164.448	3285403	2816901	1890928	1970804
1	84	A	2009-06-13 10:44:46	13.62	74.05	13.133	405.74	411.14	7.14	0.914	62.09	51.49	26.44	11.9	0.07863	0.07352	10.7464	164.448	3285075	2816285	1890903	1970825
1	85	A	2009-06-13 10:44:47	13.64	74.05	13.156	407.54	412.97	7.1	0.914	62.2	51.52	26.44	11.9	0.07869	0.07358	10.7467	164.448	3284997	2816394	1890691	1970718
1	86	A	2009-06-13 10:44:48	13.61	74.05	13.17	407.82	413.26	7.1	0.914	62.27	51.52	26.44	11.9	0.07885	0.07369	10.7469	164.448	3284713	2816518	1890671	1970884
1	87	A	2009-06-13 10:44:50	13.62	74.06	13.178	408.07	413.52	7.09	0.914	62.31	51.52	26.44	11.89	0.07872	0.0737	10.7472	164.448	3284599	2816128	1890558	1970773
1	88	A	2009-06-13 10:44:51	13.61	74.06	13.203	407.74	413.19	7.1	0.914	62.47	51.54	26.44	11.89	0.07871	0.07378	10.7475	164.448	3284551	2816094	1890439	1970811
1	89	A	2009-06-13 10:44:51	13.61	74.06	13.202	407.97	413.43	7.09	0.914	62.47	51.52	26.44	11.89	0.07892	0.07375	10.7478	164.448	3284838	2816793	1890534	1970831
1	90	A	2009-06-13 10:44:52	13.6	74.06	13.19	407.98	413.43	7.1	0.914	62.45	51.52	26.44	11.89	0.07882	0.07372	10.7481	164.448	3284574	2816337	1890491	1970739
1	91	A	2009-06-13 10:44:53	13.61	74.05	13.251	408.21	413.69	7.09	0.914	62.73	51.52	26.44	11.89	0.07881	0.07398	10.7483	164.448	3284561	2816272	1890211	1970842
1	92	A	2009-06-13 10:44:54	13.6	74.05	13.26	408.07	413.55	7.12	0.914	62.78	51.49	26.44	11.89	0.07892	0.07396	10.7486	164.448	3284234	2816237	1890157	1970759
1	93	A	2009-06-13 10:44:55	13.6	74.04	13.263	409.44	414.94	7.1	0.914	62.78	51.52	26.44	11.89	0.07915	0.07407	10.7489	164.448	3283780	2816384	1889987	1970753
1	94	A	2009-06-13 10:44:56	13.61	74.05	13.293	410.22	415.75	7.14	0.914	62.97	51.52	26.45	11.9	0.07901	0.07405	10.7492	164.448	3284093	2816371	1889930	1970690
1	95	A	2009-06-13 10:44:57	13.6	74.05	13.316	409.34	414.87	7.1	0.914	63.04	51.54	26.44	11.89	0.079	0.07427	10.7494	164.448	3283750	2816004	1889760	1970842
1	96	A	2009-06-13 10:44:58	13.59	74.05	13.319	409.4	414.93	7.13	0.914	63.1	51.52	26.44	11.9	0.07892	0.07428	10.7497	164.448	3284202	2816235	1889705	1970817
1	97	A	2009-06-13 10:44:59	13.59	74.06	13.311	410.3	415.83	7.13	0.914	63.07	51.52	26.44	11.89	0.07919	0.07425	10.75	164.448	3283488	2816261	1889707	1970786
1	98	A	2009-06-13 10:45:00	13.59	74.05	13.338	410.89	416.45	7.13	0.914	63.19	51.52	26.44	11.9	0.07921	0.0743	10.7503	164.448	3283632	2816382	1889620	1970752
1	99	A	2009-06-13 10:45:01	13.58	74.05	13.361	410.9	416.46	7.12	0.914	63.34	51.52	26.44	11.89	0.07925	0.07447	10.7506	164.448	3283249	2816155	1889388	1970783
1	100	A	2009-06-13 10:45:02	13.59	74.04	13.37	411.5	417.08	7.13	0.914	63.37	51.49	26.44	11.89	0.07921	0.07446	10.7508	164.448	3283501	2816283	1889357	1970732
1	101	A	2009-06-13 10:45:03	13.58	74.05	13.376	409.15	414.7	7.13	0.914	63.41	51.52	26.44	11.89	0.07907	0.07438	10.7511	164.448	3283926	2816313	1889438	1970684
1	102	A	2009-06-13 10:45:04	13.58	74.05	13.355	409.32	414.86	7.1	0.914	63.35	51.52	26.44	11.89	0.07899	0.07435	10.7514	164.448	3283912	2816174	1889508	1970742
1	103	A	2009-06-13 10:45:05	13.57	74.06	13.368	410.3	415.86	7.12	0.914	63.42	51.54	26.44	11.89	0.07924	0.0745	10.7517	164.448	3283679	2816527	1889312	1970764
1	104	A	2009-06-13 10:45:06	13.57	74.06	13.383	410.66	416.23	7.09	0.914	63.49	51.52	26.44	11.89	0.07928	0.07448	10.7519	164.448	3283243	2816258	1889334	1970763
1	105	A	2009-06-13 10:45:07	13.58	74.06	13.408	413.07	418.68	7.13	0.914	63.65	51.52	26.45	11.89	0.07955	0.07465	10.7522	164.448	3282870	2816517	1889032	1970700
1	106	A	2009-06-13 10:45:08	13.57	74.05	13.443	413.33	418.96	7.08	0.914	63.81	51.49	26.45	11.9	0.07948	0.0747	10.7525	164.448	3283009	2816492	1889001	1970751
1	107	A	2009-06-13 10:45:09	13.57	74.05	13.466	411.73	417.35	7.13	0.914	63.92	51.52	26.45	11.89	0.07942	0.07481	10.7528	164.448	3282994	2816366	1888891	1970842
1	108	A	2009-06-13 10:45:10	13.55	74.05	13.455	412.9	418.53	7.12	0.914	63.87	51.52	26.45	11.89	0.07952	0.07483	10.7531	164.448	3282680	2816326	1888801	1970777
1	109	A	2009-06-13 10:45:12	13.57	74.05	13.488	412.26	417.9	7.13	0.914	64.02	51.49	26.45	11.89	0.07942	0.07495	10.7533	164.448	3282941	2816287	1888703	1970843
1	110	A	2009-06-13 10:45:12	13.57	74.05	13.488	412.28	417.92	7.13	0.914	64.02	51.52	26.45	11.89	0.07943	0.07487	10.7536	164.448	3282850	2816280	1888752	1970780
1	111	A	2009-06-13 10:45:13	13.55	74.05	13.493	413.1	418.75	7.12	0.914	64.09	51.52	26.46	11.89	0.07963	0.07497	10.7539	164.448	3282316	2816270	1888691	1970881
1	112	A	2009-06-13 10:45:14	13.56	74.06	13.519	414.93	420.62	7.1	0.914	64.22	51.52	26.45	11.89	0.07985	0.07512	10.7542	164.448	3282122	2816603	1888368	1970787
1	113	A	2009-06-13 10:45:15	13.54	74.06	13.543	413.57	419.25	7.09	0.914	64.33	51.52	26.45	11.89	0.07967	0.07516	10.7544	164.448	3282342	2816374	1888322	1970801
1	114	A	2009-06-13 10:45:16	13.56	74.05	13.551	414.66	420.36	7.13	0.914	64.36	51.52	26.45	11.89	0.07985	0.07519	10.7547	164.448	3282061	2816529	1888313	1970820
1	115	A	2009-06-13 10:45:17	13.54	74.05	13.566	416.05	421.77	7.12	0.914	64.48	51.52	26.45	11.88	0.08003	0.07522	10.755	164.448	3281556	2816552	1888148	1970730
1	116	A	2009-06-13 10:45:18	13.56	74.05	13.585	414.73	420.44	7.13	0.914	64.57	51.52	26.45	11.9	0.07961	0.07531	10.7553	164.448	3282143	2816050	1888048	1970737
1	117	A	2009-06-13 10:45:19	13.55	74.05	13.603	415.82	421.55	7.23	0.914	64.65	51.52	26.45	11.89	0.07985	0.07538	10.7556	164.448	3281828	2816353	1887988	1970818
1	118	A	2009-06-13 10:45:20	13.55	74.05	13.601	415.84	421.57	7.12	0.914	64.64	51.54	26.45	11.89	0.07986	0.07539	10.7558	164.448	3281670	2816248	1887978	1970814
1	119	A	2009-06-13 10:45:21	13.53	74.05	13.605	414.51	420.23	7.09	0.914	64.66	51.52	26.45	11.89	0.07987	0.0754	10.7561	164.448	3281665	2816267	1887862	1970715
2	0	A	2009-06-13 10:45:21	14.12	74.05	9.884	382.03	385.84	7.24	0.914	45.25	51.51	26.38	11.88	0.07511	0.05989	10.7561	164.448	3281665	2816267	1887862	1970715
3	59.5	A	2009-06-13 10:45:21	13.77	74.05	12.404	400.07	405.11	7.12	0.914	58.16	51.52	26.42	11.89	0.0777	0.07052	10.7561	164.448	3281665	2816267	1887862	1970715
4	119	A	2009-06-13 10:45:21	0.59	0.03	3.673	34.33	36.22	1.08	0	19.19	0.05	0.09	0.04	0.00502	0.01528	10.7561	164.448	3281665	2816267	1887862	1970715
CrvFitStatus:	Exp	A
Exp_Flux:	2.1	A
Exp_FluxCV:	1.7	A
Exp_dCdry/dt:	0.356	A
Exp_R2:	0.9867	A
Exp_SSN:	0.6851	A
Exp_SE:	0.003	A
Exp_a:	0.0034431	A
Exp_Cx:	489.2	A
Exp_Co:	385.8	A
Exp_t0:	-1.7	A
Exp_Iter:	2	A
Exp_MaxIter:	10	A
Lin_Flux:	1.62	A
Lin_FluxCV:	1.9	A
Lin_dCdry/dt:	0.274	A
Lin_R2:	0.9842	A
Lin_SSN:	0.8137	A
Lin_SE:	0.004	A
Crv_Domain:	90	A
Crv_#Smp:	90	A
Dead Band:	00:30:00	A
TimeClosing:	17	A
		A
		A
LI-8100:	1c9	D	81	5471	1d3	188
File Name:	JHL06	D
Instrument Name:	LI-8100	D
Serial Number:	81A-0368	D
Software:	2.0.0	D	LI-8100 File Viewer 2.0.0
Comments:	2	D
Obs#:	2	D
Port#:	0	D
Label:	SNJ	D
Observation Length:	02:00:00	D
Observation Delay:	00:40:00	D
IRGA Averaging:	1	D
Flow8100:	10	D
FlowMux:	0	D
Tmux:	0	D
Virga:	19	D
Vmux:	55	D
Vext:	0	D
Vcham:	4823.9	D
Offset:	4	D
Area:	317.8	D
Vtotal:	6114.1	D
V3 Info:	0	D	M=0.430	B=0.560
Labels_01:	22	D
Type	Etime	D	Date	Tcham	Pressure	H2O	CO2	Cdry	T4	V3	RH	Tbench	Tboard	Vin	CO2ABS	H2OABS	Hour	DOY	RAWCO2	RAWCO2REF	RAWH2O	RAWH2OREF
1	-1	D	2009-06-13 10:46:33	14	74.05	9.67	380.23	383.94	7.09	0.914	44.63	51.52	26.51	11.89	0.07486	0.05888	10.7761	164.449	3295586	2816650	1913620	1970973
1	-1	D	2009-06-13 10:46:34	14.01	74.05	9.658	380.64	384.35	7.1	0.914	44.58	51.54	26.52	11.8	0.07504	0.0587	10.7764	164.449	3295903	2817341	1913909	1970977
1	-1	D	2009-06-13 10:46:35	14.02	74.06	9.549	379.91	383.57	7.11	0.914	44.05	51.52	26.51	11.77	0.07475	0.0584	10.7767	164.449	3295996	2816796	1914296	1970919
1	-1	D	2009-06-13 10:46:36	14.02	74.06	9.483	381.18	384.83	7.11	0.914	43.75	51.52	26.51	11.78	0.07494	0.05783	10.7769	164.449	3295839	2817046	1915122	1970853
1	-1	D	2009-06-13 10:46:38	14.02	74.06	9.449	380.85	384.48	7.13	0.914	43.56	51.52	26.51	11.77	0.07483	0.05786	10.7772	164.449	3295875	2816823	1915225	1971004
1	-1	D	2009-06-13 10:46:39	14.04	74.05	9.498	380.92	384.57	7.12	0.914	43.78	51.52	26.51	11.77	0.075	0.05812	10.7775	164.449	3295538	2816893	1914777	1970939
1	-1	D	2009-06-13 10:46:39	14.02	74.05	9.507	381.36	385.02	7.08	0.914	43.8	51.49	26.52	11.77	0.07496	0.05802	10.7778	164.449	3295694	2816952	1914799	1970793
1	-1	D	2009-06-13 10:46:40	14.02	74.05	9.497	380.93	384.58	7.12	0.914	43.75	51.52	26.52	11.77	0.0748	0.05796	10.7781	164.449	3296025	2816901	1915101	1971028
1	-1	D	2009-06-13 10:46:41	14.02	74.05	9.488	379.85	383.49	7.08	0.914	43.71	51.52	26.52	11.77	0.07477	0.05805	10.7783	164.449	3295968	2816777	1914881	1970956
1	-1	D	2009-06-13 10:46:42	14.03	74.06	9.501	380.9	384.55	7.12	0.914	43.78	51.54	26.53	11.77	0.0749	0.05802	10.7786	164.449	3295859	2816986	1914904	1970924
1	-1	D	2009-06-13 10:46:43	14.04	74.06	9.569	380.27	383.94	7.1	0.914	44.09	51.52	26.52	11.76	0.07461	0.05847	10.7789	164.449	3295929	2816367	1914214	1970928
1	-1	D	2009-06-13 10:46:44	14.02	74.06	9.614	380.77	384.46	7.12	0.914	44.3	51.52	26.52	11.77	0.07477	0.0585	10.7792	164.449	3295813	2816642	1914180	1970939
1	-1	D	2009-06-13 10:46:45	14.02	74.05	9.733	382.12	385.87	7	0.914	44.84	51.52	26.52	11.76	0.07506	0.05937	10.7794	164.449	3295179	2816721	1912841	1970929
1	-1	D	2009-06-13 10:46:46	14.02	74.05	9.801	381.77	385.55	7.13	0.914	45.15	51.49	26.53	11.76	0.07503	0.05944	10.7797	164.449	3295314	2816774	1912750	1970931
1	-1	D	2009-06-13 10:46:47	14.03	74.05	9.846	381.53	385.33	7.11	0.914	45.36	51.52	26.53	11.77	0.07488	0.05958	10.78	164.449	3295442	2816579	1912471	1970896
1	-1	D	2009-06-13 10:46:48	14	74.05	9.849	382.19	385.99	7.08	0.914	45.4	51.52	26.52	11.77	0.07524	0.05962	10.7803	164.449	3294905	2816942	1912465	1970955
1	-1	D	2009-06-13 10:46:49	14.02	74.06	9.873	381.17	384.97	7.13	0.914	45.52	51.54	26.53	11.76	0.07501	0.05977	10.7806	164.449	3295148	2816664	1912210	1970940
1	0	D	2009-06-13 10:46:50	14.01	74.07	9.854	380.96	384.75	7.12	0.914	45.44	51.52	26.52	11.87	0.07497	0.05963	10.7808	164.449	3295504	2816844	1912380	1970872
1	1	D	2009-06-13 10:46:51	13.99	74.07	9.873	381.35	385.15	7.11	0.914	45.55	51.52	26.52	11.88	0.07505	0.05978	10.7811	164.449	3295372	2816897	1912308	1971045
1	2	D	2009-06-13 10:46:52	14	74.05	9.931	381.67	385.5	7.1	0.914	45.81	51.49	26.53	11.88	0.075	0.06012	10.7814	164.449	3295249	2816615	1911711	1970927
1	3	D	2009-06-13 10:46:53	14	74.05	10.035	382.27	386.15	7.12	0.914	46.29	51.49	26.53	11.87	0.07515	0.06058	10.7817	164.449	3295143	2816906	1910891	1970831
1	4	D	2009-06-13 10:46:54	14	74.05	10.169	383	386.94	7.12	0.914	46.94	51.52	26.53	11.87	0.0752	0.06114	10.7819	164.449	3294702	2816687	1910105	1970938
1	5	D	2009-06-13 10:46:55	13.98	74.06	10.291	383.21	387.19	7.08	0.914	47.51	51.52	26.53	11.87	0.07531	0.06173	10.7822	164.449	3294321	2816614	1909163	1970897
1	6	D	2009-06-13 10:46:56	13.98	74.06	10.477	383.46	387.52	7.08	0.914	48.4	51.54	26.53	11.87	0.07524	0.06253	10.7825	164.449	3294321	2816458	1907919	1970888
1	7	D	2009-06-13 10:46:57	13.97	74.06	10.592	385.25	389.37	7.08	0.914	48.93	51.52	26.53	11.87	0.0755	0.06297	10.7828	164.449	3294015	2816788	1907268	1970912
1	8	D	2009-06-13 10:46:58	13.98	74.06	10.683	385.4	389.56	7.07	0.914	49.38	51.52	26.53	11.88	0.07564	0.06338	10.7831	164.449	3293553	2816707	1906586	1970852
1	9	D	2009-06-13 10:47:00	13.97	74.06	10.822	386.4	390.63	7.1	0.914	50.02	51.49	26.53	11.88	0.07578	0.06403	10.7833	164.449	3293440	2816920	1905571	1970853
1	10	D	2009-06-13 10:47:01	13.97	74.05	10.913	386.01	390.27	7.1	0.914	50.47	51.49	26.53	11.88	0.07571	0.06438	10.7836	164.449	3293359	2816667	1905120	1970918
1	11	D	2009-06-13 10:47:01	13.95	74.05	10.947	386.37	390.65	7.1	0.914	50.63	51.49	26.53	11.88	0.07573	0.0645	10.7839	164.449	3293320	2816719	1904867	1970868
1	12	D	2009-06-13 10:47:02	13.95	74.05	10.987	386.12	390.41	7.1	0.914	50.85	51.52	26.53	11.88	0.0756	0.06467	10.7842	164.449	3293560	2816581	1904577	1970827
1	13	D	2009-06-13 10:47:03	13.92	74.06	11.028	386.45	390.76	7.08	0.914	51.08	51.52	26.53	11.88	0.07569	0.06484	10.7844	164.449	3293097	2816444	1904361	1970894
1	14	D	2009-06-13 10:47:04	13.93	74.06	11.123	386.65	391	7.09	0.914	51.55	51.54	26.53	11.88	0.07572	0.06524	10.7847	164.449	3293151	2816533	1903720	1970867
1	15	D	2009-06-13 10:47:05	13.92	74.06	11.18	386.96	391.34	7.1	0.914	51.85	51.52	26.53	11.88	0.07599	0.06547	10.785	164.449	3293121	2817096	1903312	1970792
1	16	D	2009-06-13 10:47:06	13.91	74.05	11.171	386.73	391.1	7.1	0.914	51.83	51.52	26.53	11.87	0.07568	0.06532	10.7853	164.449	3293475	2816702	1903656	1970908
1	17	D	2009-06-13 10:47:07	13.89	74.05	11.181	386.78	391.15	7.15	0.914	51.91	51.52	26.54	11.87	0.07575	0.06543	10.7856	164.449	3293291	2816701	1903393	1970818
1	18	D	2009-06-13 10:47:08	13.89	74.04	11.232	387.03	391.43	7.11	0.914	52.14	51.49	26.55	11.88	0.07578	0.06575	10.7858	164.449	3293160	2816666	1902939	1970848
1	19	D	2009-06-13 10:47:09	13.87	74.05	11.288	387.37	391.79	7.11	0.914	52.48	51.49	26.54	11.88	0.07592	0.06601	10.7861	164.449	3292910	2816805	1902590	1970924
1	20	D	2009-06-13 10:47:11	13.86	74.05	11.351	388.18	392.64	7.11	0.914	52.8	51.52	26.54	11.88	0.07617	0.06621	10.7864	164.449	3292748	2817232	1902155	1970793
1	21	D	2009-06-13 10:47:11	13.85	74.05	11.437	387.39	391.87	7.1	0.914	53.24	51.52	26.54	11.88	0.07597	0.0666	10.7867	164.449	3292427	2816504	1901627	1970866
1	22	D	2009-06-13 10:47:12	13.84	74.05	11.474	387.61	392.11	7.13	0.914	53.44	51.54	26.54	11.88	0.07585	0.06675	10.7869	164.449	3292673	2816393	1901404	1970863
1	23	D	2009-06-13 10:47:13	13.85	74.06	11.511	388.51	393.03	7.11	0.914	53.66	51.52	26.54	11.88	0.07607	0.06691	10.7872	164.449	3292286	2816604	1901182	1970900
1	24	D	2009-06-13 10:47:14	13.84	74.05	11.588	389.46	394.03	7.09	0.914	54.01	51.52	26.54	11.88	0.07624	0.06723	10.7875	164.449	3291979	2816673	1900650	1970833
1	25	D	2009-06-13 10:47:15	13.83	74.04	11.646	390.13	394.73	7.11	0.914	54.31	51.52	26.54	11.88	0.07633	0.06753	10.7878	164.449	3291835	2816781	1900249	1970919
1	26	D	2009-06-13 10:47:16	13.82	74.04	11.688	388.8	393.4	7.1	0.914	54.54	51.49	26.54	11.88	0.07603	0.06758	10.7881	164.45	3292105	2816323	1900064	1970807
1	27	D	2009-06-13 10:47:17	13.82	74.05	11.707	390.08	394.7	7.11	0.914	54.64	51.52	26.54	11.87	0.07619	0.06775	10.7883	164.45	3291837	2816511	1899898	1970922
1	28	D	2009-06-13 10:47:18	13.79	74.05	11.775	390.18	394.83	7.07	0.914	54.99	51.52	26.54	11.87	0.0763	0.06797	10.7886	164.45	3291452	2816383	1899455	1970791
1	29	D	2009-06-13 10:47:19	13.81	74.05	11.843	391.08	395.77	7.15	0.914	55.34	51.52	26.54	11.86	0.07631	0.06829	10.7889	164.45	3291335	2816338	1899014	1970875
1	30	D	2009-06-13 10:47:20	13.78	74.05	11.888	391.52	396.23	7.1	0.914	55.59	51.52	26.54	11.88	0.07658	0.06853	10.7892	164.45	3291224	2816870	1898725	1970956
1	31	D	2009-06-13 10:47:22	13.79	74.06	11.924	391.58	396.3	7.11	0.914	55.77	51.52	26.54	11.88	0.07652	0.06863	10.7894	164.45	3291298	2816773	1898499	1970862
1	32	D	2009-06-13 10:47:23	13.77	74.05	11.967	392.08	396.83	7.11	0.914	56	51.52	26.55	11.88	0.07648	0.06881	10.7897	164.45	3290881	2816323	1898231	1970873
1	33	D	2009-06-13 10:47:23	13.78	74.05	11.994	392.32	397.08	7.09	0.914	56.12	51.49	26.55	11.88	0.07669	0.0689	10.79	164.45	3290694	2816629	1898061	1970843
1	34	D	2009-06-13 10:47:24	13.75	74.04	12.046	392.96	397.75	7.12	0.914	56.43	51.49	26.54	11.88	0.07662	0.06922	10.7903	164.45	3290806	2816567	1897661	1970932
1	35	D	2009-06-13 10:47:25	13.76	74.05	12.076	392.45	397.25	7.08	0.914	56.58	51.52	26.56	11.88	0.07662	0.06923	10.7906	164.45	3290594	2816399	1897570	1970855
1	36	D	2009-06-13 10:47:26	13.76	74.05	12.116	393.72	398.55	7.12	0.914	56.8	51.52	26.56	11.87	0.07681	0.06935	10.7908	164.45	3290175	2816538	1897262	1970772
1	37	D	2009-06-13 10:47:27	13.73	74.06	12.159	392.79	397.63	7.07	0.914	57.01	51.54	26.55	11.87	0.07671	0.06955	10.7911	164.45	3290519	2816614	1896986	1970807
1	38	D	2009-06-13 10:47:28	13.73	74.07	12.2	393.65	398.51	7.12	0.914	57.25	51.52	26.55	11.87	0.07677	0.06978	10.7914	164.45	3290310	2816565	1896704	1970881
1	39	D	2009-06-13 10:47:29	13.73	74.06	12.259	394.28	399.17	7.13	0.914	57.56	51.52	26.56	11.87	0.07701	0.06995	10.7917	164.45	3289876	2816685	1896346	1970747
1	40	D	2009-06-13 10:47:30	13.73	74.05	12.266	393.54	398.43	7.11	0.914	57.62	51.52	26.56	11.88	0.07677	0.06998	10.7919	164.45	3290125	2816346	1896322	1970760
1	41	D	2009-06-13 10:47:31	13.71	74.05	12.289	394.49	399.4	7.11	0.914	57.76	51.52	26.56	11.88	0.07694	0.07013	10.7922	164.45	3289986	2816648	1896126	1970822
1	42	D	2009-06-13 10:47:32	13.71	74.05	12.321	394.79	399.71	7.12	0.914	57.91	51.49	26.55	11.88	0.07701	0.07025	10.7925	164.45	3289871	2816664	1895980	1970846
1	43	D	2009-06-13 10:47:33	13.72	74.05	12.343	395.42	400.36	7.11	0.914	58.02	51.52	26.55	11.88	0.07705	0.07033	10.7928	164.45	3289528	2816497	1895822	1970823
1	44	D	2009-06-13 10:47:34	13.7	74.06	12.34	394.43	399.36	7.08	0.914	58.05	51.54	26.56	11.88	0.07676	0.07022	10.7931	164.45	3290179	2816394	1895904	1970737
1	45	D	2009-06-13 10:47:35	13.71	74.06	12.338	393.64	398.56	7.09	0.914	58.04	51.52	26.55	11.88	0.07684	0.07028	10.7933	164.45	3290000	2816463	1895951	1970900
1	46	D	2009-06-13 10:47:36	13.7	74.05	12.351	395.1	400.04	7.14	0.914	58.09	51.52	26.55	11.88	0.07716	0.07033	10.7936	164.45	3289629	2816808	1895804	1970782
1	47	D	2009-06-13 10:47:37	13.7	74.05	12.398	396.44	401.42	7.12	0.914	58.31	51.52	26.56	11.87	0.07723	0.07055	10.7939	164.45	3289343	2816727	1895428	1970752
1	48	D	2009-06-13 10:47:38	13.69	74.05	12.452	395.94	400.93	7.11	0.914	58.61	51.49	26.55	11.87	0.07713	0.07073	10.7942	164.45	3289614	2816770	1895203	1970837
1	49	D	2009-06-13 10:47:39	13.66	74.05	12.443	395.45	400.43	7.1	0.914	58.6	51.52	26.55	11.87	0.07705	0.07076	10.7944	164.45	3289232	2816206	1895176	1970828
1	50	D	2009-06-13 10:47:40	13.66	74.05	12.502	396.58	401.6	7.12	0.914	58.92	51.52	26.56	11.87	0.07732	0.07101	10.7947	164.45	3289042	2816709	1894736	1970793
1	51	D	2009-06-13 10:47:42	13.67	74.05	12.523	395.33	400.34	7.14	0.914	59.02	51.54	26.56	11.86	0.07711	0.07102	10.795	164.45	3289305	2816415	1894795	1970854
1	52	D	2009-06-13 10:47:42	13.67	74.05	12.545	397.77	402.82	7.11	0.914	59.16	51.52	26.56	11.88	0.07741	0.07117	10.7953	164.45	3288715	2816674	1894478	1970800
1	53	D	2009-06-13 10:47:44	13.66	74.05	12.577	397.29	402.35	7.13	0.914	59.35	51.52	26.57	11.87	0.07736	0.07128	10.7956	164.45	3288717	2816477	1894321	1970771
1	54	D	2009-06-13 10:47:44	13.65	74.05	12.602	398.19	403.27	7.11	0.914	59.47	51.52	26.57	11.88	0.0775	0.07143	10.7958	164.45	3288485	2816568	1894135	1970797
1	55	D	2009-06-13 10:47:45	13.66	74.04	12.638	399.34	404.45	7.13	0.914	59.63	51.49	26.56	11.87	0.0776	0.07156	10.7961	164.45	3288282	2816631	1893859	1970728
1	56	D	2009-06-13 10:47:46	13.63	74.04	12.656	398.09	403.19	7.12	0.914	59.75	51.49	26.56	11.88	0.07738	0.07155	10.7964	164.45	3288743	2816599	1893916	1970808
1	57	D	2009-06-13 10:47:47	13.65	74.05	12.645	396.24	401.31	7.12	0.914	59.71	51.52	26.57	11.87	0.07714	0.07155	10.7967	164.45	3289035	2816287	1893960	1970863
1	58	D	2009-06-13 10:47:48	13.64	74.06	12.659	397.09	402.18	7.09	0.914	59.78	51.52	26.56	11.87	0.07735	0.07167	10.7969	164.45	3288814	2816581	1893792	1970868
1	59	D	2009-06-13 10:47:49	13.64	74.05	12.69	397.66	402.77	7.11	0.914	59.92	51.52	26.57	11.87	0.07753	0.07178	10.7972	164.45	3288394	2816607	1893627	1970854
1	60	D	2009-06-13 10:47:50	13.63	74.05	12.709	399.17	404.31	7.14	0.914	60.05	51.52	26.56	11.87	0.07763	0.07185	10.7975	164.45	3288156	2816665	1893498	1970864
1	61	D	2009-06-13 10:47:51	13.63	74.06	12.757	399.34	404.5	7.1	0.914	60.28	51.52	26.56	11.87	0.07756	0.07201	10.7978	164.45	3288217	2816578	1893229	1970863
1	62	D	2009-06-13 10:47:52	13.61	74.05	12.759	398.62	403.77	7.09	0.914	60.33	51.49	26.58	11.87	0.07762	0.07197	10.7981	164.45	3288470	2816865	1893269	1970795
1	63	D	2009-06-13 10:47:53	13.62	74.05	12.78	399.36	404.53	7.14	0.914	60.42	51.49	26.58	11.87	0.07764	0.07213	10.7983	164.45	3287918	2816456	1893108	1970885
1	64	D	2009-06-13 10:47:54	13.62	74.04	12.815	399.77	404.96	7.1	0.914	60.62	51.52	26.58	11.88	0.07771	0.07224	10.7986	164.45	3287596	2816373	1892771	1970723
1	65	D	2009-06-13 10:47:55	13.6	74.05	12.849	400.47	405.68	7.11	0.914	60.79	51.52	26.58	11.87	0.07768	0.07238	10.7989	164.45	3287650	2816351	1892692	1970869
1	66	D	2009-06-13 10:47:56	13.61	74.06	12.882	400.48	405.71	7.1	0.914	60.99	51.54	26.58	11.88	0.07781	0.07249	10.7992	164.45	3287333	2816384	1892384	1970724
1	67	D	2009-06-13 10:47:57	13.6	74.05	12.9	400.77	406.01	7.11	0.914	61.07	51.52	26.58	11.87	0.07782	0.07251	10.7994	164.45	3287348	2816380	1892383	1970739
1	68	D	2009-06-13 10:47:58	13.59	74.05	12.931	400.62	405.87	7.09	0.914	61.26	51.52	26.58	11.87	0.07774	0.07271	10.7997	164.45	3287472	2816302	1892160	1970823
1	69	D	2009-06-13 10:47:59	13.6	74.04	12.973	401.37	406.64	7.13	0.914	61.45	51.52	26.58	11.87	0.07788	0.07281	10.8	164.45	3287037	2816242	1891916	1970736
1	70	D	2009-06-13 10:48:00	13.59	74.04	12.985	403.26	408.57	7.11	0.914	61.51	51.49	26.58	11.87	0.07812	0.07291	10.8003	164.45	3286649	2816474	1891808	1970781
1	71	D	2009-06-13 10:48:01	13.58	74.04	13.01	401.82	407.12	7.11	0.914	61.66	51.52	26.58	11.87	0.07787	0.07311	10.8006	164.45	3286946	2816151	1891511	1970790
1	72	D	2009-06-13 10:48:02	13.59	74.05	13.049	402.74	408.07	7.1	0.914	61.86	51.52	26.58	11.87	0.07814	0.07313	10.8008	164.45	3286523	2816450	1891409	1970740
1	73	D	2009-06-13 10:48:03	13.58	74.05	13.075	404.12	409.48	7.11	0.914	61.98	51.54	26.58	11.86	0.07836	0.07328	10.8011	164.45	3286191	2816632	1891281	1970833
1	74	D	2009-06-13 10:48:04	13.57	74.05	13.092	403.96	409.32	7.11	0.914	62.1	51.52	26.58	11.87	0.07815	0.0734	10.8014	164.45	3286042	2816010	1891114	1970850
1	75	D	2009-06-13 10:48:06	13.58	74.05	13.115	404.02	409.39	7.13	0.914	62.21	51.52	26.58	11.87	0.07818	0.07348	10.8017	164.45	3286164	2816180	1890935	1970790
1	76	D	2009-06-13 10:48:06	13.59	74.05	13.129	404.25	409.63	7.13	0.914	62.28	51.52	26.59	11.88	0.07841	0.07348	10.8019	164.45	3286095	2816653	1890920	1970779
1	77	D	2009-06-13 10:48:07	13.58	74.05	13.161	404.09	409.48	7.1	0.914	62.43	51.52	26.59	11.87	0.07817	0.07362	10.8022	164.45	3286066	2816078	1890767	1970844
1	78	D	2009-06-13 10:48:08	13.58	74.05	13.161	404.93	410.33	7.13	0.914	62.43	51.52	26.59	11.87	0.07832	0.07363	10.8025	164.45	3285867	2816290	1890637	1970748
1	79	D	2009-06-13 10:48:09	13.57	74.05	13.174	405.06	410.47	7.1	0.914	62.49	51.52	26.59	11.87	0.0784	0.07366	10.8028	164.45	3285874	2816456	1890638	1970770
1	80	D	2009-06-13 10:48:10	13.57	74.05	13.197	404.97	410.39	7.1	0.914	62.6	51.52	26.59	11.87	0.07844	0.07373	10.8031	164.45	3285588	2816340	1890468	1970732
1	81	D	2009-06-13 10:48:11	13.55	74.06	13.21	405.79	411.22	7.11	0.914	62.71	51.54	26.59	11.87	0.0785	0.07384	10.8033	164.45	3285540	2816420	1890327	1970765
1	82	D	2009-06-13 10:48:12	13.57	74.06	13.233	404.18	409.6	7.13	0.914	62.82	51.52	26.59	11.87	0.07818	0.07391	10.8036	164.45	3285827	2815933	1890314	1970860
1	83	D	2009-06-13 10:48:13	13.55	74.05	13.26	405.75	411.2	7.11	0.914	62.98	51.52	26.59	11.87	0.07853	0.07403	10.8039	164.45	3285713	2816608	1890175	1970893
1	84	D	2009-06-13 10:48:14	13.54	74.04	13.271	406.67	412.14	7.11	0.914	63.02	51.52	26.59	11.87	0.07879	0.07402	10.8042	164.45	3285308	2816870	1890017	1970706
1	85	D	2009-06-13 10:48:15	13.54	74.04	13.296	406.83	412.31	7.11	0.914	63.18	51.49	26.59	11.87	0.07876	0.07416	10.8044	164.45	3285286	2816771	1889829	1970747
1	86	D	2009-06-13 10:48:16	13.56	74.05	13.328	407.02	412.52	7.13	0.914	63.34	51.52	26.59	11.87	0.07873	0.07427	10.8047	164.45	3285238	2816705	1889685	1970785
1	87	D	2009-06-13 10:48:17	13.56	74.05	13.325	407.21	412.71	7.13	0.914	63.33	51.52	26.6	11.87	0.07873	0.07429	10.805	164.45	3284802	2816298	1889551	1970656
1	88	D	2009-06-13 10:48:18	13.54	74.05	13.354	407.85	413.37	7.11	0.914	63.47	51.54	26.59	11.87	0.07876	0.07439	10.8053	164.45	3284579	2816207	1889374	1970666
1	89	D	2009-06-13 10:48:19	13.53	74.05	13.38	408.54	414.08	7.11	0.914	63.59	51.52	26.6	11.87	0.07892	0.07458	10.8056	164.45	3284417	2816409	1889131	1970691
1	90	D	2009-06-13 10:48:20	13.53	74.05	13.387	408.32	413.86	7.11	0.914	63.63	51.52	26.6	11.87	0.07878	0.07457	10.8058	164.45	3284419	2816070	1889220	1970760
1	91	D	2009-06-13 10:48:21	13.54	74.05	13.417	408.5	414.06	7.12	0.914	63.81	51.52	26.6	11.87	0.07908	0.07467	10.8061	164.45	3284267	2816637	1889009	1970710
1	92	D	2009-06-13 10:48:22	13.55	74.04	13.449	408.33	413.9	7.13	0.914	63.95	51.52	26.6	11.87	0.07895	0.07472	10.8064	164.45	3284022	2816096	1889012	1970776
1	93	D	2009-06-13 10:48:23	13.55	74.04	13.46	408.35	413.92	7.12	0.914	64.01	51.52	26.6	11.87	0.07888	0.07477	10.8067	164.45	3284290	2816187	1888912	1970762
1	94	D	2009-06-13 10:48:24	13.55	74.04	13.483	408.95	414.54	7.12	0.914	64.11	51.52	26.6	11.87	0.07883	0.07492	10.8069	164.45	3284321	2816113	1888733	1970826
1	95	D	2009-06-13 10:48:25	13.53	74.05	13.486	408.98	414.57	7.08	0.914	64.14	51.52	26.6	11.86	0.07909	0.0749	10.8072	164.45	3284086	2816507	1888665	1970715
1	96	D	2009-06-13 10:48:26	13.52	74.05	13.516	410.94	416.57	7.1	0.914	64.28	51.54	26.6	11.87	0.07914	0.07494	10.8075	164.45	3283881	2816456	1888599	1970718
1	97	D	2009-06-13 10:48:28	13.54	74.05	13.526	409.4	415.02	7.12	0.914	64.33	51.52	26.6	11.87	0.07908	0.07501	10.8078	164.45	3283842	2816299	1888481	1970730
1	98	D	2009-06-13 10:48:28	13.54	74.05	13.534	410.81	416.44	7.1	0.914	64.37	51.52	26.6	11.87	0.07936	0.07516	10.8081	164.45	3283564	2816728	1888288	1970774
1	99	D	2009-06-13 10:48:29	13.54	74.05	13.541	410.94	416.58	7.12	0.914	64.44	51.52	26.6	11.87	0.07936	0.07519	10.8083	164.45	3283404	2816547	1888267	1970778
1	100	D	2009-06-13 10:48:30	13.54	74.05	13.564	411.8	417.46	7.12	0.914	64.55	51.52	26.6	11.87	0.07945	0.07524	10.8086	164.45	3283143	2816537	1888194	1970776
1	101	D	2009-06-13 10:48:31	13.54	74.04	13.552	411.47	417.12	7.12	0.914	64.44	51.49	26.6	11.87	0.07928	0.0752	10.8089	164.45	3283206	2816190	1888176	1970701
1	102	D	2009-06-13 10:48:32	13.52	74.04	13.577	412.76	418.44	7.1	0.914	64.6	51.52	26.6	11.87	0.07954	0.07519	10.8092	164.45	3282630	2816293	1888212	1970715
1	103	D	2009-06-13 10:48:33	13.53	74.05	13.578	412.15	417.82	7.12	0.914	64.62	51.52	26.61	11.87	0.07938	0.07524	10.8094	164.45	3283191	2816436	1888219	1970829
1	104	D	2009-06-13 10:48:34	13.53	74.05	13.615	412.37	418.06	7.12	0.914	64.79	51.52	26.61	11.87	0.0794	0.07547	10.8097	164.45	3283000	2816325	1887876	1970848
1	105	D	2009-06-13 10:48:35	13.52	74.05	13.644	412.21	417.91	7.08	0.914	64.93	51.52	26.62	11.87	0.07951	0.07556	10.81	164.45	3282978	2816528	1887668	1970753
1	106	D	2009-06-13 10:48:36	13.53	74.05	13.66	412.38	418.09	7.12	0.914	65.05	51.52	26.61	11.86	0.07947	0.07559	10.8103	164.45	3283061	2816469	1887581	1970676
1	107	D	2009-06-13 10:48:37	13.51	74.04	13.698	413.58	419.32	7.1	0.914	65.22	51.49	26.61	11.88	0.07966	0.07574	10.8106	164.45	3282538	2816491	1887484	1970854
1	108	D	2009-06-13 10:48:38	13.53	74.04	13.698	414.56	420.32	7.12	0.914	65.22	51.52	26.61	11.87	0.07975	0.07579	10.8108	164.45	3282346	2816539	1887359	1970801
1	109	D	2009-06-13 10:48:39	13.53	74.05	13.701	414.75	420.51	7.12	0.914	65.24	51.52	26.61	11.87	0.07984	0.07575	10.8111	164.45	3281877	2816376	1887365	1970762
1	110	D	2009-06-13 10:48:40	13.51	74.05	13.712	413.56	419.31	7.09	0.914	65.3	51.52	26.61	11.87	0.07952	0.07577	10.8114	164.45	3282126	2815844	1887391	1970820
1	111	D	2009-06-13 10:48:41	13.5	74.06	13.732	414.72	420.49	7.1	0.914	65.4	51.52	26.61	11.87	0.0798	0.0759	10.8117	164.45	3281995	2816400	1887120	1970756
1	112	D	2009-06-13 10:48:42	13.51	74.06	13.736	416.3	422.1	7.12	0.914	65.42	51.52	26.61	11.87	0.08005	0.07592	10.8119	164.451	3281631	2816646	1887126	1970785
1	113	D	2009-06-13 10:48:43	13.51	74.05	13.764	415.14	420.93	7.11	0.914	65.59	51.52	26.62	11.87	0.07987	0.07606	10.8122	164.451	3281848	2816386	1886983	1970845
1	114	D	2009-06-13 10:48:44	13.51	74.05	13.773	414.25	420.03	7.12	0.914	65.63	51.49	26.61	11.87	0.07962	0.07598	10.8125	164.451	3282102	2816017	1887001	1970738
1	115	D	2009-06-13 10:48:45	13.5	74.04	13.769	415.61	421.41	7.1	0.914	65.6	51.52	26.61	11.87	0.07988	0.07605	10.8128	164.451	3281559	2816208	1886938	1970798
1	116	D	2009-06-13 10:48:46	13.5	74.05	13.789	417.52	423.36	7.1	0.914	65.71	51.52	26.62	11.87	0.08021	0.07609	10.8131	164.451	3281401	2816818	1886844	1970769
1	117	D	2009-06-13 10:48:47	13.51	74.06	13.797	415.84	421.66	7.12	0.914	65.75	51.52	26.62	11.86	0.07999	0.07613	10.8133	164.451	3281158	2816112	1886740	1970721
1	118	D	2009-06-13 10:48:49	13.51	74.05	13.802	416.48	422.31	7.12	0.914	65.77	51.54	26.62	11.86	0.08001	0.07611	10.8136	164.451	3281465	2816383	1886757	1970692
1	119	D	2009-06-13 10:48:50	13.5	74.05	13.822	416.65	422.49	7.1	0.914	65.86	51.52	26.62	11.87	0.08007	0.07628	10.8139	164.451	3281271	2816431	1886616	1970866
2	0	D	2009-06-13 10:48:50	14.01	74.06	9.751	380.6	384.34	7.12	0.914	44.96	51.51	26.52	11.87	0.07489	0.05926	10.8139	164.451	3281271	2816431	1886616	1970866
3	59.5	D	2009-06-13 10:48:50	13.68	74.05	12.508	399.35	404.42	7.11	0.914	58.97	51.52	26.57	11.87	0.07761	0.07093	10.8139	164.451	3281271	2816431	1886616	1970866
4	119	D	2009-06-13 10:48:50	0.51	0.03	3.968	36.56	38.61	0.08	0	20.42	0.05	0.1	0.02	0.00524	0.01665	10.8139	164.451	3281271	2816431	1886616	1970866
CrvFitStatus:	Lin	D
Exp_Flux:	1.8	D
Exp_FluxCV:	1.8	D
Exp_dCdry/dt:	0.305	D
Exp_R2:	0.9902	D
Exp_SSN:	0.6217	D
Exp_SE:	0.003	D
Exp_a:	3.0526e-07	D
Exp_Cx:	1000000	D
Exp_Co:	384.3	D
Exp_t0:	-6.3	D
Exp_Iter:	10	D
Exp_MaxIter:	10	D
Lin_Flux:	1.8	D
Lin_FluxCV:	1.8	D
Lin_dCdry/dt:	0.305	D
Lin_R2:	0.9902	D
Lin_SSN:	0.6217	D
Lin_SE:	0.003	D
Crv_Domain:	90	D
Crv_#Smp:	90	D
Dead Band:	00:30:00	D
TimeClosing:	17	D
		D
		D
LI-8100:	1c7	B	81	5447	1d3	189
File Name:	JHL06	B
Instrument Name:	LI-8100	B
Serial Number:	81A-0368	B
Software:	2.0.0	B	LI-8100 File Viewer 2.0.0
Comments:	2	B
Obs#:	3	B
Port#:	0	B
Label:	SNJ	B
Observation Length:	02:00:00	B
Observation Delay:	00:40:00	B
IRGA Averaging:	1	B
Flow8100:	10	B
FlowMux:	0	B
Tmux:	0	B
Virga:	19	B
Vmux:	55	B
Vext:	0	B
Vcham:	4823.9	B
Offset:	4	B
Area:	317.8	B
Vtotal:	6114.1	B
V3 Info:	0	B	M=0.43	B=0.56
Labels_01:	22	B
Type	Etime	B	Date	Tcham	Pressure	H2O	CO2	Cdry	T4	V3	RH	Tbench	Tboard	Vin	CO2ABS	H2OABS	Hour	DOY	RAWCO2	RAWCO2REF	RAWH2O	RAWH2OREF
1	-1	B	2009-06-13 10:51:22	14.33	74.07	10.044	381.04	384.9	7.08	0.764	45.42	51.49	26.77	11.86	0.07491	0.06055	10.8561	164.452	3295477	2816699	1910912	1970837
1	-1	B	2009-06-13 10:51:22	14.31	74.07	10.08	381.91	385.8	7.03	0.764	45.58	51.52	26.77	11.77	0.07522	0.06075	10.8564	164.452	3295145	2817132	1910737	1970974
1	-1	B	2009-06-13 10:51:23	14.31	74.07	10.108	383.17	387.08	7.04	0.764	45.71	51.52	26.77	11.75	0.07532	0.06088	10.8567	164.452	3294273	2816625	1910393	1970833
1	-1	B	2009-06-13 10:51:24	14.32	74.08	10.172	383.55	387.49	7	0.764	46.01	51.52	26.77	11.74	0.07532	0.06097	10.8569	164.452	3294609	2816938	1910356	1970947
1	-1	B	2009-06-13 10:51:25	14.33	74.09	10.078	382.65	386.55	7.03	0.764	45.59	51.54	26.77	11.74	0.07511	0.06057	10.8572	164.452	3295037	2816811	1911039	1971018
1	-1	B	2009-06-13 10:51:26	14.32	74.09	10.007	381.94	385.8	7.03	0.764	45.27	51.52	26.77	11.74	0.07509	0.06036	10.8575	164.452	3295424	2817094	1911300	1970952
1	-1	B	2009-06-13 10:51:27	14.32	74.09	10	382.58	386.44	7.05	0.764	45.23	51.52	26.77	11.74	0.07513	0.06021	10.8578	164.452	3295272	2817070	1911479	1970908
1	-1	B	2009-06-13 10:51:28	14.33	74.08	9.917	364.77	368.42	7.08	0.764	44.85	51.52	26.78	11.74	0.07697	0.05981	10.8581	164.452	3290350	2817056	1912233	1971020
1	-1	B	2009-06-13 10:51:29	14.34	74.07	10.274	1148.7	1160.62	7.02	0.764	46.43	51.49	26.78	11.73	0.15505	0.06202	10.8583	164.452	3072781	2816118	1908510	1970693
1	-1	B	2009-06-13 10:51:30	14.34	74.07	10.421	845.47	854.37	7.05	0.764	47.1	51.52	26.78	11.74	0.12379	0.06191	10.8586	164.452	3161204	2816233	1908612	1970651
1	-1	B	2009-06-13 10:51:31	14.31	74.08	10.354	760.68	768.64	7.04	0.764	46.8	51.52	26.78	11.73	0.11939	0.06204	10.8589	164.452	3173854	2816643	1908436	1970697
1	-1	B	2009-06-13 10:51:32	14.33	74.09	10.386	636.4	643.08	7.03	0.978	46.95	51.54	26.78	11.73	0.10584	0.0619	10.8592	164.452	3211181	2816484	1908807	1970834
1	-1	B	2009-06-13 10:51:33	14.3	74.09	10.378	687.62	694.83	7.04	0.978	46.94	51.52	26.78	11.73	0.11221	0.06208	10.8594	164.452	3193479	2816337	1908426	1970729
1	-1	B	2009-06-13 10:51:34	14.31	74.09	10.403	668.21	675.23	7.07	0.978	47.06	51.52	26.78	11.74	0.1111	0.06208	10.8597	164.452	3196921	2816720	1908462	1970779
1	-1	B	2009-06-13 10:51:35	14.29	74.08	10.404	639.04	645.76	7.01	0.978	47.09	51.52	26.79	11.73	0.1077	0.06216	10.86	164.452	3206045	2816398	1908362	1970773
1	-1	B	2009-06-13 10:51:36	14.29	74.08	10.446	627.29	633.91	7.01	0.978	47.28	51.52	26.79	11.73	0.10685	0.06219	10.8603	164.453	3208387	2816417	1908346	1970801
1	-1	B	2009-06-13 10:51:37	14.3	74.07	10.541	638.97	645.78	7	0.978	47.73	51.49	26.79	11.73	0.10791	0.06292	10.8606	164.453	3205820	2816722	1907164	1970745
1	0	B	2009-06-13 10:51:38	14.28	74.08	10.595	639.45	646.29	7.02	0.978	48.01	51.52	26.8	11.84	0.10789	0.06287	10.8608	164.453	3205621	2816558	1907195	1970711
1	1	B	2009-06-13 10:51:39	14.28	74.08	10.858	656.37	663.58	6.99	0.978	49.2	51.52	26.79	11.85	0.11005	0.06455	10.8611	164.453	3199838	2816647	1904666	1970753
1	2	B	2009-06-13 10:51:40	14.26	74.09	11.146	657.54	664.95	6.99	0.978	50.55	51.52	26.79	11.84	0.10963	0.06537	10.8614	164.453	3200660	2816451	1903386	1970776
1	3	B	2009-06-13 10:51:41	14.26	74.09	11.024	649.46	656.7	7.05	0.978	50	51.52	26.8	11.84	0.10877	0.06458	10.8617	164.453	3202647	2816106	1904540	1970716
1	4	B	2009-06-13 10:51:43	14.26	74.09	10.985	651.79	659.03	7	0.978	49.85	51.52	26.8	11.84	0.10926	0.06471	10.8619	164.453	3201500	2816187	1904464	1970805
1	5	B	2009-06-13 10:51:44	14.25	74.08	11.036	653.56	660.86	7	0.978	50.11	51.49	26.8	11.84	0.10948	0.06493	10.8622	164.453	3201332	2816582	1904056	1970731
1	6	B	2009-06-13 10:51:44	14.24	74.08	11.097	654.92	662.27	6.99	0.978	50.39	51.49	26.8	11.84	0.1097	0.06524	10.8625	164.453	3200905	2816775	1903637	1970814
1	7	B	2009-06-13 10:51:45	14.25	74.08	11.279	656.48	663.97	7	0.978	51.25	51.52	26.8	11.84	0.1098	0.06601	10.8628	164.453	3200547	2816661	1902337	1970679
1	8	B	2009-06-13 10:51:46	14.25	74.08	11.445	656.19	663.79	7	0.978	52	51.52	26.8	11.85	0.10974	0.06672	10.8631	164.453	3199948	2816040	1901286	1970749
1	9	B	2009-06-13 10:51:47	14.24	74.08	11.579	659.15	666.87	7	0.978	52.61	51.54	26.8	11.85	0.11014	0.06733	10.8633	164.453	3199305	2816443	1900325	1970727
1	10	B	2009-06-13 10:51:48	14.24	74.09	11.712	657.88	665.68	6.98	0.978	53.22	51.52	26.8	11.85	0.10999	0.0678	10.8636	164.453	3199500	2816239	1899628	1970758
1	11	B	2009-06-13 10:51:49	14.22	74.09	11.809	659	666.88	6.99	0.978	53.7	51.52	26.8	11.85	0.11002	0.06817	10.8639	164.453	3199521	2816335	1899040	1970747
1	12	B	2009-06-13 10:51:50	14.22	74.08	11.926	657.99	665.93	6.99	0.978	54.26	51.52	26.8	11.85	0.10991	0.06869	10.8642	164.453	3199782	2816309	1898335	1970849
1	13	B	2009-06-13 10:51:51	14.22	74.08	12	658.76	666.76	6.98	0.978	54.59	51.52	26.81	11.84	0.10995	0.06898	10.8644	164.453	3199678	2816270	1897776	1970705
1	14	B	2009-06-13 10:51:52	14.21	74.08	12.092	658.57	666.63	7	0.978	55.05	51.52	26.81	11.85	0.11008	0.06935	10.8647	164.453	3199579	2816538	1897224	1970751
1	15	B	2009-06-13 10:51:53	14.2	74.08	12.151	658.53	666.63	6.99	0.978	55.35	51.52	26.81	11.84	0.1101	0.06953	10.865	164.453	3199470	2816442	1896886	1970671
1	16	B	2009-06-13 10:51:54	14.21	74.08	12.225	659.3	667.46	7	0.978	55.69	51.54	26.81	11.85	0.11011	0.06995	10.8653	164.453	3199667	2816650	1896325	1970756
1	17	B	2009-06-13 10:51:55	14.19	74.08	12.313	657.78	665.98	7	0.978	56.12	51.54	26.82	11.84	0.10994	0.07026	10.8656	164.453	3199284	2815901	1895792	1970703
1	18	B	2009-06-13 10:51:56	14.18	74.08	12.397	658.8	667.07	6.97	0.978	56.51	51.52	26.82	11.85	0.11	0.07062	10.8658	164.453	3199375	2816156	1895136	1970613
1	19	B	2009-06-13 10:51:57	14.17	74.08	12.506	658.33	666.67	6.96	0.978	57.04	51.52	26.81	11.85	0.10991	0.07108	10.8661	164.453	3199823	2816282	1894628	1970808
1	20	B	2009-06-13 10:51:58	14.19	74.07	12.585	659.12	667.52	7	0.978	57.39	51.49	26.81	11.85	0.11024	0.07136	10.8664	164.453	3199186	2816492	1894070	1970655
1	21	B	2009-06-13 10:51:59	14.18	74.07	12.61	660.61	669.05	6.98	0.978	57.55	51.49	26.81	11.85	0.11023	0.0714	10.8667	164.453	3199075	2816460	1893882	1970573
1	22	B	2009-06-13 10:52:00	14.18	74.08	12.7	659.1	667.58	6.98	0.978	57.96	51.49	26.81	11.85	0.11013	0.07183	10.8669	164.453	3199215	2816333	1893373	1970740
1	23	B	2009-06-13 10:52:01	14.17	74.09	12.762	657.94	666.44	6.98	0.978	58.25	51.52	26.82	11.85	0.10994	0.07201	10.8672	164.453	3199325	2815967	1893022	1970665
1	24	B	2009-06-13 10:52:02	14.15	74.09	12.819	657.94	666.48	7	0.978	58.55	51.52	26.83	11.85	0.11002	0.07233	10.8675	164.453	3199450	2816284	1892548	1970684
1	25	B	2009-06-13 10:52:03	14.14	74.09	12.859	659.63	668.22	6.98	0.978	58.77	51.52	26.82	11.85	0.11021	0.07247	10.8678	164.453	3199001	2816345	1892337	1970689
1	26	B	2009-06-13 10:52:05	14.14	74.09	12.931	658.75	667.38	6.94	0.978	59.14	51.52	26.83	11.84	0.10998	0.07277	10.8681	164.453	3199269	2816074	1891832	1970668
1	27	B	2009-06-13 10:52:05	14.14	74.09	12.975	659.68	668.36	6.96	0.978	59.34	51.52	26.83	11.85	0.1103	0.07295	10.8683	164.453	3199400	2816917	1891612	1970711
1	28	B	2009-06-13 10:52:06	14.13	74.08	13.052	658.67	667.38	7	0.978	59.72	51.49	26.82	11.84	0.10986	0.07326	10.8686	164.453	3199395	2815784	1891128	1970682
1	29	B	2009-06-13 10:52:07	14.11	74.07	13.126	659.81	668.59	6.96	0.978	60.09	51.52	26.82	11.83	0.11	0.07348	10.8689	164.453	3199166	2815940	1890772	1970667
1	30	B	2009-06-13 10:52:08	14.11	74.08	13.191	660.25	669.08	6.98	0.978	60.4	51.52	26.82	11.85	0.11029	0.07377	10.8692	164.453	3199162	2816735	1890253	1970636
1	31	B	2009-06-13 10:52:09	14.11	74.09	13.259	658.98	667.84	7	0.978	60.76	51.52	26.82	11.85	0.11009	0.07408	10.8694	164.453	3199080	2816169	1889844	1970717
1	32	B	2009-06-13 10:52:10	14.11	74.1	13.279	660.32	669.21	6.95	0.978	60.86	51.52	26.83	11.85	0.11027	0.0741	10.8697	164.453	3198796	2816369	1889602	1970495
1	33	B	2009-06-13 10:52:11	14.1	74.1	13.35	659.64	668.57	6.98	0.978	61.22	51.52	26.82	11.85	0.1101	0.07443	10.87	164.453	3198940	2816073	1889253	1970655
1	34	B	2009-06-13 10:52:12	14.1	74.09	13.395	660.47	669.43	6.95	0.978	61.42	51.52	26.83	11.85	0.11029	0.07458	10.8703	164.453	3198772	2816329	1889043	1970666
1	35	B	2009-06-13 10:52:13	14.09	74.08	13.454	660.03	669.03	6.98	0.978	61.72	51.49	26.83	11.85	0.11018	0.07479	10.8706	164.453	3198954	2816183	1888718	1970642
1	36	B	2009-06-13 10:52:14	14.09	74.07	13.504	660.22	669.25	6.95	0.978	61.95	51.49	26.83	11.84	0.11033	0.07502	10.8708	164.453	3198821	2816440	1888361	1970646
1	37	B	2009-06-13 10:52:15	14.09	74.07	13.54	660.3	669.36	6.95	0.978	62.15	51.52	26.83	11.84	0.11024	0.07517	10.8711	164.453	3198694	2816097	1888154	1970659
1	38	B	2009-06-13 10:52:16	14.08	74.09	13.578	660.67	669.77	6.94	0.978	62.34	51.52	26.83	11.84	0.11033	0.07532	10.8714	164.453	3198657	2816435	1887817	1970628
1	39	B	2009-06-13 10:52:17	14.07	74.09	13.626	660.25	669.37	6.96	0.978	62.6	51.54	26.83	11.84	0.11027	0.07545	10.8717	164.453	3198545	2816084	1887676	1970648
1	40	B	2009-06-13 10:52:18	14.07	74.09	13.658	660.68	669.83	7	0.978	62.75	51.52	26.83	11.85	0.11016	0.07559	10.8719	164.453	3198911	2816200	1887387	1970593
1	41	B	2009-06-13 10:52:19	14.06	74.09	13.707	661.08	670.27	6.98	0.978	63.02	51.52	26.83	11.85	0.11029	0.07581	10.8722	164.453	3198716	2816284	1887062	1970587
1	42	B	2009-06-13 10:52:20	14.07	74.09	13.754	660.69	669.9	6.96	0.978	63.23	51.52	26.85	11.85	0.11038	0.07597	10.8725	164.453	3198572	2816368	1886883	1970662
1	43	B	2009-06-13 10:52:21	14.05	74.08	13.8	660.58	669.82	6.95	0.978	63.48	51.49	26.85	11.85	0.11035	0.07615	10.8728	164.453	3198573	2816254	1886610	1970636
1	44	B	2009-06-13 10:52:22	14.05	74.08	13.855	660.6	669.88	6.96	0.978	63.73	51.52	26.85	11.85	0.11021	0.07643	10.8731	164.453	3198442	2815798	1886193	1970662
1	45	B	2009-06-13 10:52:23	14.04	74.08	13.898	660.87	670.19	6.97	0.978	63.97	51.52	26.85	11.85	0.11027	0.07649	10.8733	164.453	3198590	2816136	1886051	1970629
1	46	B	2009-06-13 10:52:24	14.03	74.09	13.93	661.46	670.8	6.94	0.978	64.12	51.54	26.85	11.85	0.11038	0.07663	10.8736	164.453	3198527	2816399	1885699	1970519
1	47	B	2009-06-13 10:52:26	14.02	74.09	13.952	659.87	669.21	6.94	0.978	64.27	51.52	26.85	11.84	0.11018	0.07678	10.8739	164.453	3198507	2815895	1885600	1970654
1	48	B	2009-06-13 10:52:27	14.02	74.09	14.012	660.58	669.97	6.98	0.978	64.59	51.52	26.85	11.84	0.11018	0.07694	10.8742	164.453	3198449	2815785	1885316	1970595
1	49	B	2009-06-13 10:52:27	14.01	74.09	14.02	660.47	669.86	6.94	0.978	64.62	51.52	26.85	11.84	0.11031	0.07704	10.8744	164.453	3198258	2815890	1885209	1970616
1	50	B	2009-06-13 10:52:28	14.02	74.08	14.071	661.73	671.17	6.96	0.978	64.89	51.52	26.85	11.84	0.11041	0.07726	10.8747	164.453	3198353	2816266	1884896	1970661
1	51	B	2009-06-13 10:52:29	14	74.08	14.103	662.49	671.96	6.96	0.978	65.04	51.52	26.85	11.83	0.11043	0.07741	10.875	164.453	3198247	2816230	1884665	1970672
1	52	B	2009-06-13 10:52:30	13.99	74.09	14.151	659.71	669.18	6.94	0.978	65.31	51.52	26.85	11.85	0.11018	0.07756	10.8753	164.453	3198449	2815784	1884454	1970696
1	53	B	2009-06-13 10:52:31	13.99	74.09	14.159	662.18	671.69	6.93	0.978	65.39	51.52	26.86	11.85	0.1104	0.07754	10.8756	164.453	3198272	2816173	1884457	1970661
1	54	B	2009-06-13 10:52:32	13.98	74.09	14.196	661.57	671.1	6.94	0.978	65.56	51.54	26.86	11.84	0.11028	0.07775	10.8758	164.453	3198266	2815923	1884090	1970648
1	55	B	2009-06-13 10:52:33	13.97	74.09	14.232	661.53	671.08	6.94	0.978	65.81	51.52	26.86	11.85	0.1104	0.07787	10.8761	164.453	3198027	2815937	1883994	1970715
1	56	B	2009-06-13 10:52:34	13.98	74.09	14.264	661.16	670.72	6.94	0.978	65.96	51.52	26.86	11.84	0.11035	0.07793	10.8764	164.453	3198414	2816219	1883810	1970638
1	57	B	2009-06-13 10:52:35	13.96	74.09	14.304	662.76	672.38	6.94	0.978	66.19	51.49	26.86	11.84	0.11046	0.07805	10.8767	164.453	3198008	2816082	1883549	1970536
1	58	B	2009-06-13 10:52:36	13.98	74.08	14.338	663.15	672.8	6.96	0.978	66.34	51.49	26.86	11.84	0.11051	0.07829	10.8769	164.453	3197872	2816029	1883370	1970719
1	59	B	2009-06-13 10:52:37	13.96	74.08	14.349	661.86	671.5	6.95	0.978	66.39	51.52	26.86	11.84	0.11042	0.07834	10.8772	164.453	3198045	2816023	1883114	1970558
1	60	B	2009-06-13 10:52:38	13.95	74.09	14.394	662.96	672.64	6.93	0.978	66.65	51.52	26.86	11.84	0.1105	0.0784	10.8775	164.453	3197848	2816096	1883073	1970645
1	61	B	2009-06-13 10:52:39	13.95	74.09	14.433	662.71	672.41	6.94	0.978	66.83	51.54	26.86	11.83	0.11037	0.07863	10.8778	164.453	3197850	2815718	1882769	1970674
1	62	B	2009-06-13 10:52:40	13.95	74.09	14.449	662.76	672.48	6.94	0.978	66.9	51.52	26.86	11.84	0.11051	0.07867	10.8781	164.453	3197759	2816022	1882623	1970610
1	63	B	2009-06-13 10:52:41	13.94	74.09	14.474	663.85	673.6	6.95	0.978	67.06	51.52	26.87	11.84	0.11053	0.07877	10.8783	164.453	3197938	2816186	1882500	1970614
1	64	B	2009-06-13 10:52:42	13.94	74.09	14.485	663.3	673.05	6.93	0.978	67.16	51.52	26.87	11.84	0.11052	0.07875	10.8786	164.453	3197631	2815892	1882467	1970547
1	65	B	2009-06-13 10:52:43	13.94	74.08	14.515	663.73	673.5	6.94	0.978	67.29	51.52	26.87	11.84	0.11063	0.07893	10.8789	164.453	3197658	2816131	1882258	1970595
1	66	B	2009-06-13 10:52:44	13.91	74.08	14.548	663.61	673.41	6.93	0.978	67.44	51.49	26.87	11.84	0.11056	0.079	10.8792	164.453	3197548	2815872	1882109	1970554
1	67	B	2009-06-13 10:52:45	13.9	74.07	14.588	663.58	673.41	6.93	0.978	67.66	51.52	26.87	11.84	0.11058	0.07921	10.8794	164.453	3197450	2815823	1881892	1970675
1	68	B	2009-06-13 10:52:46	13.91	74.08	14.594	662.86	672.67	6.93	0.978	67.74	51.52	26.87	11.84	0.11043	0.07928	10.8797	164.453	3197622	2815705	1881598	1970528
1	69	B	2009-06-13 10:52:47	13.92	74.09	14.645	663.3	673.16	6.94	0.978	67.99	51.52	26.87	11.84	0.11055	0.07939	10.88	164.453	3197349	2815761	1881476	1970573
1	70	B	2009-06-13 10:52:49	13.92	74.1	14.637	663.63	673.49	6.94	0.978	68	51.52	26.87	11.84	0.11057	0.07937	10.8803	164.453	3197337	2815809	1881479	1970546
1	71	B	2009-06-13 10:52:49	13.89	74.09	14.651	663.73	673.6	6.94	0.978	68.06	51.52	26.87	11.84	0.11066	0.07948	10.8806	164.453	3197332	2815975	1881329	1970534
1	72	B	2009-06-13 10:52:50	13.89	74.08	14.684	663.71	673.6	6.93	0.978	68.25	51.52	26.87	11.83	0.11071	0.07957	10.8808	164.453	3197464	2816199	1881245	1970600
1	73	B	2009-06-13 10:52:51	13.88	74.08	14.709	664.34	674.26	6.93	0.978	68.36	51.52	26.88	11.83	0.11072	0.0797	10.8811	164.453	3197502	2816216	1881079	1970613
1	74	B	2009-06-13 10:52:52	13.88	74.08	14.74	665.31	675.26	6.94	0.978	68.55	51.49	26.88	11.84	0.11082	0.07983	10.8814	164.453	3197048	2816118	1880920	1970679
1	75	B	2009-06-13 10:52:53	13.88	74.09	14.75	664.71	674.66	6.91	0.978	68.65	51.52	26.89	11.84	0.11068	0.07983	10.8817	164.453	3197199	2815912	1880871	1970642
1	76	B	2009-06-13 10:52:54	13.88	74.09	14.767	663.25	673.19	6.94	0.978	68.73	51.54	26.88	11.84	0.11058	0.07991	10.8819	164.453	3197341	2815836	1880683	1970585
1	77	B	2009-06-13 10:52:55	13.87	74.09	14.785	665.85	675.84	6.9	0.978	68.81	51.54	26.88	11.84	0.11092	0.07993	10.8822	164.453	3196824	2816154	1880700	1970617
1	78	B	2009-06-13 10:52:56	13.88	74.09	14.808	664.16	674.14	6.94	0.978	68.92	51.52	26.88	11.84	0.11069	0.08007	10.8825	164.453	3197399	2816092	1880505	1970637
1	79	B	2009-06-13 10:52:57	13.87	74.08	14.824	664.79	674.79	6.94	0.978	68.99	51.52	26.88	11.84	0.11082	0.08011	10.8828	164.453	3197178	2816179	1880504	1970670
1	80	B	2009-06-13 10:52:58	13.87	74.08	14.841	665.27	675.29	6.94	0.978	69.07	51.49	26.88	11.84	0.11088	0.08019	10.8831	164.453	3196975	2816137	1880225	1970521
1	81	B	2009-06-13 10:52:59	13.86	74.08	14.855	665.73	675.77	6.91	0.978	69.18	51.52	26.88	11.83	0.11081	0.08023	10.8833	164.453	3196891	2815948	1880202	1970582
1	82	B	2009-06-13 10:53:00	13.86	74.09	14.88	664.42	674.46	6.93	0.978	69.3	51.52	26.89	11.83	0.11067	0.08037	10.8836	164.453	3196859	2815678	1879968	1970609
1	83	B	2009-06-13 10:53:01	13.86	74.1	14.921	666.91	677.01	6.94	0.978	69.5	51.52	26.88	11.83	0.11104	0.08046	10.8839	164.453	3196602	2816238	1879870	1970609
1	84	B	2009-06-13 10:53:02	13.86	74.09	14.92	666.27	676.36	6.94	0.978	69.53	51.52	26.89	11.83	0.11085	0.0805	10.8842	164.454	3196911	2816061	1879823	1970626
1	85	B	2009-06-13 10:53:03	13.86	74.09	14.933	665.32	675.4	6.94	0.978	69.59	51.52	26.89	11.84	0.11074	0.08058	10.8844	164.454	3196842	2815739	1879734	1970660
1	86	B	2009-06-13 10:53:04	13.86	74.08	14.963	666.78	676.91	6.95	0.978	69.72	51.52	26.9	11.84	0.11094	0.08059	10.8847	164.454	3196713	2816052	1879713	1970631
1	87	B	2009-06-13 10:53:05	13.86	74.08	14.98	665.77	675.89	6.92	0.978	69.8	51.52	26.9	11.84	0.11076	0.08071	10.885	164.454	3196662	2815683	1879475	1970627
1	88	B	2009-06-13 10:53:06	13.84	74.09	14.979	667.52	677.67	6.93	0.978	69.81	51.49	26.9	11.84	0.11108	0.08068	10.8853	164.454	3196288	2816119	1879439	1970545
1	89	B	2009-06-13 10:53:07	13.85	74.1	15.019	666.7	676.87	6.91	0.978	70	51.49	26.89	11.84	0.11089	0.0808	10.8856	164.454	3196804	2816116	1879264	1970551
1	90	B	2009-06-13 10:53:08	13.83	74.09	15.039	665.56	675.72	6.93	0.978	70.13	51.52	26.89	11.84	0.11077	0.08097	10.8858	164.454	3196620	2815649	1879045	1970606
1	91	B	2009-06-13 10:53:10	13.84	74.1	15.062	666.92	677.12	6.94	0.978	70.3	51.54	26.89	11.84	0.11099	0.08105	10.8861	164.454	3196130	2815773	1878994	1970674
1	92	B	2009-06-13 10:53:11	13.82	74.1	15.075	666.3	676.5	6.93	0.978	70.36	51.52	26.89	11.84	0.11085	0.08105	10.8864	164.454	3196483	2815688	1878915	1970570
1	93	B	2009-06-13 10:53:11	13.83	74.1	15.086	666.71	676.92	6.94	0.978	70.45	51.52	26.89	11.84	0.11106	0.0811	10.8867	164.454	3196342	2816108	1878842	1970595
1	94	B	2009-06-13 10:53:12	13.8	74.09	15.124	667.62	677.87	6.9	0.978	70.67	51.52	26.89	11.83	0.11101	0.08127	10.8869	164.454	3196538	2816125	1878678	1970673
1	95	B	2009-06-13 10:53:13	13.8	74.09	15.123	667.95	678.2	6.93	0.978	70.66	51.49	26.89	11.83	0.11123	0.08118	10.8872	164.454	3195990	2816119	1878744	1970582
1	96	B	2009-06-13 10:53:14	13.79	74.08	15.117	667.78	678.03	6.93	0.978	70.67	51.49	26.9	11.84	0.11121	0.08117	10.8875	164.454	3195964	2816140	1878682	1970541
1	97	B	2009-06-13 10:53:15	13.8	74.09	15.155	667.48	677.75	6.93	0.978	70.86	51.52	26.91	11.84	0.11098	0.08134	10.8878	164.454	3196209	2815813	1878379	1970509
1	98	B	2009-06-13 10:53:16	13.79	74.1	15.149	668.46	678.74	6.87	0.978	70.89	51.52	26.89	11.84	0.11124	0.08136	10.8881	164.454	3195801	2816078	1878424	1970584
1	99	B	2009-06-13 10:53:17	13.81	74.1	15.163	668.31	678.6	6.91	0.978	70.95	51.54	26.9	11.84	0.11111	0.08136	10.8883	164.454	3195597	2815574	1878347	1970508
1	100	B	2009-06-13 10:53:18	13.79	74.1	15.183	668.89	679.2	6.9	0.978	71.05	51.52	26.9	11.84	0.11124	0.08141	10.8886	164.454	3195861	2816143	1878222	1970452
1	101	B	2009-06-13 10:53:20	13.78	74.09	15.223	668.97	679.31	6.93	0.978	71.22	51.52	26.9	11.84	0.11111	0.08164	10.8889	164.454	3195981	2815879	1878024	1970591
1	102	B	2009-06-13 10:53:20	13.78	74.09	15.235	668.66	679	6.93	0.978	71.33	51.49	26.9	11.83	0.11128	0.08162	10.8892	164.454	3195629	2815980	1878081	1970618
1	103	B	2009-06-13 10:53:22	13.8	74.08	15.246	669.95	680.32	6.94	0.978	71.37	51.49	26.9	11.83	0.11139	0.08166	10.8894	164.454	3195482	2816063	1877983	1970559
1	104	B	2009-06-13 10:53:22	13.8	74.09	15.244	668.96	679.31	6.89	0.978	71.37	51.52	26.9	11.83	0.11114	0.08168	10.8897	164.454	3195607	2815673	1877835	1970487
1	105	B	2009-06-13 10:53:23	13.8	74.09	15.246	669.23	679.59	6.99	0.978	71.38	51.52	26.9	11.83	0.11106	0.08168	10.89	164.454	3195598	2815475	1877878	1970538
1	106	B	2009-06-13 10:53:24	13.8	74.09	15.279	669.95	680.35	6.94	0.978	71.53	51.54	26.9	11.84	0.1114	0.08178	10.8903	164.454	3195447	2816098	1877760	1970550
1	107	B	2009-06-13 10:53:26	13.77	74.09	15.286	669.68	680.08	6.93	0.978	71.56	51.52	26.9	11.83	0.1114	0.08179	10.8906	164.454	3195483	2816245	1877659	1970512
1	108	B	2009-06-13 10:53:26	13.79	74.09	15.309	670.33	680.75	6.91	0.978	71.67	51.52	26.9	11.84	0.11129	0.08196	10.8908	164.454	3195281	2815688	1877588	1970657
1	109	B	2009-06-13 10:53:27	13.79	74.09	15.307	671.45	681.89	6.91	0.978	71.66	51.52	26.91	11.83	0.11147	0.08201	10.8911	164.454	3195336	2816180	1877552	1970702
1	110	B	2009-06-13 10:53:28	13.78	74.08	15.305	670.93	681.36	6.94	0.978	71.69	51.49	26.91	11.83	0.1114	0.08194	10.8914	164.454	3195352	2816031	1877491	1970521
1	111	B	2009-06-13 10:53:29	13.78	74.09	15.329	669.91	680.34	6.91	0.978	71.81	51.49	26.91	11.83	0.11144	0.08194	10.8917	164.454	3195116	2815956	1877503	1970559
1	112	B	2009-06-13 10:53:30	13.78	74.09	15.333	670.67	681.11	6.94	0.978	71.83	51.52	26.91	11.83	0.11134	0.08205	10.8919	164.454	3195209	2815794	1877319	1970547
1	113	B	2009-06-13 10:53:32	13.78	74.1	15.357	670.21	680.67	6.91	0.978	71.95	51.54	26.91	11.83	0.11128	0.08211	10.8922	164.454	3195287	2815735	1877256	1970586
1	114	B	2009-06-13 10:53:32	13.76	74.1	15.36	670.19	680.64	6.9	0.978	72.01	51.54	26.91	11.83	0.11139	0.08209	10.8925	164.454	3194958	2815694	1877285	1970575
1	115	B	2009-06-13 10:53:33	13.76	74.1	15.394	670.41	680.89	6.9	0.978	72.17	51.52	26.91	11.83	0.11135	0.08219	10.8928	164.454	3195307	2815866	1877138	1970561
1	116	B	2009-06-13 10:53:34	13.78	74.09	15.366	671.6	682.08	6.94	0.978	72.03	51.52	26.91	11.83	0.11163	0.08214	10.8931	164.454	3194815	2816062	1877237	1970554
1	117	B	2009-06-13 10:53:35	13.76	74.08	15.391	670.63	681.11	6.94	0.978	72.14	51.49	26.91	11.81	0.11146	0.08217	10.8933	164.454	3195003	2815851	1877137	1970533
1	118	B	2009-06-13 10:53:36	13.76	74.09	15.399	670.96	681.45	6.94	0.978	72.19	51.52	26.91	11.83	0.11144	0.08232	10.8936	164.454	3194755	2815636	1876938	1970584
1	119	B	2009-06-13 10:53:37	13.76	74.09	15.404	671.98	682.49	6.94	0.978	72.21	51.52	26.91	11.83	0.11156	0.0823	10.8939	164.454	3195068	2816214	1876935	1970558
2	0	B	2009-06-13 10:53:37	14.28	74.09	10.725	648.34	655.37	7.01	0.978	48.6	51.51	26.79	11.84	0.10885	0.06357	10.8939	164.454	3195068	2816214	1876935	1970558
3	59.5	B	2009-06-13 10:53:37	13.98	74.09	13.955	662.92	672.31	6.95	0.978	64.55	51.52	26.86	11.84	0.11052	0.07668	10.8939	164.454	3195068	2816214	1876935	1970558
4	119	B	2009-06-13 10:53:37	0.52	0.03	4.809	32.53	36.2	0.18	0	24.2	0.05	0.12	0.04	0.00374	0.01945	10.8939	164.454	3195068	2816214	1876935	1970558
CrvFitStatus:	Lin	B
Exp_Flux:	0.92	B
Exp_FluxCV:	2.3	B
Exp_dCdry/dt:	0.157	B
Exp_R2:	0.9705	B
Exp_SSN:	0.5031	B
Exp_SE:	0.003	B
Exp_a:	1.5665e-07	B
Exp_Cx:	1000000	B
Exp_Co:	655.4	B
Exp_t0:	-49.2	B
Exp_Iter:	10	B
Exp_MaxIter:	10	B
Lin_Flux:	0.92	B
Lin_FluxCV:	2.3	B
Lin_dCdry/dt:	0.157	B
Lin_R2:	0.9705	B
Lin_SSN:	0.5031	B
Lin_SE:	0.003	B
Crv_Domain:	90	B
Crv_#Smp:	90	B
Dead Band:	00:30:00	B
TimeClosing:	17	B
		B
		B
LI-8100:	1c9	B	81	5489	1d8	183
File Name:	JHL06	B
Instrument Name:	LI-8100	B
Serial Number:	81A-0368	B
Software:	2.0.0	B	LI-8100 File Viewer 2.0.0
Comments:	2	B
Obs#:	4	B
Port#:	0	B
Label:	SNJ	B
Observation Length:	02:00:00	B
Observation Delay:	00:40:00	B
IRGA Averaging:	1	B
Flow8100:	10	B
FlowMux:	0	B
Tmux:	0	B
Virga:	19	B
Vmux:	55	B
Vext:	0	B
Vcham:	4823.9	B
Offset:	4	B
Area:	317.8	B
Vtotal:	6114.1	B
V3 Info:	0	B	M=0.430	B=0.560
Labels_01:	22	B
Type	Etime	B	Date	Tcham	Pressure	H2O	CO2	Cdry	T4	V3	RH	Tbench	Tboard	Vin	CO2ABS	H2OABS	Hour	DOY	RAWCO2	RAWCO2REF	RAWH2O	RAWH2OREF
1	-1	B	2009-06-13 10:54:52	14.61	74.09	10.536	529.59	535.23	7.74	0.765	46.8	51.52	26.86	11.84	0.09657	0.06265	10.9147	164.455	3236765	2816700	1907752	1970958
1	-1	B	2009-06-13 10:54:53	14.59	74.09	10.487	501.06	506.37	7.72	0.765	46.59	51.54	26.87	11.71	0.09028	0.06234	10.915	164.455	3254020	2816811	1908148	1970872
1	-1	B	2009-06-13 10:54:54	14.6	74.1	10.433	492.12	497.31	7.73	0.765	46.35	51.52	26.87	11.72	0.08883	0.06227	10.9153	164.455	3257681	2816534	1908404	1970997
1	-1	B	2009-06-13 10:54:55	14.6	74.09	10.464	471.29	476.27	7.73	0.765	46.48	51.52	26.87	11.72	0.08724	0.0626	10.9156	164.455	3262067	2816587	1907843	1970955
1	-1	B	2009-06-13 10:54:56	14.58	74.08	10.601	463.53	468.5	7.74	0.765	47.09	51.52	26.87	11.72	0.08594	0.0628	10.9158	164.455	3265553	2816525	1907481	1970870
1	-1	B	2009-06-13 10:54:57	14.58	74.08	10.519	446.04	450.78	7.71	0.765	46.75	51.52	26.88	11.72	0.08385	0.06252	10.9161	164.455	3271560	2816830	1907985	1970958
1	-1	B	2009-06-13 10:54:59	14.59	74.08	10.465	436.54	441.15	7.75	0.765	46.51	51.52	26.88	11.71	0.08174	0.06238	10.9164	164.455	3277107	2816756	1908101	1970876
1	-1	B	2009-06-13 10:54:59	14.59	74.08	10.502	435.41	440.03	7.74	0.765	46.68	51.52	26.89	11.71	0.08344	0.06262	10.9167	164.455	3272667	2816882	1907797	1970945
1	-1	B	2009-06-13 10:55:00	14.59	74.08	10.627	447.73	452.54	7.63	0.765	47.23	51.52	26.88	11.72	0.08478	0.06322	10.9169	164.455	3269033	2816859	1906838	1970900
1	-1	B	2009-06-13 10:55:01	14.59	74.09	10.588	441.79	446.52	7.75	0.765	47.07	51.54	26.89	11.71	0.0836	0.06272	10.9172	164.455	3272370	2816990	1907582	1970866
1	-1	B	2009-06-13 10:55:02	14.58	74.09	10.674	446.39	451.2	7.7	0.765	47.45	51.52	26.89	11.72	0.08381	0.06339	10.9175	164.455	3271586	2816832	1906510	1970851
1	-1	B	2009-06-13 10:55:03	14.56	74.09	10.828	439.42	444.23	7.66	0.938	48.16	51.52	26.89	11.71	0.08341	0.06412	10.9178	164.455	3272921	2817011	1905454	1970897
1	-1	B	2009-06-13 10:55:04	14.56	74.08	10.902	442.69	447.57	7.7	0.938	48.52	51.52	26.9	11.71	0.0841	0.06468	10.9181	164.455	3271572	2817468	1904945	1971270
1	-1	B	2009-06-13 10:55:05	14.54	74.08	10.926	438.62	443.47	7.69	0.938	48.62	51.49	26.89	11.71	0.08282	0.0643	10.9183	164.455	3273494	2816096	1905089	1970800
1	-1	B	2009-06-13 10:55:06	14.55	74.08	11.027	439.48	444.38	7.7	0.938	49.11	51.52	26.9	11.72	0.0831	0.06509	10.9186	164.455	3273177	2816484	1903746	1970670
1	-1	B	2009-06-13 10:55:07	14.53	74.08	11.318	440.49	445.53	7.71	0.938	50.43	51.52	26.9	11.71	0.0835	0.0664	10.9189	164.455	3272561	2816958	1901932	1970933
1	-1	B	2009-06-13 10:55:08	14.53	74.09	11.533	438.65	443.77	7.73	0.938	51.43	51.54	26.9	11.71	0.08326	0.0672	10.9192	164.455	3273485	2817203	1900598	1970817
1	0	B	2009-06-13 10:55:09	14.52	74.1	11.68	436.87	442.03	7.7	0.938	52.13	51.52	26.91	11.81	0.08276	0.06766	10.9194	164.455	3274134	2816602	1899799	1970727
1	1	B	2009-06-13 10:55:10	14.51	74.1	11.944	436.94	442.22	7.7	0.938	53.31	51.52	26.9	11.82	0.08271	0.06899	10.9197	164.455	3273699	2816105	1897753	1970747
1	2	B	2009-06-13 10:55:11	14.51	74.09	12.236	437.42	442.84	7.73	0.938	54.64	51.52	26.91	11.82	0.08282	0.07005	10.92	164.455	3273598	2816148	1896135	1970695
1	3	B	2009-06-13 10:55:12	14.49	74.08	12.381	437.11	442.59	7.73	0.938	55.31	51.52	26.91	11.82	0.08291	0.07055	10.9203	164.455	3273923	2816697	1895443	1970801
1	4	B	2009-06-13 10:55:13	14.49	74.07	12.481	437.86	443.39	7.7	0.938	55.79	51.52	26.91	11.83	0.08293	0.07098	10.9206	164.455	3273618	2816461	1894703	1970726
1	5	B	2009-06-13 10:55:14	14.47	74.09	12.605	436.96	442.54	7.69	0.938	56.4	51.52	26.91	11.82	0.08253	0.07141	10.9208	164.455	3273835	2815844	1894090	1970847
1	6	B	2009-06-13 10:55:15	14.47	74.09	12.65	437.37	442.97	7.6	0.938	56.6	51.52	26.91	11.83	0.0829	0.0716	10.9211	164.455	3273338	2816241	1893744	1970765
1	7	B	2009-06-13 10:55:16	14.44	74.1	12.801	437.26	442.93	7.66	0.938	57.35	51.54	26.93	11.83	0.08266	0.07228	10.9214	164.455	3273846	2816105	1892782	1970862
1	8	B	2009-06-13 10:55:17	14.43	74.09	12.896	439.49	445.23	7.69	0.938	57.81	51.52	26.91	11.83	0.08315	0.07259	10.9217	164.455	3273058	2816538	1892221	1970763
1	9	B	2009-06-13 10:55:18	14.45	74.09	12.949	438.78	444.54	7.7	0.938	58.08	51.52	26.93	11.83	0.08308	0.07288	10.9219	164.455	3273200	2816501	1891799	1970786
1	10	B	2009-06-13 10:55:19	14.42	74.08	13.04	438.64	444.44	7.66	0.938	58.52	51.52	26.93	11.83	0.08301	0.07324	10.9222	164.455	3273440	2816549	1891212	1970754
1	11	B	2009-06-13 10:55:21	14.41	74.08	13.116	438.25	444.08	7.66	0.938	58.9	51.49	26.93	11.83	0.08292	0.07348	10.9225	164.455	3273397	2816300	1890860	1970782
1	12	B	2009-06-13 10:55:21	14.41	74.08	13.147	437.84	443.67	7.7	0.938	59.04	51.52	26.93	11.83	0.08299	0.07362	10.9228	164.455	3273282	2816329	1890625	1970736
1	13	B	2009-06-13 10:55:22	14.41	74.09	13.209	438.78	444.65	7.67	0.938	59.37	51.52	26.93	11.83	0.08304	0.07383	10.9231	164.455	3273104	2816349	1890328	1970811
1	14	B	2009-06-13 10:55:23	14.4	74.09	13.294	439.62	445.54	7.68	0.938	59.79	51.54	26.93	11.82	0.08309	0.07414	10.9233	164.455	3273099	2816418	1889796	1970735
1	15	B	2009-06-13 10:55:24	14.39	74.09	13.322	439.61	445.54	7.68	0.938	59.91	51.52	26.93	11.83	0.08337	0.07431	10.9236	164.455	3272900	2816919	1889569	1970775
1	16	B	2009-06-13 10:55:25	14.39	74.09	13.402	439.23	445.2	7.68	0.938	60.31	51.52	26.94	11.82	0.08311	0.07467	10.9239	164.455	3272736	2816173	1889024	1970779
1	17	B	2009-06-13 10:55:26	14.37	74.09	13.504	440.27	446.3	7.66	0.938	60.81	51.52	26.94	11.81	0.0833	0.07508	10.9242	164.455	3272514	2816412	1888348	1970748
1	18	B	2009-06-13 10:55:27	14.37	74.08	13.604	440.16	446.23	7.7	0.938	61.25	51.49	26.94	11.83	0.08325	0.07543	10.9244	164.455	3272598	2816419	1887848	1970806
1	19	B	2009-06-13 10:55:28	14.35	74.08	13.632	439.41	445.48	7.66	0.938	61.46	51.49	26.94	11.83	0.08318	0.07547	10.9247	164.455	3272761	2816346	1887815	1970815
1	20	B	2009-06-13 10:55:29	14.35	74.09	13.653	439.89	445.98	7.67	0.938	61.56	51.49	26.94	11.83	0.08329	0.07555	10.925	164.455	3272634	2816491	1887582	1970704
1	21	B	2009-06-13 10:55:30	14.36	74.09	13.682	440.76	446.87	7.68	0.938	61.73	51.54	26.94	11.83	0.08339	0.07566	10.9253	164.455	3272477	2816640	1887329	1970637
1	22	B	2009-06-13 10:55:31	14.32	74.09	13.766	441.16	447.32	7.67	0.938	62.15	51.54	26.94	11.83	0.08342	0.07611	10.9256	164.455	3272293	2816553	1886838	1970865
1	23	B	2009-06-13 10:55:32	14.33	74.1	13.803	440.53	446.69	7.69	0.938	62.37	51.52	26.95	11.83	0.08343	0.07625	10.9258	164.455	3272221	2816460	1886527	1970739
1	24	B	2009-06-13 10:55:33	14.33	74.09	13.845	440.65	446.83	7.69	0.938	62.55	51.52	26.95	11.82	0.08345	0.07644	10.9261	164.455	3272291	2816530	1886246	1970728
1	25	B	2009-06-13 10:55:34	14.31	74.08	13.923	441.28	447.51	7.68	0.938	62.93	51.49	26.95	11.82	0.08338	0.07668	10.9264	164.455	3271958	2816126	1885881	1970754
1	26	B	2009-06-13 10:55:35	14.31	74.08	13.973	442.03	448.29	7.68	0.938	63.2	51.52	26.95	11.82	0.0834	0.07683	10.9267	164.455	3272183	2816374	1885695	1970811
1	27	B	2009-06-13 10:55:36	14.31	74.09	14.007	441.45	447.72	7.69	0.938	63.36	51.52	26.95	11.82	0.08346	0.07698	10.9269	164.455	3271929	2816317	1885331	1970688
1	28	B	2009-06-13 10:55:37	14.3	74.09	14.079	441.99	448.3	7.69	0.938	63.73	51.52	26.95	11.83	0.08356	0.07724	10.9272	164.455	3271797	2816403	1884897	1970641
1	29	B	2009-06-13 10:55:38	14.28	74.1	14.152	441.53	447.87	7.69	0.938	64.11	51.52	26.95	11.83	0.08351	0.07752	10.9275	164.455	3271750	2816274	1884560	1970770
1	30	B	2009-06-13 10:55:39	14.27	74.09	14.181	442.44	448.8	7.66	0.938	64.27	51.52	26.96	11.83	0.08358	0.07767	10.9278	164.455	3271791	2816451	1884308	1970715
1	31	B	2009-06-13 10:55:40	14.28	74.09	14.208	441.93	448.3	7.82	0.938	64.39	51.52	26.96	11.83	0.08361	0.07775	10.9281	164.455	3271658	2816390	1884169	1970710
1	32	B	2009-06-13 10:55:42	14.27	74.08	14.273	442.44	448.85	7.7	0.938	64.72	51.49	26.96	11.83	0.08364	0.07806	10.9283	164.455	3271587	2816396	1883741	1970758
1	33	B	2009-06-13 10:55:43	14.25	74.08	14.309	442.63	449.06	7.69	0.938	64.93	51.49	26.96	11.83	0.08353	0.07814	10.9286	164.455	3271662	2816183	1883580	1970706
1	34	B	2009-06-13 10:55:43	14.24	74.08	14.329	442.49	448.92	7.65	0.938	65.06	51.49	26.96	11.82	0.08368	0.07824	10.9289	164.455	3271236	2816204	1883489	1970787
1	35	B	2009-06-13 10:55:44	14.24	74.08	14.362	443.33	449.79	7.69	0.938	65.21	51.52	26.96	11.82	0.08372	0.07833	10.9292	164.455	3271171	2816241	1883248	1970686
1	36	B	2009-06-13 10:55:45	14.24	74.09	14.421	443.05	449.53	7.66	0.938	65.53	51.52	26.96	11.82	0.08368	0.07859	10.9294	164.455	3271055	2816074	1882875	1970738
1	37	B	2009-06-13 10:55:46	14.25	74.09	14.447	444.07	450.58	7.67	0.938	65.69	51.54	26.96	11.82	0.08371	0.07872	10.9297	164.455	3270933	2816003	1882658	1970694
1	38	B	2009-06-13 10:55:47	14.23	74.09	14.521	443.35	449.88	7.69	0.938	66.03	51.52	26.96	11.82	0.0838	0.07905	10.93	164.455	3271000	2816265	1882240	1970791
1	39	B	2009-06-13 10:55:48	14.21	74.09	14.535	443.73	450.27	7.7	0.938	66.13	51.52	26.96	11.82	0.08371	0.07903	10.9303	164.455	3271132	2816173	1882214	1970729
1	40	B	2009-06-13 10:55:49	14.21	74.09	14.564	443.7	450.26	7.67	0.938	66.27	51.52	26.97	11.83	0.08375	0.07913	10.9306	164.455	3271300	2816410	1882044	1970724
1	41	B	2009-06-13 10:55:50	14.22	74.08	14.594	443.84	450.41	7.7	0.938	66.44	51.52	26.98	11.83	0.08381	0.07926	10.9308	164.455	3270999	2816254	1881842	1970701
1	42	B	2009-06-13 10:55:51	14.2	74.08	14.651	444.7	451.31	7.67	0.938	66.74	51.49	26.97	11.83	0.08392	0.07945	10.9311	164.455	3270737	2816329	1881614	1970790
1	43	B	2009-06-13 10:55:52	14.18	74.07	14.663	444.1	450.71	7.67	0.938	66.83	51.52	26.97	11.83	0.08377	0.07954	10.9314	164.455	3270758	2815960	1881468	1970757
1	44	B	2009-06-13 10:55:53	14.2	74.09	14.702	444.69	451.32	7.79	0.938	67.02	51.54	26.97	11.83	0.08394	0.07966	10.9317	164.455	3270629	2816317	1881195	1970720
1	45	B	2009-06-13 10:55:54	14.2	74.09	14.717	444.61	451.25	7.69	0.938	67.09	51.52	26.97	11.82	0.08396	0.0797	10.9319	164.456	3270469	2816183	1881211	1970774
1	46	B	2009-06-13 10:55:55	14.17	74.09	14.753	445.64	452.31	7.65	0.938	67.3	51.52	26.97	11.82	0.08403	0.07991	10.9322	164.456	3270338	2816246	1880868	1970756
1	47	B	2009-06-13 10:55:56	14.19	74.09	14.783	446.36	453.06	7.66	0.938	67.44	51.49	26.97	11.82	0.08425	0.07996	10.9325	164.456	3270137	2816576	1880783	1970747
1	48	B	2009-06-13 10:55:58	14.18	74.08	14.834	445.88	452.59	7.66	0.938	67.66	51.49	26.97	11.82	0.08406	0.08018	10.9328	164.456	3270318	2816250	1880480	1970766
1	49	B	2009-06-13 10:55:59	14.18	74.08	14.847	444.51	451.21	7.66	0.938	67.76	51.52	26.98	11.81	0.084	0.08017	10.9331	164.456	3270398	2816190	1880348	1970615
1	50	B	2009-06-13 10:56:00	14.17	74.09	14.884	445.13	451.85	7.66	0.938	67.94	51.52	26.98	11.82	0.08399	0.08026	10.9333	164.456	3270194	2816065	1880178	1970631
1	51	B	2009-06-13 10:56:01	14.16	74.09	14.903	445.56	452.3	7.66	0.938	68.07	51.54	26.99	11.82	0.08411	0.08044	10.9336	164.456	3270132	2816286	1879914	1970647
1	52	B	2009-06-13 10:56:02	14.15	74.09	14.926	445.44	452.19	7.69	0.938	68.18	51.52	26.98	11.82	0.08396	0.08048	10.9339	164.456	3270108	2815876	1879872	1970639
1	53	B	2009-06-13 10:56:02	14.15	74.09	14.971	445.96	452.74	7.66	0.938	68.43	51.52	26.98	11.82	0.08413	0.08062	10.9342	164.456	3270218	2816362	1879640	1970632
1	54	B	2009-06-13 10:56:04	14.14	74.08	14.999	446.08	452.87	7.69	0.938	68.55	51.52	26.98	11.82	0.08405	0.0808	10.9344	164.456	3270036	2816031	1879389	1970654
1	55	B	2009-06-13 10:56:04	14.13	74.08	15.011	446.25	453.05	7.65	0.938	68.64	51.52	26.98	11.82	0.08418	0.08078	10.9347	164.456	3270007	2816314	1879456	1970701
1	56	B	2009-06-13 10:56:05	14.12	74.08	15.029	446.8	453.62	7.62	0.938	68.77	51.52	26.98	11.82	0.08411	0.08082	10.935	164.456	3269844	2815999	1879397	1970699
1	57	B	2009-06-13 10:56:06	14.13	74.09	15.059	447.25	454.09	7.66	0.938	68.92	51.52	26.98	11.82	0.08422	0.08105	10.9353	164.456	3269820	2816234	1879095	1970767
1	58	B	2009-06-13 10:56:07	14.12	74.09	15.064	446.69	453.52	7.65	0.938	68.99	51.52	26.98	11.82	0.08419	0.081	10.9356	164.456	3269894	2816261	1879024	1970634
1	59	B	2009-06-13 10:56:08	14.12	74.09	15.093	447.43	454.29	7.66	0.938	69.16	51.54	26.98	11.82	0.08427	0.08113	10.9358	164.456	3269634	2816190	1878924	1970713
1	60	B	2009-06-13 10:56:09	14.12	74.09	15.093	447.94	454.8	7.63	0.938	69.16	51.52	26.99	11.82	0.08437	0.08109	10.9361	164.456	3269519	2816357	1878892	1970636
1	61	B	2009-06-13 10:56:10	14.11	74.09	15.152	446.93	453.81	7.62	0.938	69.43	51.52	26.99	11.82	0.08417	0.0813	10.9364	164.456	3269901	2816195	1878609	1970655
1	62	B	2009-06-13 10:56:11	14.1	74.08	15.163	448.13	455.03	7.65	0.938	69.52	51.49	26.99	11.83	0.08436	0.08136	10.9367	164.456	3269464	2816244	1878572	1970714
1	63	B	2009-06-13 10:56:12	14.1	74.08	15.175	448.97	455.89	7.64	0.938	69.57	51.49	26.99	11.83	0.08448	0.08138	10.9369	164.456	3269133	2816265	1878491	1970661
1	64	B	2009-06-13 10:56:13	14.09	74.08	15.217	448.33	455.26	7.65	0.939	69.81	51.49	26.99	11.83	0.08448	0.08158	10.9372	164.456	3269083	2816219	1878226	1970717
1	65	B	2009-06-13 10:56:14	14.1	74.09	15.25	448.06	455	7.66	0.939	69.97	51.52	26.99	11.83	0.08442	0.08171	10.9375	164.456	3269156	2816130	1878032	1970727
1	66	B	2009-06-13 10:56:15	14.09	74.09	15.24	448.54	455.48	7.66	0.939	69.93	51.54	26.99	11.82	0.08437	0.08172	10.9378	164.456	3269243	2816138	1877911	1970628
1	67	B	2009-06-13 10:56:16	14.1	74.09	15.275	449.42	456.39	7.67	0.939	70.09	51.52	27	11.82	0.08463	0.08175	10.9381	164.456	3268865	2816398	1877878	1970655
1	68	B	2009-06-13 10:56:17	14.08	74.09	15.302	448.54	455.51	7.67	0.939	70.26	51.52	26.99	11.82	0.08451	0.08192	10.9383	164.456	3269059	2816255	1877693	1970710
1	69	B	2009-06-13 10:56:18	14.07	74.09	15.332	448.91	455.9	7.64	0.939	70.4	51.52	27	11.82	0.08456	0.08206	10.9386	164.456	3268925	2816249	1877490	1970716
1	70	B	2009-06-13 10:56:20	14.07	74.08	15.345	449.96	456.97	7.67	0.939	70.49	51.49	26.99	11.82	0.08457	0.08204	10.9389	164.456	3268760	2816105	1877524	1970703
1	71	B	2009-06-13 10:56:21	14.07	74.08	15.352	449.99	457.01	7.67	0.939	70.52	51.52	26.99	11.81	0.08463	0.08205	10.9392	164.456	3268585	2816083	1877425	1970616
1	72	B	2009-06-13 10:56:22	14.06	74.08	15.368	449.12	456.13	7.67	0.939	70.64	51.52	27.01	11.82	0.08456	0.08209	10.9394	164.456	3268619	2816008	1877335	1970612
1	73	B	2009-06-13 10:56:23	14.08	74.09	15.406	450.04	457.08	7.66	0.939	70.83	51.52	27.01	11.82	0.08451	0.08233	10.9397	164.456	3268602	2815890	1877028	1970706
1	74	B	2009-06-13 10:56:24	14.06	74.09	15.403	449.37	456.4	7.65	0.939	70.81	51.54	27	11.82	0.08452	0.08225	10.94	164.456	3268543	2815832	1877104	1970616
1	75	B	2009-06-13 10:56:25	14.06	74.09	15.422	451.49	458.56	7.65	0.939	70.95	51.52	27	11.82	0.08484	0.08235	10.9403	164.456	3268136	2816272	1876974	1970680
1	76	B	2009-06-13 10:56:26	14.05	74.09	15.446	451.12	458.2	7.64	0.939	71.06	51.52	27.01	11.82	0.08476	0.08244	10.9406	164.456	3268353	2816222	1876777	1970591
1	77	B	2009-06-13 10:56:26	14.05	74.09	15.471	450.53	457.61	7.66	0.939	71.17	51.52	27.01	11.82	0.08464	0.0826	10.9408	164.456	3268576	2816118	1876683	1970731
1	78	B	2009-06-13 10:56:27	14.03	74.08	15.482	450.04	457.12	7.63	0.939	71.26	51.52	27	11.82	0.08456	0.08264	10.9411	164.456	3268332	2815702	1876521	1970627
1	79	B	2009-06-13 10:56:28	14.04	74.07	15.487	451.56	458.66	7.65	0.939	71.27	51.52	27	11.82	0.08478	0.08266	10.9414	164.456	3268175	2816099	1876479	1970610
1	80	B	2009-06-13 10:56:29	14.04	74.07	15.502	450.35	457.44	7.65	0.939	71.39	51.52	27	11.82	0.08472	0.08264	10.9417	164.456	3268070	2815905	1876510	1970639
1	81	B	2009-06-13 10:56:30	14.04	74.08	15.548	450.9	458.02	7.65	0.939	71.61	51.54	27	11.82	0.08475	0.08284	10.9419	164.456	3268135	2815986	1876323	1970745
1	82	B	2009-06-13 10:56:31	14.02	74.09	15.538	452.02	459.16	7.65	0.939	71.62	51.52	27	11.81	0.08484	0.08274	10.9422	164.456	3268003	2816160	1876305	1970609
1	83	B	2009-06-13 10:56:32	14.02	74.09	15.555	451.96	459.1	7.65	0.939	71.7	51.52	27.02	11.81	0.08481	0.08285	10.9425	164.456	3268078	2816099	1876284	1970744
1	84	B	2009-06-13 10:56:33	14.02	74.09	15.559	452.4	459.55	7.65	0.939	71.72	51.52	27	11.82	0.08493	0.08285	10.9428	164.456	3267428	2815838	1876185	1970638
1	85	B	2009-06-13 10:56:34	14.02	74.08	15.589	452.34	459.5	7.8	0.939	71.84	51.49	27.02	11.82	0.08503	0.08299	10.9431	164.456	3267806	2816346	1875976	1970628
1	86	B	2009-06-13 10:56:35	14.03	74.07	15.631	452.12	459.3	7.68	0.939	72.03	51.49	27.02	11.82	0.08498	0.0831	10.9433	164.456	3267778	2816212	1875858	1970688
1	87	B	2009-06-13 10:56:36	14.01	74.07	15.632	452.78	459.97	7.65	0.939	72.08	51.52	27.02	11.82	0.08491	0.0832	10.9436	164.456	3267677	2815966	1875720	1970695
1	88	B	2009-06-13 10:56:37	14.01	74.08	15.632	451.86	459.03	7.55	0.939	72.09	51.54	27.02	11.82	0.08477	0.08315	10.9439	164.456	3267732	2815734	1875758	1970678
1	89	B	2009-06-13 10:56:38	14.01	74.09	15.654	451.93	459.12	7.65	0.939	72.2	51.57	27.02	11.82	0.08483	0.08319	10.9442	164.456	3267677	2815852	1875615	1970623
1	90	B	2009-06-13 10:56:39	14.01	74.09	15.667	453.15	460.36	7.64	0.939	72.26	51.52	27.02	11.82	0.08508	0.08322	10.9444	164.456	3267233	2816012	1875644	1970670
1	91	B	2009-06-13 10:56:40	13.99	74.08	15.696	453.8	461.04	7.63	0.939	72.43	51.52	27.02	11.82	0.08511	0.08334	10.9447	164.456	3267265	2816073	1875551	1970750
1	92	B	2009-06-13 10:56:42	14	74.08	15.692	452.64	459.86	7.65	0.939	72.41	51.49	27.02	11.82	0.08489	0.08333	10.945	164.456	3267482	2815752	1875452	1970631
1	93	B	2009-06-13 10:56:43	13.99	74.08	15.72	453.69	460.94	7.62	0.939	72.59	51.49	27.02	11.81	0.08507	0.08348	10.9453	164.456	3267105	2815880	1875211	1970643
1	94	B	2009-06-13 10:56:44	13.99	74.08	15.724	453.68	460.93	7.67	0.939	72.61	51.49	27.02	11.81	0.08519	0.08354	10.9456	164.456	3267105	2816150	1875150	1970677
1	95	B	2009-06-13 10:56:45	13.99	74.08	15.734	453.55	460.8	7.66	0.939	72.7	51.52	27.02	11.82	0.08508	0.0835	10.9458	164.456	3267488	2816239	1875187	1970658
1	96	B	2009-06-13 10:56:46	13.99	74.09	15.744	454.39	461.66	7.66	0.939	72.76	51.54	27.02	11.82	0.08513	0.08354	10.9461	164.456	3266915	2815854	1875062	1970594
1	97	B	2009-06-13 10:56:47	14	74.09	15.766	454.28	461.56	7.64	0.939	72.86	51.52	27.02	11.82	0.08523	0.08363	10.9464	164.456	3266952	2816124	1875036	1970700
1	98	B	2009-06-13 10:56:48	13.99	74.08	15.776	454.53	461.82	7.75	0.939	72.9	51.52	27.03	11.82	0.08532	0.08369	10.9467	164.456	3266775	2816142	1875025	1970767
1	99	B	2009-06-13 10:56:48	13.98	74.08	15.795	455.67	462.98	7.64	0.939	72.98	51.52	27.03	11.82	0.08547	0.08376	10.9469	164.456	3266699	2816453	1874890	1970763
1	100	B	2009-06-13 10:56:49	13.99	74.08	15.781	454.7	461.99	7.66	0.939	72.92	51.49	27.03	11.82	0.08525	0.08371	10.9472	164.456	3266873	2816057	1874880	1970647
1	101	B	2009-06-13 10:56:50	13.99	74.08	15.796	455.01	462.31	7.56	0.939	72.99	51.49	27.03	11.81	0.08527	0.08369	10.9475	164.456	3266716	2816005	1874854	1970615
1	102	B	2009-06-13 10:56:51	13.99	74.08	15.809	455.7	463.02	7.67	0.939	73.05	51.52	27.03	11.81	0.08548	0.08384	10.9478	164.456	3266520	2816323	1874747	1970754
1	103	B	2009-06-13 10:56:52	13.98	74.09	15.807	454.54	461.84	7.63	0.939	73.05	51.52	27.03	11.81	0.08528	0.08375	10.9481	164.456	3266628	2815994	1874684	1970557
1	104	B	2009-06-13 10:56:53	13.99	74.09	15.846	455.55	462.89	7.67	0.939	73.23	51.54	27.03	11.81	0.08533	0.08388	10.9483	164.456	3266454	2815912	1874566	1970627
1	105	B	2009-06-13 10:56:54	13.97	74.09	15.837	456.27	463.61	7.62	0.939	73.23	51.52	27.03	11.81	0.08562	0.08397	10.9486	164.456	3266194	2816362	1874519	1970711
1	106	B	2009-06-13 10:56:55	13.98	74.09	15.846	455.27	462.6	7.67	0.939	73.28	51.52	27.03	11.82	0.08538	0.08389	10.9489	164.456	3266433	2816011	1874526	1970600
1	107	B	2009-06-13 10:56:56	13.97	74.08	15.884	456.44	463.81	7.66	0.939	73.44	51.52	27.03	11.82	0.08551	0.08407	10.9492	164.456	3266260	2816134	1874372	1970711
1	108	B	2009-06-13 10:56:57	13.97	74.07	15.88	456.44	463.81	7.64	0.939	73.41	51.52	27.03	11.82	0.08545	0.08399	10.9494	164.456	3266190	2815932	1874385	1970590
1	109	B	2009-06-13 10:56:58	13.96	74.08	15.894	455.74	463.1	7.64	0.939	73.54	51.49	27.03	11.82	0.0854	0.08405	10.9497	164.456	3266205	2815841	1874383	1970687
1	110	B	2009-06-13 10:56:59	13.96	74.08	15.884	457.4	464.78	7.64	0.939	73.49	51.52	27.03	11.82	0.08569	0.08404	10.95	164.456	3265775	2816143	1874262	1970535
1	111	B	2009-06-13 10:57:00	13.97	74.08	15.906	456.47	463.85	7.64	0.939	73.59	51.54	27.03	11.82	0.08551	0.08414	10.9503	164.456	3266003	2815996	1874145	1970629
1	112	B	2009-06-13 10:57:01	13.96	74.09	15.928	457.36	464.76	7.63	0.939	73.75	51.52	27.04	11.81	0.08559	0.08418	10.9506	164.456	3266110	2816225	1874064	1970585
1	113	B	2009-06-13 10:57:02	13.96	74.09	15.93	456.88	464.28	7.67	0.939	73.76	51.52	27.03	11.81	0.08561	0.08426	10.9508	164.456	3266030	2816197	1873990	1970633
1	114	B	2009-06-13 10:57:04	13.97	74.08	15.937	457.39	464.8	7.65	0.939	73.78	51.52	27.04	11.81	0.08566	0.08427	10.9511	164.456	3265841	2816128	1874031	1970674
1	115	B	2009-06-13 10:57:05	13.95	74.08	15.962	458.49	465.93	7.63	0.939	73.9	51.52	27.04	11.81	0.08584	0.08435	10.9514	164.456	3265720	2816432	1873947	1970721
1	116	B	2009-06-13 10:57:05	13.95	74.08	15.978	458.65	466.1	7.63	0.939	73.97	51.52	27.04	11.81	0.08575	0.08445	10.9517	164.456	3265508	2816092	1873839	1970785
1	117	B	2009-06-13 10:57:07	13.94	74.08	15.962	457.89	465.32	7.66	0.939	73.95	51.52	27.04	11.81	0.08573	0.08433	10.9519	164.456	3265631	2816148	1873958	1970725
1	118	B	2009-06-13 10:57:08	13.95	74.09	15.975	457.33	464.76	7.64	0.939	74.02	51.54	27.04	11.81	0.08544	0.08444	10.9522	164.456	3265737	2815557	1873791	1970727
1	119	B	2009-06-13 10:57:08	13.96	74.09	15.989	456.48	463.9	7.65	0.939	74.08	51.52	27.04	11.81	0.08557	0.08443	10.9525	164.456	3265398	2815604	1873728	1970674
2	0	B	2009-06-13 10:57:08	14.52	74.09	11.867	436.68	441.92	7.71	0.938	52.93	51.52	26.9	11.82	0.08272	0.06853	10.9525	164.456	3265398	2815604	1873728	1970674
3	59.5	B	2009-06-13 10:57:08	14.16	74.09	14.79	447.45	454.18	7.67	0.938	67.62	51.52	26.98	11.82	0.08427	0.07993	10.9525	164.456	3265398	2815604	1873728	1970674
4	119	B	2009-06-13 10:57:08	0.58	0.03	4.309	21.78	24.07	0.27	0.001	21.95	0.08	0.14	0.02	0.00331	0.01679	10.9525	164.456	3265398	2815604	1873728	1970674
CrvFitStatus:	Exp	B
Exp_Flux:	1.23	B
Exp_FluxCV:	1.8	B
Exp_dCdry/dt:	0.209	B
Exp_R2:	0.988	B
Exp_SSN:	0.3078	B
Exp_SE:	0.002	B
Exp_a:	0.0010068	B
Exp_Cx:	649.4	B
Exp_Co:	441.9	B
Exp_t0:	-1.7	B
Exp_Iter:	2	B
Exp_MaxIter:	10	B
Lin_Flux:	1.14	B
Lin_FluxCV:	1.8	B
Lin_dCdry/dt:	0.193	B
Lin_R2:	0.9878	B
Lin_SSN:	0.3117	B
Lin_SE:	0.002	B
Crv_Domain:	90	B
Crv_#Smp:	90	B
Dead Band:	00:30:00	B
TimeClosing:	17	B
		B
		B
LI-8100:	1c9	C	81	5432	1d3	184
File Name:	JHL06	C
Instrument Name:	LI-8100	C
Serial Number:	81A-0368	C
Software:	2.0.0	C	LI-8100 File Viewer 2.0.0
Comments:	2	C
Obs#:	5	C
Port#:	0	C
Label:	SNJ	C
Observation Length:	02:00:00	C
Observation Delay:	00:40:00	C
IRGA Averaging:	1	C
Flow8100:	10	C
FlowMux:	0	C
Tmux:	0	C
Virga:	19	C
Vmux:	55	C
Vext:	0	C
Vcham:	4823.9	C
Offset:	4	C
Area:	317.8	C
Vtotal:	6114.1	C
V3 Info:	0	C	M=0.430	B=0.560
Labels_01:	22	C
Type	Etime	C	Date	Tcham	Pressure	H2O	CO2	Cdry	T4	V3	RH	Tbench	Tboard	Vin	CO2ABS	H2OABS	Hour	DOY	RAWCO2	RAWCO2REF	RAWH2O	RAWH2OREF
1	-1	C	2009-06-13 10:58:21	14.89	74.09	11.419	472.74	478.2	8.19	0.765	49.79	51.52	27.05	11.82	0.08699	0.06671	10.9725	164.457	3262676	2816582	1901288	1970758
1	-1	C	2009-06-13 10:58:22	14.88	74.09	11.509	457.9	463.23	8.15	0.765	50.21	51.52	27.05	11.7	0.08493	0.06675	10.9728	164.457	3268117	2816459	1901215	1970749
1	-1	C	2009-06-13 10:58:23	14.9	74.1	11.53	443.89	449.07	8.18	0.765	50.28	51.54	27.06	11.7	0.0832	0.06731	10.9731	164.457	3273015	2816642	1900448	1970848
1	-1	C	2009-06-13 10:58:24	14.89	74.09	11.671	446.79	452.07	8.17	0.765	50.89	51.52	27.05	11.69	0.08395	0.06762	10.9733	164.457	3270909	2816550	1899908	1970760
1	-1	C	2009-06-13 10:58:25	14.89	74.09	11.973	455.16	460.67	8.19	0.765	52.2	51.52	27.05	11.7	0.0836	0.06892	10.9736	164.457	3271924	2816634	1897940	1970828
1	-1	C	2009-06-13 10:58:26	14.9	74.09	11.94	422.76	427.87	8.18	0.765	52.06	51.49	27.06	11.7	0.0775	0.06832	10.9739	164.457	3288105	2816341	1898854	1970762
1	-1	C	2009-06-13 10:58:27	14.88	74.09	11.724	404.05	408.84	8.08	0.765	51.12	51.49	27.06	11.7	0.07872	0.06761	10.9742	164.457	3285134	2816690	1899907	1970756
1	-1	C	2009-06-13 10:58:28	14.87	74.09	11.654	419.2	424.14	8.18	0.765	50.84	51.52	27.06	11.7	0.08109	0.06753	10.9744	164.457	3278693	2816643	1900151	1970886
1	-1	C	2009-06-13 10:58:29	14.87	74.1	11.751	430.26	435.38	8.14	0.765	51.27	51.52	27.06	11.7	0.08184	0.06797	10.9747	164.457	3276576	2816562	1899292	1970700
1	-1	C	2009-06-13 10:58:30	14.86	74.1	11.849	416.86	421.86	8.19	0.765	51.74	51.54	27.07	11.7	0.07989	0.06826	10.975	164.457	3282203	2816834	1898838	1970671
1	-1	C	2009-06-13 10:58:31	14.84	74.09	11.866	412.67	417.63	8.16	0.765	51.84	51.52	27.06	11.69	0.07936	0.06828	10.9753	164.457	3283358	2816632	1898928	1970817
1	-1	C	2009-06-13 10:58:32	14.83	74.09	11.83	412.25	417.19	8.14	0.949	51.71	51.52	27.06	11.7	0.07937	0.06812	10.9756	164.457	3283387	2816678	1899130	1970770
1	-1	C	2009-06-13 10:58:33	14.85	74.09	12.04	414.18	419.23	8.14	0.949	52.63	51.52	27.07	11.69	0.07954	0.06928	10.9758	164.457	3282977	2816682	1897381	1970795
1	-1	C	2009-06-13 10:58:34	14.83	74.09	12.07	409.25	414.25	8.1	0.949	52.76	51.52	27.06	11.69	0.07843	0.06907	10.9761	164.457	3285777	2816540	1897675	1970762
1	-1	C	2009-06-13 10:58:35	14.83	74.09	11.933	405.76	410.66	8.1	0.949	52.2	51.49	27.07	11.69	0.0786	0.06854	10.9764	164.457	3285091	2816374	1898378	1970671
1	-1	C	2009-06-13 10:58:36	14.82	74.09	12.09	411.24	416.27	8.13	0.949	52.88	51.49	27.07	11.69	0.07937	0.06961	10.9767	164.457	3283354	2816659	1896830	1970774
1	-1	C	2009-06-13 10:58:37	14.83	74.1	12.095	410.12	415.14	8.17	0.949	52.91	51.52	27.08	11.73	0.07907	0.06911	10.9769	164.457	3283847	2816383	1897527	1970701
1	0	C	2009-06-13 10:58:38	14.8	74.1	12.025	412.25	417.27	8.15	0.949	52.64	51.54	27.07	11.79	0.07948	0.069	10.9772	164.457	3282899	2816526	1897777	1970775
1	1	C	2009-06-13 10:58:39	14.8	74.1	12.169	412.81	417.9	8.27	0.949	53.3	51.52	27.07	11.8	0.07955	0.06989	10.9775	164.457	3282519	2816331	1896442	1970811
1	2	C	2009-06-13 10:58:40	14.79	74.09	12.525	414.04	419.29	8.14	0.949	54.89	51.52	27.07	11.8	0.07976	0.07161	10.9778	164.457	3282349	2816658	1893791	1970815
1	3	C	2009-06-13 10:58:41	14.79	74.09	12.958	414.25	419.69	8.15	0.949	56.83	51.52	27.08	11.8	0.07965	0.07318	10.9781	164.457	3281840	2816017	1891292	1970759
1	4	C	2009-06-13 10:58:42	14.77	74.09	13.276	414.05	419.62	8.14	0.949	58.26	51.49	27.07	11.8	0.07948	0.0743	10.9783	164.457	3282219	2815906	1889487	1970676
1	5	C	2009-06-13 10:58:43	14.76	74.09	13.498	414.82	420.5	8.11	0.949	59.27	51.52	27.08	11.8	0.0799	0.07509	10.9786	164.457	3281991	2816715	1888372	1970816
1	6	C	2009-06-13 10:58:44	14.75	74.09	13.548	414.12	419.81	8.11	0.949	59.53	51.52	27.08	11.8	0.07978	0.07524	10.9789	164.457	3282100	2816521	1887980	1970638
1	7	C	2009-06-13 10:58:45	14.72	74.1	13.868	414.38	420.21	8.1	0.949	60.98	51.54	27.08	11.8	0.07962	0.07671	10.9792	164.457	3281877	2815976	1885678	1970619
1	8	C	2009-06-13 10:58:46	14.71	74.09	14.161	415.05	421.01	8.1	0.949	62.34	51.54	27.08	11.79	0.07992	0.07773	10.9794	164.457	3281834	2816586	1884160	1970665
1	9	C	2009-06-13 10:58:47	14.71	74.1	14.339	415.34	421.38	8.11	0.949	63.18	51.52	27.08	11.81	0.07992	0.0783	10.9797	164.457	3281742	2816551	1883279	1970692
1	10	C	2009-06-13 10:58:48	14.69	74.09	14.422	415.58	421.66	8.12	0.949	63.57	51.52	27.08	11.81	0.07988	0.07866	10.98	164.458	3281632	2816296	1882748	1970673
1	11	C	2009-06-13 10:58:49	14.67	74.08	14.491	415.16	421.26	8.11	0.949	63.95	51.49	27.08	11.81	0.07996	0.07892	10.9803	164.458	3281601	2816488	1882231	1970583
1	12	C	2009-06-13 10:58:50	14.68	74.08	14.54	414.86	420.98	8.13	0.949	64.21	51.49	27.09	11.81	0.07984	0.07899	10.9806	164.458	3281437	2816065	1882173	1970636
1	13	C	2009-06-13 10:58:51	14.65	74.08	14.561	415.22	421.35	8.11	0.949	64.34	51.52	27.08	11.81	0.07992	0.07915	10.9808	164.458	3281660	2816436	1881978	1970684
1	14	C	2009-06-13 10:58:52	14.65	74.09	14.635	415.61	421.78	8.12	0.949	64.72	51.52	27.08	11.8	0.07978	0.07944	10.9811	164.458	3281454	2815989	1881515	1970692
1	15	C	2009-06-13 10:58:53	14.63	74.09	14.779	415.49	421.72	8.11	0.949	65.4	51.52	27.08	11.8	0.07995	0.08005	10.9814	164.458	3281240	2816179	1880504	1970633
1	16	C	2009-06-13 10:58:54	14.63	74.09	14.921	415.22	421.51	8.12	0.949	66.07	51.52	27.09	11.8	0.08002	0.0805	10.9817	164.458	3281255	2816326	1879828	1970622
1	17	C	2009-06-13 10:58:55	14.61	74.09	15.005	415.9	422.24	8.12	0.949	66.53	51.52	27.1	11.8	0.07988	0.08086	10.9819	164.458	3281322	2816058	1879342	1970711
1	18	C	2009-06-13 10:58:56	14.61	74.09	15.039	415.82	422.17	8.12	0.949	66.68	51.52	27.09	11.8	0.07999	0.08093	10.9822	164.458	3281417	2816363	1879200	1970653
1	19	C	2009-06-13 10:58:57	14.6	74.09	15.054	416	422.36	8.14	0.949	66.79	51.52	27.09	11.8	0.08002	0.081	10.9825	164.458	3281077	2816163	1879039	1970609
1	20	C	2009-06-13 10:58:58	14.6	74.08	15.057	416.07	422.43	8.1	0.949	66.84	51.49	27.09	11.8	0.08001	0.08101	10.9828	164.458	3281287	2816340	1879077	1970673
1	21	C	2009-06-13 10:58:59	14.57	74.09	15.122	416.03	422.42	8.1	0.949	67.18	51.52	27.09	11.8	0.07996	0.08136	10.9831	164.458	3281049	2816005	1878446	1970573
1	22	C	2009-06-13 10:59:00	14.56	74.09	15.247	416.58	423.03	8.12	0.949	67.78	51.52	27.09	11.8	0.0801	0.08174	10.9833	164.458	3280873	2816215	1877803	1970557
1	23	C	2009-06-13 10:59:01	14.57	74.09	15.367	416.55	423.05	8.14	0.949	68.35	51.52	27.09	11.8	0.08003	0.08229	10.9836	164.458	3280784	2815991	1877048	1970656
1	24	C	2009-06-13 10:59:02	14.54	74.1	15.471	415.96	422.5	8.1	0.949	68.87	51.52	27.09	11.8	0.07986	0.08258	10.9839	164.458	3281323	2816057	1876542	1970600
1	25	C	2009-06-13 10:59:03	14.53	74.09	15.477	416.29	422.84	8.12	0.949	68.98	51.52	27.09	11.8	0.08004	0.08256	10.9842	164.458	3280973	2816137	1876655	1970666
1	26	C	2009-06-13 10:59:04	14.52	74.09	15.426	417.63	424.18	8.07	0.949	68.79	51.49	27.09	11.8	0.08014	0.08233	10.9844	164.458	3280852	2816300	1876954	1970630
1	27	C	2009-06-13 10:59:05	14.52	74.09	15.539	417.83	424.43	8.11	0.949	69.3	51.49	27.11	11.8	0.0802	0.08296	10.9847	164.458	3280649	2816269	1875966	1970617
1	28	C	2009-06-13 10:59:06	14.5	74.1	15.7	417.33	423.99	8.07	0.949	70.12	51.52	27.11	11.79	0.08029	0.08348	10.985	164.458	3280321	2816194	1875119	1970570
1	29	C	2009-06-13 10:59:07	14.5	74.1	15.857	417.95	424.69	8.08	0.949	70.86	51.52	27.11	11.8	0.08019	0.08413	10.9853	164.458	3280252	2815891	1874228	1970705
1	30	C	2009-06-13 10:59:08	14.49	74.09	15.958	418.33	425.11	8.1	0.949	71.3	51.54	27.11	11.79	0.08017	0.08437	10.9856	164.458	3280187	2815745	1873829	1970640
1	31	C	2009-06-13 10:59:09	14.48	74.09	15.867	417.71	424.45	8.08	0.949	70.94	51.52	27.11	11.8	0.08023	0.08396	10.9858	164.458	3280497	2816201	1874458	1970664
1	32	C	2009-06-13 10:59:10	14.47	74.09	15.81	417.83	424.54	8.09	0.949	70.73	51.52	27.11	11.8	0.08016	0.08369	10.9861	164.458	3280603	2816089	1874835	1970593
1	33	C	2009-06-13 10:59:11	14.45	74.09	15.868	418.36	425.11	8.08	0.949	71.04	51.52	27.11	11.8	0.0803	0.08418	10.9864	164.458	3280013	2815909	1874165	1970688
1	34	C	2009-06-13 10:59:12	14.45	74.09	15.919	417.82	424.58	8.06	0.949	71.31	51.52	27.11	11.8	0.0803	0.08411	10.9867	164.458	3280412	2816298	1874133	1970576
1	35	C	2009-06-13 10:59:13	14.46	74.1	15.911	418.1	424.86	8.12	0.949	71.33	51.52	27.11	11.8	0.08031	0.08412	10.9869	164.458	3280159	2816084	1874026	1970466
1	36	C	2009-06-13 10:59:14	14.43	74.1	15.972	417.67	424.45	8.08	0.949	71.65	51.52	27.11	11.8	0.08025	0.08449	10.9872	164.458	3280143	2815911	1873658	1970667
1	37	C	2009-06-13 10:59:15	14.44	74.1	16.077	419.66	426.52	8.1	0.949	72.13	51.54	27.11	11.79	0.08044	0.08484	10.9875	164.458	3279789	2816078	1872947	1970518
1	38	C	2009-06-13 10:59:16	14.41	74.1	16.213	418.74	425.64	8.08	0.949	72.78	51.52	27.11	11.79	0.08038	0.08528	10.9878	164.458	3279869	2816035	1872362	1970648
1	39	C	2009-06-13 10:59:17	14.41	74.1	16.289	419.68	426.63	8.11	0.949	73.17	51.52	27.11	11.79	0.08058	0.08556	10.9881	164.458	3279774	2816344	1871876	1970537
1	40	C	2009-06-13 10:59:18	14.41	74.09	16.297	419.69	426.64	8.1	0.949	73.24	51.52	27.12	11.79	0.0804	0.08558	10.9883	164.458	3280002	2816085	1871877	1970549
1	41	C	2009-06-13 10:59:19	14.38	74.08	16.326	419.93	426.9	8.06	0.949	73.41	51.49	27.12	11.79	0.08048	0.0857	10.9886	164.458	3279608	2815972	1871787	1970674
1	42	C	2009-06-13 10:59:20	14.38	74.08	16.38	419.09	426.07	8.08	0.949	73.7	51.49	27.12	11.8	0.0805	0.08584	10.9889	164.458	3279678	2816124	1871503	1970639
1	43	C	2009-06-13 10:59:21	14.39	74.09	16.364	419.37	426.35	8.11	0.949	73.69	51.52	27.12	11.79	0.08048	0.08584	10.9892	164.458	3279660	2816066	1871357	1970482
1	44	C	2009-06-13 10:59:22	14.37	74.1	16.425	419.85	426.86	8.08	0.949	73.97	51.52	27.12	11.8	0.08054	0.08604	10.9894	164.458	3279678	2816216	1871145	1970586
1	45	C	2009-06-13 10:59:23	14.36	74.1	16.479	419.86	426.9	8.09	0.949	74.26	51.52	27.12	11.79	0.08054	0.08627	10.9897	164.458	3279323	2815909	1870819	1970620
1	46	C	2009-06-13 10:59:24	14.37	74.09	16.509	421.72	428.8	8.11	0.949	74.44	51.52	27.12	11.8	0.08075	0.08633	10.99	164.458	3279345	2816370	1870691	1970563
1	47	C	2009-06-13 10:59:25	14.35	74.09	16.579	419.79	426.87	8.07	0.949	74.75	51.52	27.12	11.79	0.08053	0.08666	10.9903	164.458	3279191	2815765	1870188	1970595
1	48	C	2009-06-13 10:59:26	14.34	74.08	16.648	421.89	429.03	8.07	0.949	75.1	51.52	27.12	11.79	0.08085	0.08691	10.9906	164.458	3278733	2816091	1869837	1970613
1	49	C	2009-06-13 10:59:27	14.32	74.08	16.685	420.76	427.9	8.04	0.949	75.32	51.52	27.12	11.79	0.08068	0.08708	10.9908	164.458	3279130	2816035	1869491	1970524
1	50	C	2009-06-13 10:59:28	14.34	74.09	16.686	421.44	428.59	8.08	0.949	75.38	51.52	27.12	11.79	0.08076	0.08697	10.9911	164.458	3278829	2815986	1869612	1970492
1	51	C	2009-06-13 10:59:29	14.31	74.09	16.767	422.01	429.21	8.09	0.949	75.8	51.52	27.12	11.79	0.08083	0.08737	10.9914	164.458	3278721	2816071	1869069	1970581
1	52	C	2009-06-13 10:59:30	14.3	74.09	16.793	420.84	428.03	8.08	0.949	75.96	51.54	27.12	11.79	0.08059	0.08742	10.9917	164.458	3279268	2815930	1868920	1970484
1	53	C	2009-06-13 10:59:31	14.32	74.09	16.814	422.62	429.85	8.1	0.949	76.06	51.52	27.13	11.8	0.08097	0.08742	10.9919	164.458	3278650	2816355	1868930	1970534
1	54	C	2009-06-13 10:59:32	14.29	74.1	16.844	422.6	429.84	8.08	0.949	76.25	51.52	27.13	11.8	0.08094	0.08755	10.9922	164.458	3278655	2816250	1868868	1970658
1	55	C	2009-06-13 10:59:33	14.29	74.1	16.864	422.8	430.05	8.05	0.949	76.34	51.52	27.13	11.8	0.08084	0.08771	10.9925	164.458	3278543	2815860	1868507	1970494
1	56	C	2009-06-13 10:59:34	14.3	74.08	16.946	421.99	429.27	8.09	0.949	76.74	51.52	27.13	11.8	0.08071	0.08789	10.9928	164.458	3278612	2815643	1868244	1970533
1	57	C	2009-06-13 10:59:35	14.3	74.08	16.894	422.56	429.82	8.12	0.949	76.51	51.49	27.13	11.8	0.08085	0.08773	10.9931	164.458	3278573	2815950	1868383	1970423
1	58	C	2009-06-13 10:59:36	14.28	74.08	16.91	422.22	429.48	8.07	0.949	76.63	51.52	27.13	11.8	0.08094	0.08774	10.9933	164.458	3278481	2816063	1868548	1970605
1	59	C	2009-06-13 10:59:37	14.28	74.09	16.873	420.91	428.13	7.96	0.949	76.47	51.54	27.13	11.79	0.08071	0.08765	10.9936	164.458	3278838	2815874	1868696	1970640
1	60	C	2009-06-13 10:59:38	14.28	74.1	16.855	422.12	429.35	8.1	0.949	76.4	51.52	27.13	11.79	0.08089	0.08763	10.9939	164.458	3278222	2815773	1868658	1970578
1	61	C	2009-06-13 10:59:39	14.26	74.1	16.903	424.16	431.45	8.07	0.949	76.67	51.52	27.13	11.79	0.0811	0.08779	10.9942	164.458	3278068	2816131	1868418	1970580
1	62	C	2009-06-13 10:59:40	14.25	74.1	16.916	423.4	430.69	8.05	0.949	76.78	51.52	27.13	11.79	0.08092	0.08784	10.9944	164.458	3278071	2815667	1868289	1970501
1	63	C	2009-06-13 10:59:41	14.24	74.09	16.998	424.67	432.01	8.06	0.949	77.19	51.52	27.14	11.79	0.08117	0.08819	10.9947	164.458	3278134	2816311	1867796	1970560
1	64	C	2009-06-13 10:59:42	14.25	74.09	17.083	422.89	430.24	8.1	0.949	77.58	51.52	27.14	11.8	0.0808	0.08844	10.995	164.458	3278069	2815425	1867410	1970583
1	65	C	2009-06-13 10:59:43	14.24	74.1	17.077	423.55	430.91	8.08	0.949	77.61	51.49	27.14	11.79	0.08102	0.0884	10.9953	164.458	3278016	2815904	1867487	1970611
1	66	C	2009-06-13 10:59:44	14.24	74.1	17.059	422.62	429.96	8.07	0.949	77.58	51.52	27.15	11.8	0.08081	0.08826	10.9956	164.458	3278296	2815653	1867634	1970529
1	67	C	2009-06-13 10:59:45	14.23	74.1	17.063	423.74	431.09	8.08	0.949	77.6	51.54	27.14	11.79	0.08113	0.08834	10.9958	164.458	3277698	2815888	1867552	1970578
1	68	C	2009-06-13 10:59:46	14.22	74.1	17.088	423.23	430.59	8.07	0.949	77.71	51.54	27.15	11.8	0.08088	0.08842	10.9961	164.458	3278040	2815555	1867322	1970435
1	69	C	2009-06-13 10:59:47	14.22	74.1	17.118	424.54	431.93	8.08	0.949	77.9	51.52	27.14	11.79	0.08111	0.08848	10.9964	164.458	3277839	2815915	1867241	1970449
1	70	C	2009-06-13 10:59:48	14.21	74.09	17.152	424.34	431.74	8.06	0.949	78.09	51.52	27.14	11.79	0.08111	0.08864	10.9967	164.458	3277924	2815996	1867074	1970531
1	71	C	2009-06-13 10:59:49	14.22	74.08	17.153	424.11	431.51	8.08	0.949	78.08	51.52	27.14	11.79	0.08103	0.0887	10.9969	164.458	3277713	2815651	1867019	1970610
1	72	C	2009-06-13 10:59:50	14.2	74.09	17.174	424.13	431.54	8.06	0.949	78.24	51.49	27.15	11.79	0.08117	0.0888	10.9972	164.458	3277918	2816152	1866891	1970641
1	73	C	2009-06-13 10:59:51	14.21	74.1	17.211	424.84	432.28	8.08	0.949	78.42	51.52	27.14	11.79	0.08116	0.08894	10.9975	164.458	3277598	2815829	1866651	1970585
1	74	C	2009-06-13 10:59:52	14.2	74.1	17.245	424.58	432.03	7.96	0.949	78.63	51.52	27.15	11.79	0.08113	0.08907	10.9978	164.458	3277189	2815405	1866498	1970630
1	75	C	2009-06-13 10:59:53	14.21	74.09	17.278	426.54	434.04	8.1	0.949	78.77	51.54	27.16	11.79	0.08154	0.0891	10.9981	164.458	3277175	2816340	1866360	1970542
1	76	C	2009-06-13 10:59:54	14.2	74.09	17.271	425.45	432.93	8.09	0.949	78.73	51.52	27.15	11.8	0.08142	0.08905	10.9983	164.458	3277105	2816010	1866493	1970589
1	77	C	2009-06-13 10:59:55	14.2	74.09	17.3	426.87	434.38	8.14	0.949	78.87	51.52	27.15	11.79	0.0816	0.08929	10.9986	164.458	3276782	2816108	1866138	1970589
1	78	C	2009-06-13 10:59:56	14.18	74.08	17.339	425.75	433.26	8.11	0.949	79.03	51.49	27.16	11.8	0.08128	0.08933	10.9989	164.458	3277189	2815761	1865961	1970500
1	79	C	2009-06-13 10:59:57	14.19	74.09	17.343	426.44	433.96	8.09	0.949	79.11	51.49	27.15	11.79	0.0814	0.08938	10.9992	164.458	3276921	2815829	1865912	1970552
1	80	C	2009-06-13 10:59:58	14.16	74.09	17.374	425.41	432.93	8.07	0.949	79.26	51.52	27.15	11.79	0.08136	0.08942	10.9994	164.458	3277221	2815959	1865849	1970528
1	81	C	2009-06-13 10:59:59	14.18	74.1	17.372	425.19	432.71	8.06	0.949	79.31	51.52	27.15	11.79	0.08134	0.08943	10.9997	164.458	3277283	2816001	1865810	1970536
1	82	C	2009-06-13 11:00:00	14.17	74.1	17.349	425.06	432.57	8.06	0.949	79.25	51.54	27.15	11.79	0.08129	0.08933	11	164.458	3277171	2815798	1865901	1970468
1	83	C	2009-06-13 11:00:01	14.16	74.1	17.364	426.37	433.9	8.09	0.949	79.32	51.52	27.16	11.79	0.08147	0.08939	11.0003	164.458	3276805	2815871	1865900	1970535
1	84	C	2009-06-13 11:00:02	14.17	74.1	17.375	427.1	434.65	8.11	0.949	79.37	51.52	27.17	11.79	0.08158	0.08951	11.0006	164.458	3276734	2816047	1865697	1970509
1	85	C	2009-06-13 11:00:03	14.14	74.08	17.451	427.29	434.88	8.07	0.949	79.75	51.52	27.16	11.78	0.08146	0.08981	11.0008	164.458	3276668	2815676	1865346	1970602
1	86	C	2009-06-13 11:00:04	14.15	74.08	17.463	427.23	434.82	8.07	0.949	79.81	51.49	27.16	11.8	0.08151	0.0898	11.0011	164.458	3276550	2815725	1865271	1970533
1	87	C	2009-06-13 11:00:05	14.15	74.08	17.484	426.23	433.81	8.07	0.949	79.9	51.49	27.16	11.79	0.08128	0.08985	11.0014	164.458	3276702	2815361	1865215	1970598
1	88	C	2009-06-13 11:00:06	14.14	74.09	17.501	428.2	435.83	8.09	0.949	80.04	51.52	27.17	11.79	0.08164	0.08989	11.0017	164.458	3276471	2816042	1865065	1970522
1	89	C	2009-06-13 11:00:07	14.14	74.1	17.522	429.05	436.7	8.07	0.949	80.15	51.52	27.16	11.79	0.08167	0.08998	11.0019	164.458	3276324	2815954	1864920	1970492
1	90	C	2009-06-13 11:00:08	14.15	74.1	17.526	428	435.64	8.08	0.949	80.17	51.54	27.17	11.79	0.08168	0.08995	11.0022	164.458	3276372	2816006	1864976	1970508
1	91	C	2009-06-13 11:00:09	14.14	74.1	17.542	427.64	435.27	8.11	0.949	80.24	51.52	27.17	11.79	0.08164	0.09007	11.0025	164.458	3276081	2815661	1864901	1970632
1	92	C	2009-06-13 11:00:10	14.13	74.09	17.558	428.91	436.58	8.09	0.949	80.35	51.52	27.16	11.79	0.08189	0.09014	11.0028	164.458	3276099	2816219	1864721	1970514
1	93	C	2009-06-13 11:00:11	14.12	74.09	17.571	428.31	435.97	8.06	0.949	80.41	51.49	27.16	11.79	0.08163	0.09017	11.0031	164.458	3276184	2815692	1864666	1970505
1	94	C	2009-06-13 11:00:12	14.11	74.08	17.54	429.4	437.07	8.03	0.949	80.31	51.52	27.16	11.79	0.08178	0.08995	11.0033	164.458	3276086	2815950	1864957	1970460
1	95	C	2009-06-13 11:00:13	14.11	74.09	17.513	428.45	436.09	8.06	0.949	80.25	51.52	27.16	11.79	0.08172	0.08999	11.0036	164.458	3275934	2815720	1864946	1970532
1	96	C	2009-06-13 11:00:14	14.11	74.09	17.541	427.85	435.49	8.05	0.949	80.38	51.52	27.17	11.79	0.08162	0.09007	11.0039	164.458	3276086	2815593	1864802	1970485
1	97	C	2009-06-13 11:00:15	14.1	74.09	17.543	429.47	437.14	8.05	0.949	80.44	51.54	27.17	11.78	0.08183	0.09008	11.0042	164.459	3275796	2815869	1864839	1970575
1	98	C	2009-06-13 11:00:16	14.11	74.09	17.55	430.05	437.73	8.09	0.949	80.47	51.54	27.17	11.8	0.08185	0.09007	11.0044	164.459	3275660	2815837	1864754	1970486
1	99	C	2009-06-13 11:00:17	14.1	74.09	17.597	429.49	437.18	8.07	0.949	80.74	51.52	27.17	11.8	0.08176	0.09028	11.0047	164.459	3275894	2815757	1864531	1970552
1	100	C	2009-06-13 11:00:18	14.11	74.09	17.607	429.05	436.74	8.05	0.949	80.79	51.49	27.18	11.8	0.08187	0.09031	11.005	164.459	3275816	2815931	1864487	1970546
1	101	C	2009-06-13 11:00:19	14.09	74.09	17.587	429.19	436.87	8.05	0.949	80.7	51.49	27.17	11.8	0.08197	0.09021	11.0053	164.459	3275456	2815897	1864611	1970545
1	102	C	2009-06-13 11:00:20	14.1	74.1	17.618	431.39	439.13	8.09	0.949	80.85	51.52	27.17	11.8	0.08218	0.09037	11.0056	164.459	3275116	2816099	1864361	1970553
1	103	C	2009-06-13 11:00:21	14.1	74.1	17.7	430.14	437.89	8.06	0.949	81.23	51.52	27.17	11.79	0.08203	0.09062	11.0058	164.459	3275072	2815674	1864082	1970639
1	104	C	2009-06-13 11:00:22	14.11	74.1	17.694	431.2	438.97	8.1	0.949	81.2	51.54	27.18	11.79	0.08229	0.09057	11.0061	164.459	3275484	2816706	1863954	1970470
1	105	C	2009-06-13 11:00:22	14.11	74.1	17.71	429.63	437.38	8.1	0.949	81.27	51.52	27.18	11.79	0.08184	0.09067	11.0064	164.459	3275325	2815491	1863852	1970501
1	106	C	2009-06-13 11:00:24	14.09	74.1	17.734	430.14	437.9	8.07	0.949	81.38	51.52	27.17	11.79	0.08206	0.09077	11.0067	164.459	3275208	2815847	1863758	1970544
1	107	C	2009-06-13 11:00:25	14.09	74.09	17.703	431.57	439.35	8.07	0.949	81.23	51.52	27.17	11.79	0.0822	0.09061	11.0069	164.459	3275092	2816045	1864093	1970596
1	108	C	2009-06-13 11:00:26	14.1	74.08	17.682	430.87	438.62	8.1	0.949	81.12	51.49	27.19	11.8	0.08199	0.09056	11.0072	164.459	3274881	2815420	1864046	1970491
1	109	C	2009-06-13 11:00:27	14.07	74.08	17.716	431.89	439.68	8.06	0.949	81.33	51.52	27.19	11.79	0.08201	0.09069	11.0075	164.459	3275139	2815689	1863850	1970517
1	110	C	2009-06-13 11:00:28	14.07	74.09	17.745	430.93	438.71	8.06	0.949	81.53	51.52	27.19	11.79	0.08193	0.09074	11.0078	164.459	3275211	2815565	1863728	1970463
1	111	C	2009-06-13 11:00:29	14.08	74.09	17.729	430.18	437.94	8.1	0.949	81.45	51.52	27.19	11.79	0.08193	0.09072	11.0081	164.459	3275525	2815859	1863920	1970664
1	112	C	2009-06-13 11:00:30	14.09	74.1	17.702	431.14	438.91	8.08	0.949	81.34	51.54	27.19	11.79	0.08211	0.09062	11.0083	164.459	3275300	2816081	1864036	1970620
1	113	C	2009-06-13 11:00:31	14.05	74.09	17.71	431.86	439.65	8.03	0.949	81.42	51.52	27.19	11.79	0.0824	0.09063	11.0086	164.459	3274801	2816300	1864015	1970574
1	114	C	2009-06-13 11:00:32	14.07	74.09	17.745	432.64	440.45	8.07	0.949	81.58	51.52	27.19	11.79	0.08218	0.09079	11.0089	164.459	3274645	2815697	1863725	1970562
1	115	C	2009-06-13 11:00:33	14.05	74.08	17.766	432.8	440.63	8.07	0.949	81.67	51.49	27.19	11.79	0.08213	0.09079	11.0092	164.459	3274573	2815483	1863672	1970478
1	116	C	2009-06-13 11:00:34	14.07	74.08	17.768	433.63	441.48	8.06	0.949	81.67	51.52	27.19	11.79	0.0825	0.0908	11.0094	164.459	3274344	2816125	1863625	1970450
1	117	C	2009-06-13 11:00:35	14.07	74.09	17.777	431.7	439.51	8.08	0.949	81.78	51.52	27.19	11.79	0.08226	0.09083	11.0097	164.459	3274648	2815874	1863605	1970500
1	118	C	2009-06-13 11:00:36	14.05	74.09	17.772	432.73	440.56	8.08	0.949	81.76	51.52	27.2	11.79	0.08211	0.09088	11.01	164.459	3274396	2815264	1863541	1970493
1	119	C	2009-06-13 11:00:37	14.05	74.09	17.789	432.83	440.67	8.07	0.949	81.84	51.54	27.2	11.78	0.08239	0.09089	11.0103	164.459	3274414	2815934	1863587	1970559
2	0	C	2009-06-13 11:00:37	14.81	74.09	12.051	412.87	417.91	8.19	0.949	52.73	51.52	27.07	11.8	0.07952	0.06944	11.0103	164.459	3274414	2815934	1863587	1970559
3	59.5	C	2009-06-13 11:00:37	14.33	74.09	16.447	422.82	429.9	8.09	0.949	74.39	51.52	27.13	11.79	0.08093	0.08607	11.0103	164.459	3274414	2815934	1863587	1970559
4	119	C	2009-06-13 11:00:37	0.75	0.02	5.764	21.38	24.21	0.31	0	29.2	0.05	0.13	0.03	0.00302	0.02189	11.0103	164.459	3274414	2815934	1863587	1970559
CrvFitStatus:	Exp	C
Exp_Flux:	1.1	C
Exp_FluxCV:	2.1	C
Exp_dCdry/dt:	0.188	C
Exp_R2:	0.9762	C
Exp_SSN:	0.5512	C
Exp_SE:	0.003	C
Exp_a:	0.00031018	C
Exp_Cx:	1022.5	C
Exp_Co:	417.9	C
Exp_t0:	-5.3	C
Exp_Iter:	2	C
Exp_MaxIter:	10	C
Lin_Flux:	1.08	C
Lin_FluxCV:	2.2	C
Lin_dCdry/dt:	0.183	C
Lin_R2:	0.9762	C
Lin_SSN:	0.5515	C
Lin_SE:	0.003	C
Crv_Domain:	90	C
Crv_#Smp:	90	C
Dead Band:	00:30:00	C
TimeClosing:	17	C
		C
		C
LI-8100:	1c9	B	81	543b	1d5	184
File Name:	JHL06	B
Instrument Name:	LI-8100	B
Serial Number:	81A-0368	B
Software:	2.0.0	B	LI-8100 File Viewer 2.0.0
Comments:	2	B
Obs#:	6	B
Port#:	0	B
Label:	SNJ	B
Observation Length:	02:00:00	B
Observation Delay:	00:40:00	B
IRGA Averaging:	1	B
Flow8100:	10	B
FlowMux:	0	B
Tmux:	0	B
Virga:	19	B
Vmux:	55	B
Vext:	0	B
Vcham:	4823.9	B
Offset:	4	B
Area:	317.8	B
Vtotal:	6114.1	B
V3 Info:	0	B	M=0.430	B=0.560
Labels_01:	22	B
Type	Etime	B	Date	Tcham	Pressure	H2O	CO2	Cdry	T4	V3	RH	Tbench	Tboard	Vin	CO2ABS	H2OABS	Hour	DOY	RAWCO2	RAWCO2REF	RAWH2O	RAWH2OREF
1	-1	B	2009-06-13 11:01:49	14.74	74.08	12.659	392.25	397.28	8.45	0.949	55.72	51.49	27.25	11.8	0.07658	0.07166	11.0303	164.46	3290416	2816233	1893616	1970717
1	-1	B	2009-06-13 11:01:50	14.74	74.09	12.7	392.2	397.25	8.46	0.949	55.91	51.52	27.26	11.68	0.07651	0.07173	11.0306	164.46	3290917	2816546	1893391	1970614
1	-1	B	2009-06-13 11:01:50	14.74	74.09	12.722	391.92	396.97	8.46	0.949	56.01	51.54	27.26	11.68	0.07679	0.07181	11.0308	164.46	3290023	2816430	1893291	1970644
1	-1	B	2009-06-13 11:01:52	14.74	74.1	12.774	393.8	398.89	8.4	0.949	56.24	51.54	27.26	11.68	0.07682	0.07209	11.0311	164.46	3289961	2816433	1892862	1970644
1	-1	B	2009-06-13 11:01:53	14.75	74.1	12.8	394.05	399.16	8.41	0.949	56.36	51.52	27.26	11.67	0.07685	0.07221	11.0314	164.46	3289834	2816434	1892792	1970789
1	-1	B	2009-06-13 11:01:54	14.74	74.1	12.804	392.69	397.78	8.37	0.949	56.38	51.52	27.26	11.67	0.07679	0.07213	11.0317	164.46	3290470	2816805	1892909	1970758
1	-1	B	2009-06-13 11:01:55	14.74	74.1	12.772	393.28	398.37	8.38	0.949	56.24	51.52	27.26	11.67	0.07682	0.07211	11.0319	164.46	3290202	2816643	1892815	1970633
1	-1	B	2009-06-13 11:01:56	14.75	74.09	12.903	391.63	396.75	8.4	0.949	56.8	51.49	27.28	11.67	0.07629	0.07246	11.0322	164.46	3291371	2816439	1892307	1970661
1	-1	B	2009-06-13 11:01:57	14.75	74.09	12.78	391.36	396.43	8.34	0.949	56.26	51.52	27.28	11.67	0.07655	0.07215	11.0325	164.46	3290457	2816216	1892835	1970697
1	-1	B	2009-06-13 11:01:58	14.76	74.1	12.85	391.99	397.09	8.4	0.949	56.54	51.52	27.28	11.67	0.07648	0.07235	11.0328	164.46	3290943	2816544	1892529	1970747
1	-1	B	2009-06-13 11:01:59	14.76	74.1	12.956	391.8	396.94	8.36	0.949	57.01	51.54	27.28	11.67	0.07657	0.07294	11.0331	164.46	3290675	2816470	1891618	1970723
1	-1	B	2009-06-13 11:02:00	14.75	74.11	13	392.19	397.36	8.31	1.011	57.21	51.52	27.28	11.67	0.07657	0.07295	11.0333	164.46	3290813	2816620	1891699	1970835
1	-1	B	2009-06-13 11:02:01	14.75	74.1	13.017	392.01	397.18	8.33	1.011	57.28	51.52	27.29	11.67	0.07651	0.07302	11.0336	164.46	3290858	2816531	1891504	1970758
1	-1	B	2009-06-13 11:02:02	14.76	74.1	12.954	391.78	396.92	8.36	1.011	57	51.52	27.28	11.67	0.07668	0.07273	11.0339	164.46	3290668	2816694	1891926	1970684
1	-1	B	2009-06-13 11:02:03	14.75	74.09	12.9	391.91	397.03	8.27	1.011	56.75	51.49	27.29	11.67	0.0765	0.07252	11.0342	164.46	3291069	2816661	1892230	1970687
1	-1	B	2009-06-13 11:02:04	14.75	74.1	13.001	392.87	398.04	8.3	1.011	57.21	51.49	27.29	11.66	0.07681	0.07332	11.0344	164.46	3290100	2816539	1891031	1970715
1	-1	B	2009-06-13 11:02:05	14.75	74.1	13.513	393.71	399.1	8.28	1.011	59.46	51.52	27.29	11.68	0.07688	0.07555	11.0347	164.46	3289659	2816332	1887583	1970737
1	0	B	2009-06-13 11:02:06	14.75	74.1	13.899	393.97	399.52	8.33	1.011	61.16	51.52	27.29	11.77	0.07688	0.07665	11.035	164.46	3289829	2816473	1885803	1970655
1	1	B	2009-06-13 11:02:07	14.75	74.1	13.993	393.18	398.76	8.28	1.011	61.57	51.52	27.29	11.78	0.07676	0.07693	11.0353	164.46	3290021	2816389	1885345	1970653
1	2	B	2009-06-13 11:02:08	14.75	74.1	14.108	393.52	399.15	8.28	1.011	62.08	51.52	27.29	11.78	0.07668	0.0775	11.0356	164.46	3290046	2816225	1884524	1970711
1	3	B	2009-06-13 11:02:09	14.73	74.11	14.279	393.59	399.29	8.28	1.011	62.84	51.52	27.3	11.78	0.0768	0.07814	11.0358	164.46	3289848	2816285	1883503	1970654
1	4	B	2009-06-13 11:02:10	14.74	74.1	14.345	393.74	399.47	8.26	1.011	63.16	51.49	27.3	11.78	0.07673	0.0783	11.0361	164.46	3289783	2816073	1883185	1970600
1	5	B	2009-06-13 11:02:11	14.73	74.1	14.443	394.03	399.8	8.26	1.011	63.59	51.52	27.3	11.78	0.07678	0.07873	11.0364	164.46	3289624	2816070	1882536	1970618
1	6	B	2009-06-13 11:02:11	14.73	74.1	14.655	395.92	401.81	8.26	1.011	64.53	51.49	27.3	11.78	0.07707	0.07968	11.0367	164.46	3289106	2816295	1881234	1970800
1	7	B	2009-06-13 11:02:12	14.72	74.1	14.784	394.91	400.83	8.23	1.011	65.14	51.52	27.3	11.78	0.07688	0.08005	11.0369	164.46	3289369	2816077	1880597	1970726
1	8	B	2009-06-13 11:02:14	14.71	74.1	14.842	394.32	400.26	8.22	1.011	65.43	51.54	27.3	11.78	0.07681	0.08023	11.0372	164.46	3289520	2816047	1880245	1970642
1	9	B	2009-06-13 11:02:15	14.7	74.1	14.896	394.91	400.88	8.22	1.011	65.71	51.52	27.32	11.78	0.07714	0.08048	11.0375	164.46	3289115	2816446	1879880	1970679
1	10	B	2009-06-13 11:02:16	14.68	74.1	14.996	395.91	401.94	8.2	1.011	66.2	51.52	27.31	11.78	0.07708	0.08088	11.0378	164.46	3288851	2816080	1879251	1970659
1	11	B	2009-06-13 11:02:17	14.68	74.1	15.052	395.89	401.94	8.24	1.011	66.49	51.52	27.31	11.78	0.07707	0.08098	11.0381	164.46	3289201	2816364	1879049	1970621
1	12	B	2009-06-13 11:02:18	14.67	74.09	15.149	395.99	402.08	8.22	1.011	66.91	51.52	27.31	11.78	0.07726	0.08143	11.0383	164.46	3288726	2816352	1878354	1970593
1	13	B	2009-06-13 11:02:19	14.66	74.09	15.297	396.13	402.28	8.23	1.011	67.6	51.49	27.31	11.78	0.07711	0.08206	11.0386	164.46	3288648	2815994	1877436	1970691
1	14	B	2009-06-13 11:02:20	14.68	74.09	15.396	398.14	404.37	8.2	1.011	68.04	51.52	27.32	11.78	0.0773	0.08231	11.0389	164.46	3288587	2816366	1876927	1970562
1	15	B	2009-06-13 11:02:21	14.67	74.1	15.457	396.5	402.73	8.22	1.011	68.37	51.52	27.32	11.78	0.07718	0.08248	11.0392	164.46	3288581	2816156	1876598	1970549
1	16	B	2009-06-13 11:02:22	14.66	74.11	15.531	395.95	402.2	8.24	1.011	68.7	51.54	27.32	11.78	0.07716	0.08282	11.0394	164.46	3288403	2815925	1876177	1970630
1	17	B	2009-06-13 11:02:23	14.64	74.12	15.638	397.11	403.42	8.19	1.011	69.23	51.52	27.32	11.78	0.07739	0.08322	11.0397	164.46	3288248	2816278	1875536	1970592
1	18	B	2009-06-13 11:02:24	14.64	74.1	15.73	398.02	404.38	8.2	1.011	69.62	51.52	27.32	11.77	0.07738	0.08354	11.04	164.46	3288188	2816175	1875177	1970700
1	19	B	2009-06-13 11:02:25	14.64	74.09	15.766	397.21	403.57	8.2	1.011	69.81	51.49	27.32	11.77	0.07742	0.08367	11.0403	164.46	3287963	2816087	1874960	1970697
1	20	B	2009-06-13 11:02:26	14.63	74.08	15.862	398.22	404.64	8.18	1.011	70.27	51.52	27.32	11.77	0.07765	0.08403	11.0406	164.46	3287983	2816625	1874337	1970622
1	21	B	2009-06-13 11:02:26	14.63	74.09	15.95	398.38	404.84	8.18	1.011	70.67	51.49	27.32	11.77	0.07745	0.08428	11.0408	164.46	3287909	2816129	1873808	1970506
1	22	B	2009-06-13 11:02:27	14.62	74.1	16.021	398.04	404.52	8.16	1.011	71.04	51.52	27.32	11.76	0.07737	0.08463	11.0411	164.46	3287780	2815847	1873429	1970679
1	23	B	2009-06-13 11:02:28	14.63	74.1	16.078	398.3	404.81	8.18	1.011	71.3	51.54	27.33	11.78	0.07731	0.0848	11.0414	164.46	3287937	2815879	1872959	1970480
1	24	B	2009-06-13 11:02:29	14.61	74.1	16.15	398.57	405.11	8.2	1.011	71.66	51.52	27.32	11.78	0.07755	0.08505	11.0417	164.46	3287535	2816087	1872757	1970684
1	25	B	2009-06-13 11:02:30	14.6	74.1	16.215	399.12	405.7	8.18	1.011	71.95	51.52	27.32	11.78	0.07759	0.0853	11.0419	164.46	3287633	2816208	1872403	1970690
1	26	B	2009-06-13 11:02:31	14.61	74.1	16.276	399.71	406.32	8.2	1.011	72.27	51.49	27.33	11.78	0.07761	0.08547	11.0422	164.46	3287427	2816051	1872035	1970567
1	27	B	2009-06-13 11:02:32	14.59	74.09	16.347	400.11	406.76	8.16	1.011	72.57	51.52	27.33	11.78	0.07773	0.08577	11.0425	164.46	3287297	2816212	1871589	1970589
1	28	B	2009-06-13 11:02:33	14.59	74.09	16.39	399.67	406.33	8.16	1.011	72.81	51.52	27.33	11.78	0.07786	0.0859	11.0428	164.46	3286992	2816291	1871375	1970596
1	29	B	2009-06-13 11:02:35	14.58	74.09	16.432	400.76	407.45	8.16	1.011	73.04	51.49	27.33	11.77	0.07791	0.08611	11.0431	164.46	3286788	2816228	1871008	1970555
1	30	B	2009-06-13 11:02:36	14.58	74.1	16.52	400.93	407.66	8.2	1.011	73.45	51.54	27.34	11.77	0.07771	0.08647	11.0433	164.46	3287235	2816165	1870627	1970735
1	31	B	2009-06-13 11:02:36	14.56	74.1	16.529	400.32	407.05	8.13	1.011	73.53	51.52	27.34	11.77	0.07781	0.08636	11.0436	164.46	3286746	2815969	1870635	1970569
1	32	B	2009-06-13 11:02:37	14.57	74.1	16.556	400.57	407.32	8.16	1.011	73.7	51.52	27.33	11.77	0.0778	0.08656	11.0439	164.46	3287046	2816192	1870214	1970451
1	33	B	2009-06-13 11:02:38	14.55	74.1	16.601	400.92	407.69	8.15	1.011	73.9	51.52	27.33	11.77	0.07789	0.08677	11.0442	164.46	3286692	2816103	1870075	1970645
1	34	B	2009-06-13 11:02:39	14.55	74.1	16.669	401.35	408.15	8.14	1.011	74.25	51.49	27.34	11.78	0.07778	0.08701	11.0444	164.46	3286610	2815780	1869622	1970570
1	35	B	2009-06-13 11:02:40	14.55	74.1	16.733	401.54	408.37	8.15	1.011	74.54	51.49	27.34	11.78	0.07801	0.08714	11.0447	164.46	3286385	2816113	1869398	1970545
1	36	B	2009-06-13 11:02:41	14.54	74.09	16.75	402.67	409.53	8.17	1.011	74.65	51.49	27.34	11.78	0.07814	0.08724	11.045	164.46	3286430	2816413	1869346	1970631
1	37	B	2009-06-13 11:02:42	14.52	74.09	16.777	401.57	408.42	8.13	1.011	74.82	51.52	27.34	11.78	0.0779	0.08735	11.0453	164.46	3286645	2816087	1869154	1970633
1	38	B	2009-06-13 11:02:43	14.52	74.1	16.82	401.97	408.85	8.13	1.011	75.02	51.54	27.34	11.78	0.07811	0.08753	11.0456	164.46	3285799	2815888	1868763	1970544
1	39	B	2009-06-13 11:02:44	14.52	74.11	16.875	403.03	409.95	8.17	1.011	75.32	51.52	27.34	11.78	0.07826	0.08768	11.0458	164.46	3285819	2816211	1868578	1970570
1	40	B	2009-06-13 11:02:45	14.53	74.11	16.94	402.48	409.42	8.13	1.011	75.62	51.52	27.35	11.77	0.078	0.08796	11.0461	164.46	3285987	2815762	1868198	1970633
1	41	B	2009-06-13 11:02:46	14.51	74.1	16.963	403.38	410.34	8.12	1.011	75.76	51.52	27.34	11.77	0.07821	0.08799	11.0464	164.46	3285928	2816179	1868078	1970550
1	42	B	2009-06-13 11:02:47	14.51	74.1	17.018	403.79	410.78	8.15	1.011	76	51.52	27.35	11.77	0.07844	0.08827	11.0467	164.46	3285621	2816450	1867727	1970647
1	43	B	2009-06-13 11:02:48	14.5	74.1	17.059	403.16	410.16	8.13	1.011	76.19	51.52	27.35	11.77	0.07809	0.08828	11.0469	164.46	3285833	2815801	1867643	1970550
1	44	B	2009-06-13 11:02:49	14.5	74.1	17.112	404.29	411.33	8.13	1.011	76.47	51.52	27.35	11.76	0.07836	0.08859	11.0472	164.46	3285478	2816151	1867194	1970606
1	45	B	2009-06-13 11:02:50	14.5	74.1	17.139	403.56	410.6	8.13	1.011	76.59	51.54	27.35	11.78	0.07816	0.0886	11.0475	164.46	3285667	2815890	1867054	1970504
1	46	B	2009-06-13 11:02:51	14.49	74.11	17.171	403.84	410.9	8.12	1.011	76.79	51.52	27.35	11.78	0.07824	0.08875	11.0478	164.46	3285590	2815973	1866973	1970638
1	47	B	2009-06-13 11:02:52	14.48	74.11	17.208	404.38	411.46	8.12	1.011	77.01	51.52	27.35	11.78	0.07853	0.08891	11.0481	164.46	3284814	2815980	1866686	1970597
1	48	B	2009-06-13 11:02:53	14.48	74.1	17.244	405.38	412.49	8.13	1.011	77.16	51.49	27.36	11.78	0.07837	0.08901	11.0483	164.46	3285194	2815932	1866580	1970647
1	49	B	2009-06-13 11:02:54	14.49	74.09	17.256	405.35	412.47	8.14	1.011	77.2	51.52	27.36	11.78	0.07848	0.08915	11.0486	164.46	3285271	2816209	1866432	1970697
1	50	B	2009-06-13 11:02:56	14.47	74.1	17.294	405.65	412.79	8.09	1.011	77.43	51.52	27.35	11.77	0.07845	0.0893	11.0489	164.46	3284930	2815883	1866094	1970620
1	51	B	2009-06-13 11:02:57	14.48	74.1	17.34	405.72	412.88	8.12	1.011	77.64	51.52	27.37	11.77	0.07868	0.08935	11.0492	164.46	3284822	2816328	1866038	1970633
1	52	B	2009-06-13 11:02:58	14.45	74.1	17.354	405.47	412.63	8.1	1.011	77.75	51.54	27.37	11.77	0.07865	0.08937	11.0494	164.46	3284417	2815911	1865927	1970557
1	53	B	2009-06-13 11:02:58	14.48	74.1	17.386	406.54	413.73	8.13	1.011	77.9	51.54	27.37	11.77	0.07865	0.0896	11.0497	164.46	3284465	2815954	1865669	1970659
1	54	B	2009-06-13 11:02:59	14.45	74.1	17.402	406.48	413.68	8.1	1.011	77.97	51.52	27.37	11.77	0.07859	0.08952	11.05	164.46	3284782	2816128	1865632	1970522
1	55	B	2009-06-13 11:03:00	14.45	74.1	17.439	407.24	414.47	8.1	1.011	78.18	51.52	27.37	11.77	0.07875	0.08969	11.0503	164.46	3284414	2816140	1865412	1970535
1	56	B	2009-06-13 11:03:01	14.44	74.09	17.502	406.74	413.98	8.1	1.011	78.46	51.49	27.37	11.77	0.07864	0.08995	11.0506	164.46	3284338	2815784	1865067	1970578
1	57	B	2009-06-13 11:03:02	14.46	74.09	17.504	406.51	413.75	8.12	1.011	78.47	51.52	27.37	11.77	0.07872	0.08987	11.0508	164.46	3284246	2815897	1865162	1970536
1	58	B	2009-06-13 11:03:03	14.45	74.09	17.523	407.34	414.6	8.09	1.011	78.6	51.49	27.37	11.77	0.07885	0.09	11.0511	164.46	3284193	2816185	1864968	1970576
1	59	B	2009-06-13 11:03:04	14.45	74.1	17.537	407.25	414.52	8.1	1.011	78.67	51.52	27.37	11.77	0.07887	0.09004	11.0514	164.46	3283855	2815936	1864898	1970574
1	60	B	2009-06-13 11:03:05	14.44	74.1	17.562	408.24	415.54	8.1	1.011	78.79	51.54	27.37	11.77	0.07903	0.09008	11.0517	164.46	3283926	2816401	1864817	1970581
1	61	B	2009-06-13 11:03:06	14.45	74.11	17.566	408.49	415.8	8.11	1.011	78.82	51.54	27.37	11.77	0.07895	0.09013	11.0519	164.46	3283734	2816041	1864671	1970501
1	62	B	2009-06-13 11:03:07	14.45	74.11	17.625	408.51	415.84	8.11	1.011	79.08	51.52	27.38	11.77	0.0789	0.09038	11.0522	164.461	3283892	2816045	1864402	1970596
1	63	B	2009-06-13 11:03:08	14.45	74.1	17.649	409.13	416.48	8.09	1.011	79.18	51.52	27.38	11.77	0.07899	0.09047	11.0525	164.461	3283686	2816055	1864253	1970596
1	64	B	2009-06-13 11:03:09	14.44	74.09	17.679	408.77	416.13	8.11	1.011	79.3	51.49	27.38	11.77	0.079	0.09055	11.0528	164.461	3283523	2815920	1864142	1970584
1	65	B	2009-06-13 11:03:10	14.44	74.09	17.696	408.26	415.62	8.09	1.012	79.38	51.52	27.38	11.77	0.07901	0.09063	11.0531	164.461	3283742	2816123	1863997	1970556
1	66	B	2009-06-13 11:03:11	14.44	74.09	17.719	409.82	417.21	8.1	1.012	79.48	51.52	27.38	11.76	0.0792	0.09073	11.0533	164.461	3283236	2816206	1863839	1970620
1	67	B	2009-06-13 11:03:12	14.44	74.11	17.724	408.13	415.49	8.12	1.012	79.58	51.52	27.38	11.77	0.07891	0.09068	11.0536	164.461	3283501	2815760	1863776	1970466
1	68	B	2009-06-13 11:03:13	14.42	74.12	17.726	410.45	417.86	8.1	1.012	79.6	51.52	27.38	11.77	0.07913	0.09075	11.0539	164.461	3283014	2815852	1863726	1970528
1	69	B	2009-06-13 11:03:14	14.44	74.11	17.779	410.06	417.48	8.12	1.012	79.82	51.52	27.38	11.77	0.07907	0.09085	11.0542	164.461	3283242	2815914	1863683	1970653
1	70	B	2009-06-13 11:03:15	14.43	74.11	17.771	410.69	418.12	8.12	1.012	79.84	51.52	27.39	11.77	0.07937	0.09087	11.0544	164.461	3282998	2816355	1863555	1970519
1	71	B	2009-06-13 11:03:16	14.41	74.1	17.793	409.86	417.28	8.08	1.012	79.93	51.49	27.39	11.77	0.07918	0.09095	11.0547	164.461	3282816	2815785	1863446	1970569
1	72	B	2009-06-13 11:03:18	14.43	74.1	17.811	409.81	417.24	8.12	1.012	80.01	51.49	27.39	11.77	0.07917	0.09104	11.055	164.461	3282842	2815751	1863349	1970571
1	73	B	2009-06-13 11:03:19	14.43	74.1	17.838	410.1	417.55	8.09	1.012	80.13	51.52	27.39	11.77	0.07896	0.09104	11.0553	164.461	3282896	2815332	1863325	1970550
1	74	B	2009-06-13 11:03:19	14.41	74.1	17.829	410.83	418.29	8.08	1.012	80.14	51.52	27.39	11.77	0.07956	0.09107	11.0556	164.461	3282409	2816333	1863193	1970500
1	75	B	2009-06-13 11:03:20	14.42	74.1	17.835	410.66	418.12	8.08	1.012	80.17	51.54	27.39	11.77	0.07926	0.09115	11.0558	164.461	3282580	2815732	1863190	1970593
1	76	B	2009-06-13 11:03:21	14.41	74.11	17.883	411.61	419.1	8.13	1.012	80.39	51.52	27.39	11.77	0.07932	0.09121	11.0561	164.461	3282382	2815747	1862964	1970474
1	77	B	2009-06-13 11:03:22	14.41	74.1	17.886	411.76	419.26	8.1	1.012	80.4	51.52	27.39	11.76	0.07955	0.09125	11.0564	164.461	3282053	2815957	1862911	1970463
1	78	B	2009-06-13 11:03:23	14.41	74.1	17.894	412.82	420.34	8.11	1.012	80.48	51.52	27.39	11.77	0.07969	0.09127	11.0567	164.461	3282080	2816315	1862898	1970489
1	79	B	2009-06-13 11:03:24	14.41	74.1	17.948	413.53	421.09	8.08	1.012	80.73	51.49	27.39	11.77	0.07967	0.09149	11.0569	164.461	3281799	2816029	1862642	1970571
1	80	B	2009-06-13 11:03:25	14.4	74.1	17.955	413.26	420.81	8.08	1.012	80.76	51.49	27.4	11.77	0.07954	0.09152	11.0572	164.461	3282186	2816093	1862477	1970484
1	81	B	2009-06-13 11:03:26	14.39	74.1	17.959	413.03	420.58	8.06	1.012	80.78	51.52	27.4	11.77	0.07976	0.09152	11.0575	164.461	3281654	2816098	1862503	1970474
1	82	B	2009-06-13 11:03:27	14.41	74.1	17.979	413.29	420.86	8.09	1.012	80.87	51.52	27.41	11.77	0.07966	0.09157	11.0578	164.461	3281982	2816157	1862457	1970518
1	83	B	2009-06-13 11:03:28	14.39	74.1	18.008	413.19	420.77	8.07	1.012	81.05	51.54	27.4	11.77	0.07964	0.09169	11.0581	164.461	3281912	2816092	1862287	1970566
1	84	B	2009-06-13 11:03:29	14.4	74.1	18.012	413.38	420.96	8.09	1.012	81.07	51.52	27.4	11.77	0.07967	0.09174	11.0583	164.461	3281882	2816083	1862279	1970602
1	85	B	2009-06-13 11:03:30	14.4	74.1	18.057	414.56	422.18	8.08	1.012	81.27	51.52	27.41	11.77	0.07982	0.09179	11.0586	164.461	3281287	2815896	1862043	1970411
1	86	B	2009-06-13 11:03:31	14.4	74.09	18.022	414.64	422.25	8.09	1.012	81.1	51.52	27.4	11.77	0.07981	0.09177	11.0589	164.461	3281488	2816066	1862132	1970493
1	87	B	2009-06-13 11:03:32	14.39	74.09	18.057	413.95	421.56	8.07	1.012	81.26	51.49	27.4	11.77	0.07976	0.09188	11.0592	164.461	3281456	2815930	1862010	1970548
1	88	B	2009-06-13 11:03:33	14.4	74.1	18.044	415.44	423.07	8.08	1.012	81.21	51.52	27.42	11.76	0.07996	0.09188	11.0594	164.461	3281336	2816299	1861987	1970530
1	89	B	2009-06-13 11:03:34	14.39	74.11	18.066	413.95	421.57	8.11	1.012	81.32	51.54	27.41	11.77	0.07973	0.09191	11.0597	164.461	3281430	2815882	1861935	1970555
1	90	B	2009-06-13 11:03:35	14.39	74.11	18.091	415.67	423.33	8.08	1.012	81.49	51.54	27.41	11.77	0.07997	0.09201	11.06	164.461	3280722	2815817	1861770	1970542
1	91	B	2009-06-13 11:03:36	14.38	74.11	18.114	416.16	423.84	8.08	1.012	81.59	51.52	27.41	11.77	0.08004	0.09204	11.0603	164.461	3280727	2815980	1861696	1970511
1	92	B	2009-06-13 11:03:37	14.39	74.11	18.123	415.28	422.94	8.1	1.012	81.63	51.52	27.41	11.77	0.07998	0.09209	11.0606	164.461	3280793	2815917	1861599	1970497
1	93	B	2009-06-13 11:03:38	14.38	74.1	18.158	416.09	423.79	8.08	1.012	81.78	51.52	27.41	11.77	0.07986	0.09221	11.0608	164.461	3281024	2815783	1861537	1970586
1	94	B	2009-06-13 11:03:40	14.39	74.09	18.15	416.21	423.9	8.1	1.012	81.73	51.52	27.41	11.77	0.08017	0.09217	11.0611	164.461	3280573	2816092	1861564	1970538
1	95	B	2009-06-13 11:03:41	14.39	74.1	18.162	417.41	425.13	8.1	1.012	81.8	51.49	27.41	11.77	0.08002	0.09226	11.0614	164.461	3280561	2815765	1861406	1970540
1	96	B	2009-06-13 11:03:41	14.38	74.1	18.175	416.84	424.56	8.08	1.012	81.85	51.52	27.41	11.77	0.0802	0.09228	11.0617	164.461	3280351	2816015	1861390	1970558
1	97	B	2009-06-13 11:03:42	14.39	74.1	18.171	417	424.72	8.08	1.012	81.84	51.52	27.41	11.77	0.08011	0.09231	11.0619	164.461	3280791	2816168	1861422	1970643
1	98	B	2009-06-13 11:03:43	14.38	74.1	18.189	417.42	425.15	8.07	1.012	81.92	51.52	27.41	11.77	0.0803	0.09233	11.0622	164.461	3280277	2816169	1861323	1970573
1	99	B	2009-06-13 11:03:44	14.4	74.1	18.19	418.47	426.22	8.09	1.012	81.92	51.52	27.43	11.76	0.08035	0.0923	11.0625	164.461	3279998	2816055	1861284	1970470
1	100	B	2009-06-13 11:03:45	14.39	74.1	18.202	418.21	425.96	8.08	1.012	81.98	51.52	27.42	11.77	0.08021	0.09236	11.0628	164.461	3280203	2815898	1861149	1970433
1	101	B	2009-06-13 11:03:46	14.39	74.1	18.237	418.31	426.08	8.06	1.012	82.13	51.49	27.42	11.77	0.0801	0.0925	11.0631	164.461	3280133	2815587	1861088	1970610
1	102	B	2009-06-13 11:03:47	14.39	74.09	18.253	418.63	426.41	8.11	1.012	82.19	51.49	27.42	11.77	0.08027	0.09256	11.0633	164.461	3280080	2815908	1861057	1970636
1	103	B	2009-06-13 11:03:48	14.4	74.1	18.265	418.58	426.37	8.09	1.012	82.21	51.49	27.43	11.77	0.08039	0.09263	11.0636	164.461	3279851	2816044	1860882	1970628
1	104	B	2009-06-13 11:03:49	14.39	74.1	18.264	418.24	426.02	8.06	1.012	82.25	51.54	27.43	11.77	0.08032	0.09261	11.0639	164.461	3279691	2815759	1860850	1970557
1	105	B	2009-06-13 11:03:50	14.4	74.11	18.268	418.57	426.36	8.13	1.012	82.28	51.54	27.43	11.77	0.0804	0.0926	11.0642	164.461	3279715	2815961	1860782	1970473
1	106	B	2009-06-13 11:03:51	14.39	74.11	18.278	419.59	427.4	8.08	1.012	82.33	51.54	27.43	11.77	0.08051	0.09262	11.0644	164.461	3279602	2816080	1860865	1970554
1	107	B	2009-06-13 11:03:52	14.39	74.11	18.295	419.37	427.18	8.1	1.012	82.41	51.52	27.43	11.76	0.0805	0.09266	11.0647	164.461	3279424	2815905	1860783	1970547
1	108	B	2009-06-13 11:03:53	14.38	74.1	18.305	420.58	428.42	8.09	1.012	82.44	51.49	27.43	11.76	0.08075	0.09266	11.065	164.461	3279425	2816478	1860753	1970514
1	109	B	2009-06-13 11:03:54	14.39	74.1	18.298	419.57	427.39	8.08	1.012	82.41	51.52	27.44	11.77	0.08045	0.09274	11.0653	164.461	3279098	2815545	1860637	1970547
1	110	B	2009-06-13 11:03:55	14.36	74.11	18.315	420.78	428.63	8.06	1.012	82.55	51.52	27.44	11.76	0.08065	0.09279	11.0656	164.461	3278729	2815681	1860543	1970536
1	111	B	2009-06-13 11:03:56	14.36	74.11	18.307	419.84	427.67	8.06	1.012	82.51	51.52	27.43	11.75	0.08053	0.09267	11.0658	164.461	3279461	2816031	1860720	1970517
1	112	B	2009-06-13 11:03:57	14.36	74.11	18.321	420.39	428.24	8.06	1.012	82.63	51.54	27.43	11.77	0.08056	0.09279	11.0661	164.461	3279060	2815756	1860575	1970556
1	113	B	2009-06-13 11:03:58	14.36	74.11	18.338	421.23	429.1	8.07	1.012	82.71	51.52	27.44	11.77	0.08078	0.09279	11.0664	164.461	3278756	2815965	1860517	1970467
1	114	B	2009-06-13 11:03:59	14.36	74.11	18.349	421.78	429.66	8.07	1.012	82.81	51.52	27.44	11.77	0.08083	0.09292	11.0667	164.461	3278364	2815742	1860399	1970564
1	115	B	2009-06-13 11:04:00	14.38	74.1	18.374	421.86	429.75	8.09	1.012	82.91	51.52	27.44	11.77	0.08081	0.09291	11.0669	164.461	3278753	2816043	1860366	1970510
1	116	B	2009-06-13 11:04:02	14.36	74.1	18.375	421.3	429.18	8.05	1.012	82.86	51.52	27.43	11.77	0.08072	0.09292	11.0672	164.461	3278741	2815822	1860328	1970489
1	117	B	2009-06-13 11:04:03	14.35	74.1	18.383	421.79	429.69	8.06	1.012	82.95	51.52	27.43	11.77	0.08068	0.09303	11.0675	164.461	3278709	2815746	1860128	1970480
1	118	B	2009-06-13 11:04:03	14.35	74.1	18.39	421.75	429.65	8.07	1.012	82.98	51.52	27.44	11.77	0.08091	0.093	11.0678	164.461	3278456	2816046	1860230	1970542
1	119	B	2009-06-13 11:04:04	14.36	74.11	18.381	422.65	430.56	8.06	1.012	82.95	51.52	27.43	11.76	0.08096	0.09307	11.0681	164.461	3278116	2815880	1860223	1970651
2	0	B	2009-06-13 11:04:04	14.76	74.1	13.892	393.37	398.91	8.31	1.011	61.1	51.51	27.29	11.78	0.07673	0.07661	11.0681	164.461	3278116	2815880	1860223	1970651
3	59.5	B	2009-06-13 11:04:04	14.49	74.1	17.127	407.74	414.86	8.13	1.011	76.64	51.52	27.37	11.77	0.07883	0.08854	11.0681	164.461	3278116	2815880	1860223	1970651
4	119	B	2009-06-13 11:04:04	0.4	0.04	4.491	29.47	31.8	0.28	0.001	21.82	0.05	0.15	0.03	0.00428	0.01642	11.0681	164.461	3278116	2815880	1860223	1970651
CrvFitStatus:	Exp	B
Exp_Flux:	1.59	B
Exp_FluxCV:	1.6	B
Exp_dCdry/dt:	0.271	B
Exp_R2:	0.9943	B
Exp_SSN:	0.264	B
Exp_SE:	0.002	B
Exp_a:	0.00044746	B
Exp_Cx:	1004.8	B
Exp_Co:	398.9	B
Exp_t0:	-0.5	B
Exp_Iter:	2	B
Exp_MaxIter:	10	B
Lin_Flux:	1.54	B
Lin_FluxCV:	1.6	B
Lin_dCdry/dt:	0.262	B
Lin_R2:	0.9943	B
Lin_SSN:	0.2653	B
Lin_SE:	0.002	B
Crv_Domain:	90	B
Crv_#Smp:	90	B
Dead Band:	00:30:00	B
TimeClosing:	17	B
		B
		B
LI-8100:	1c9	B	81	5506	1d4	182
File Name:	JHL06	B
Instrument Name:	LI-8100	B
Serial Number:	81A-0368	B
Software:	2.0.0	B	LI-8100 File Viewer 2.0.0
Comments:	2	B
Obs#:	7	B
Port#:	0	B
Label:	SNJ	B
Observation Length:	02:00:00	B
Observation Delay:	00:40:00	B
IRGA Averaging:	1	B
Flow8100:	10	B
FlowMux:	0	B
Tmux:	0	B
Virga:	19	B
Vmux:	55	B
Vext:	0	B
Vcham:	4823.9	B
Offset:	4	B
Area:	317.8	B
Vtotal:	6114.1	B
V3 Info:	0	B	M=0.430	B=0.560
Labels_01:	22	B
Type	Etime	B	Date	Tcham	Pressure	H2O	CO2	Cdry	T4	V3	RH	Tbench	Tboard	Vin	CO2ABS	H2OABS	Hour	DOY	RAWCO2	RAWCO2REF	RAWH2O	RAWH2OREF
1	-1	B	2009-06-13 11:05:16	15.11	74.08	11.265	384.23	388.61	8.21	0.79	48.48	51.49	27.49	11.78	0.07543	0.06594	11.0881	164.462	3293851	2816508	1902560	1970804
1	-1	B	2009-06-13 11:05:17	15.14	74.08	11.382	385.16	389.59	8.22	0.79	48.95	51.52	27.5	11.73	0.07549	0.06648	11.0883	164.462	3293687	2816539	1901757	1970850
1	-1	B	2009-06-13 11:05:18	15.15	74.09	11.479	384.56	389.03	8.22	0.79	49.31	51.52	27.51	11.66	0.07541	0.06684	11.0886	164.462	3294006	2816688	1901140	1970827
1	-1	B	2009-06-13 11:05:19	15.15	74.1	11.553	384.54	389.03	8.2	0.79	49.61	51.54	27.51	11.66	0.07553	0.06702	11.0889	164.462	3293691	2816660	1900817	1970759
1	-1	B	2009-06-13 11:05:20	15.16	74.1	11.589	384.36	388.87	8.14	0.79	49.73	51.52	27.51	11.65	0.07528	0.06716	11.0892	164.462	3294612	2816844	1900676	1970818
1	-1	B	2009-06-13 11:05:21	15.18	74.1	11.434	383.46	387.89	8.18	0.79	49	51.52	27.51	11.65	0.07521	0.06664	11.0894	164.462	3294294	2816459	1901434	1970791
1	-1	B	2009-06-13 11:05:22	15.19	74.09	11.486	383.26	387.71	8.19	0.79	49.19	51.52	27.51	11.64	0.07518	0.06645	11.0897	164.462	3294662	2816668	1901721	1970763
1	-1	B	2009-06-13 11:05:23	15.2	74.08	11.374	383.83	388.24	8.19	0.79	48.67	51.49	27.51	11.64	0.0754	0.0662	11.09	164.462	3294447	2816970	1902233	1970889
1	-1	B	2009-06-13 11:05:24	15.21	74.08	11.1	381.96	386.25	8.14	0.79	47.46	51.49	27.51	11.65	0.07499	0.06468	11.0903	164.462	3295077	2816540	1904566	1970857
1	-1	B	2009-06-13 11:05:25	15.21	74.08	10.892	381.71	385.91	8.14	0.79	46.58	51.49	27.51	11.65	0.07507	0.06411	11.0906	164.462	3295297	2816980	1905356	1970803
1	-1	B	2009-06-13 11:05:26	15.22	74.09	10.964	382.12	386.35	8.14	0.79	46.86	51.52	27.51	11.65	0.07509	0.06484	11.0908	164.462	3295021	2816753	1904382	1970949
1	-1	B	2009-06-13 11:05:27	15.22	74.09	11.077	382.39	386.67	8.12	0.936	47.31	51.54	27.52	11.65	0.07519	0.06484	11.0911	164.462	3295020	2816988	1904264	1970820
1	-1	B	2009-06-13 11:05:29	15.2	74.09	11.125	382.81	387.11	8.1	0.936	47.52	51.52	27.51	11.65	0.07514	0.06528	11.0914	164.462	3294795	2816680	1903630	1970871
1	-1	B	2009-06-13 11:05:30	15.22	74.09	11.214	382.33	386.66	8.1	0.936	47.9	51.52	27.52	11.65	0.07495	0.06569	11.0917	164.462	3295005	2816425	1902977	1970845
1	-1	B	2009-06-13 11:05:30	15.21	74.09	11.258	382	386.35	8.15	0.936	48.09	51.52	27.51	11.65	0.07522	0.06584	11.0919	164.462	3294876	2816974	1902794	1970921
1	-1	B	2009-06-13 11:05:31	15.21	74.09	11.333	382.5	386.88	8.12	0.936	48.41	51.49	27.51	11.65	0.07508	0.0662	11.0922	164.462	3294839	2816579	1902258	1970924
1	-1	B	2009-06-13 11:05:32	15.21	74.09	11.559	383.98	388.47	8.1	0.936	49.37	51.49	27.51	11.64	0.07555	0.06783	11.0925	164.462	3294210	2817088	1899617	1970770
1	-1	B	2009-06-13 11:05:33	15.21	74.08	12.208	384.3	389.05	8.07	0.936	52.14	51.52	27.52	11.64	0.0754	0.07022	11.0928	164.462	3293921	2816543	1895852	1970722
1	0	B	2009-06-13 11:05:34	15.21	74.08	12.589	383.14	388.03	8.11	0.936	53.76	51.54	27.53	11.71	0.07533	0.07159	11.0931	164.462	3294014	2816485	1893739	1970750
1	1	B	2009-06-13 11:05:35	15.19	74.09	12.861	384.73	389.74	8.08	0.936	54.97	51.52	27.53	11.75	0.07546	0.07271	11.0933	164.462	3293941	2816692	1892072	1970796
1	2	B	2009-06-13 11:05:36	15.2	74.09	13.042	384.2	389.28	8.08	0.936	55.74	51.52	27.53	11.76	0.07535	0.07321	11.0936	164.462	3293751	2816274	1891208	1970697
1	3	B	2009-06-13 11:05:37	15.18	74.08	13.08	383.28	388.36	8.07	0.936	55.9	51.52	27.53	11.76	0.07527	0.07322	11.0939	164.462	3294179	2816450	1891182	1970692
1	4	B	2009-06-13 11:05:38	15.18	74.08	13.08	384.68	389.78	8.08	0.936	55.93	51.49	27.53	11.76	0.07545	0.0735	11.0942	164.462	3293519	2816274	1890864	1970791
1	5	B	2009-06-13 11:05:39	15.19	74.09	13.362	385.53	390.75	8.07	0.936	57.15	51.52	27.53	11.76	0.07571	0.07486	11.0944	164.462	3293504	2816888	1888673	1970728
1	6	B	2009-06-13 11:05:40	15.18	74.09	13.708	384.24	389.58	8.07	0.936	58.66	51.52	27.53	11.76	0.07525	0.07593	11.0947	164.462	3293821	2816149	1887061	1970810
1	7	B	2009-06-13 11:05:41	15.17	74.09	13.845	384.46	389.86	8.07	0.936	59.25	51.54	27.53	11.76	0.07538	0.07636	11.095	164.462	3293843	2816453	1886305	1970715
1	8	B	2009-06-13 11:05:42	15.15	74.09	13.933	383.94	389.36	8.07	0.936	59.66	51.52	27.53	11.76	0.0755	0.07672	11.0953	164.462	3293783	2816650	1885816	1970762
1	9	B	2009-06-13 11:05:43	15.15	74.09	13.987	384.63	390.09	8.05	0.936	59.89	51.52	27.53	11.75	0.07557	0.077	11.0956	164.462	3293550	2816606	1885313	1970680
1	10	B	2009-06-13 11:05:44	15.14	74.09	14.122	384.79	390.3	8.04	0.936	60.51	51.52	27.53	11.75	0.0755	0.07746	11.0958	164.462	3293437	2816340	1884669	1970755
1	11	B	2009-06-13 11:05:45	15.14	74.09	14.223	384.76	390.31	8.08	0.936	60.98	51.49	27.53	11.75	0.0756	0.07793	11.0961	164.462	3293505	2816631	1883856	1970665
1	12	B	2009-06-13 11:05:46	15.13	74.09	14.364	385.23	390.84	8.07	0.936	61.63	51.49	27.53	11.75	0.07549	0.07846	11.0964	164.462	3293479	2816371	1883069	1970710
1	13	B	2009-06-13 11:05:47	15.1	74.09	14.518	385.63	391.31	8.04	0.936	62.33	51.49	27.53	11.76	0.07555	0.07907	11.0967	164.462	3293204	2816266	1882124	1970717
1	14	B	2009-06-13 11:05:48	15.12	74.09	14.585	384.64	390.33	8.04	0.936	62.62	51.54	27.54	11.76	0.07534	0.07922	11.0969	164.462	3293433	2815991	1881923	1970747
1	15	B	2009-06-13 11:05:49	15.11	74.09	14.737	386.23	392.01	8.04	0.936	63.31	51.54	27.54	11.76	0.07566	0.07992	11.0972	164.462	3293023	2816402	1880799	1970729
1	16	B	2009-06-13 11:05:51	15.08	74.1	14.838	386.29	392.11	8.02	0.936	63.79	51.52	27.54	11.76	0.07581	0.08019	11.0975	164.462	3292866	2816569	1880345	1970660
1	17	B	2009-06-13 11:05:52	15.09	74.1	14.918	386.33	392.18	8.03	0.936	64.18	51.52	27.54	11.76	0.07579	0.08056	11.0978	164.462	3292878	2816574	1879771	1970690
1	18	B	2009-06-13 11:05:52	15.08	74.09	14.987	386.52	392.4	8.04	0.936	64.47	51.52	27.54	11.76	0.07576	0.08084	11.0981	164.462	3292811	2816398	1879321	1970652
1	19	B	2009-06-13 11:05:53	15.07	74.08	15.125	385.98	391.91	7.99	0.936	65.09	51.49	27.54	11.75	0.07574	0.08132	11.0983	164.462	3292829	2816347	1878700	1970761
1	20	B	2009-06-13 11:05:54	15.07	74.08	15.206	385.86	391.82	8	0.936	65.48	51.52	27.54	11.75	0.0757	0.08158	11.0986	164.462	3292823	2816298	1878149	1970629
1	21	B	2009-06-13 11:05:55	15.07	74.08	15.254	386.52	392.51	8	0.936	65.69	51.52	27.54	11.75	0.07576	0.08184	11.0989	164.462	3292623	2816249	1877797	1970690
1	22	B	2009-06-13 11:05:56	15.05	74.09	15.413	386.2	392.24	7.99	0.936	66.43	51.52	27.55	11.75	0.07575	0.08242	11.0992	164.462	3292778	2816354	1876923	1970714
1	23	B	2009-06-13 11:05:57	15.06	74.09	15.409	386.2	392.24	8.04	0.936	66.45	51.54	27.55	11.76	0.07581	0.08218	11.0994	164.462	3292684	2816461	1877212	1970650
1	24	B	2009-06-13 11:05:58	15.03	74.09	15.45	386.49	392.55	7.99	0.936	66.67	51.52	27.55	11.76	0.0758	0.08253	11.0997	164.462	3292499	2816263	1876637	1970622
1	25	B	2009-06-13 11:05:59	15.03	74.09	15.551	386.44	392.54	8.01	0.936	67.11	51.52	27.55	11.76	0.0758	0.08295	11.1	164.463	3292171	2815947	1876113	1970723
1	26	B	2009-06-13 11:06:00	15.04	74.08	15.676	387.39	393.56	8.01	0.936	67.68	51.49	27.55	11.76	0.07594	0.08348	11.1003	164.463	3292364	2816402	1875288	1970694
1	27	B	2009-06-13 11:06:01	15.01	74.07	15.807	386.85	393.06	8.01	0.936	68.28	51.49	27.55	11.76	0.07574	0.08388	11.1006	164.463	3292427	2815998	1874688	1970723
1	28	B	2009-06-13 11:06:02	15.02	74.08	15.892	387.52	393.78	8.01	0.936	68.7	51.52	27.55	11.76	0.07589	0.08417	11.1008	164.463	3292178	2816199	1874053	1970585
1	29	B	2009-06-13 11:06:03	15.01	74.09	15.99	386.51	392.79	8.01	0.936	69.14	51.52	27.55	11.76	0.07584	0.0845	11.1011	164.463	3292305	2816205	1873627	1970677
1	30	B	2009-06-13 11:06:04	15	74.09	16.031	387.8	394.12	8.01	0.936	69.36	51.54	27.55	11.75	0.07591	0.08464	11.1014	164.463	3292254	2816278	1873462	1970707
1	31	B	2009-06-13 11:06:05	15	74.09	16.114	387.53	393.88	8	0.936	69.72	51.52	27.55	11.75	0.07607	0.08496	11.1017	164.463	3291550	2816072	1872835	1970597
1	32	B	2009-06-13 11:06:06	15	74.09	16.214	387.45	393.83	7.99	0.936	70.15	51.52	27.55	11.75	0.07588	0.08531	11.1019	164.463	3292148	2816127	1872435	1970721
1	33	B	2009-06-13 11:06:07	14.99	74.08	16.238	387.41	393.81	7.98	0.936	70.29	51.49	27.55	11.75	0.076	0.08539	11.1022	164.463	3291996	2816244	1872297	1970681
1	34	B	2009-06-13 11:06:08	14.98	74.08	16.232	388.24	394.65	7.97	0.936	70.31	51.52	27.56	11.74	0.07602	0.0854	11.1025	164.463	3291903	2816203	1872213	1970604
1	35	B	2009-06-13 11:06:09	14.98	74.08	16.317	388.24	394.68	7.98	0.936	70.68	51.49	27.56	11.76	0.07601	0.08568	11.1028	164.463	3291743	2816112	1871698	1970588
1	36	B	2009-06-13 11:06:10	14.98	74.08	16.418	389.2	395.7	8.01	0.936	71.11	51.52	27.56	11.76	0.07613	0.08606	11.1031	164.463	3291752	2816354	1871160	1970603
1	37	B	2009-06-13 11:06:12	14.97	74.09	16.52	388.56	395.09	7.99	0.936	71.61	51.54	27.56	11.76	0.07599	0.08636	11.1033	164.463	3291983	2816277	1870717	1970665
1	38	B	2009-06-13 11:06:13	14.96	74.09	16.535	388.52	395.05	7.98	0.936	71.72	51.54	27.56	11.75	0.07611	0.08649	11.1036	164.463	3291725	2816326	1870506	1970643
1	39	B	2009-06-13 11:06:13	14.95	74.09	16.559	389.21	395.76	7.98	0.936	71.83	51.52	27.56	11.75	0.07624	0.08655	11.1039	164.463	3291319	2816228	1870348	1970562
1	40	B	2009-06-13 11:06:14	14.95	74.09	16.649	388.41	394.99	7.95	0.936	72.26	51.52	27.56	11.75	0.076	0.08692	11.1042	164.463	3291750	2816022	1869902	1970665
1	41	B	2009-06-13 11:06:15	14.94	74.08	16.658	389.59	396.19	7.98	0.936	72.34	51.52	27.56	11.75	0.07634	0.08689	11.1044	164.463	3291413	2816562	1869820	1970561
1	42	B	2009-06-13 11:06:16	14.94	74.08	16.717	388.31	394.91	7.95	0.936	72.64	51.49	27.56	11.75	0.07601	0.08713	11.1047	164.463	3291477	2815857	1869527	1970638
1	43	B	2009-06-13 11:06:17	14.94	74.09	16.797	389.61	396.27	7.99	0.936	73	51.52	27.56	11.75	0.07626	0.08748	11.105	164.463	3290925	2815955	1869009	1970680
1	44	B	2009-06-13 11:06:18	14.93	74.09	16.888	389.69	396.38	7.98	0.936	73.4	51.52	27.56	11.75	0.07633	0.08778	11.1053	164.463	3291097	2816330	1868478	1970666
1	45	B	2009-06-13 11:06:19	14.93	74.1	16.952	390.21	396.94	7.94	0.936	73.73	51.54	27.56	11.76	0.07633	0.08804	11.1056	164.463	3290988	2816190	1868145	1970702
1	46	B	2009-06-13 11:06:20	14.93	74.1	16.997	389.86	396.6	7.98	0.936	73.93	51.52	27.58	11.76	0.07622	0.08817	11.1058	164.463	3291290	2816176	1867946	1970680
1	47	B	2009-06-13 11:06:21	14.92	74.09	17.033	390.61	397.38	7.97	0.936	74.07	51.52	27.57	11.76	0.07647	0.08827	11.1061	164.463	3290807	2816364	1867715	1970636
1	48	B	2009-06-13 11:06:22	14.93	74.09	17.078	390.1	396.88	7.96	0.936	74.27	51.52	27.58	11.75	0.07623	0.08837	11.1064	164.463	3290867	2815836	1867583	1970627
1	49	B	2009-06-13 11:06:23	14.91	74.09	17.114	390.61	397.41	7.98	0.936	74.47	51.52	27.57	11.76	0.0763	0.08855	11.1067	164.463	3290849	2815973	1867318	1970647
1	50	B	2009-06-13 11:06:24	14.92	74.09	17.164	390.03	396.84	7.99	0.936	74.69	51.49	27.58	11.76	0.07637	0.08875	11.1069	164.463	3290620	2815915	1866919	1970520
1	51	B	2009-06-13 11:06:25	14.91	74.09	17.244	391.51	398.38	7.99	0.936	75.04	51.49	27.58	11.76	0.07648	0.08901	11.1072	164.463	3290557	2816134	1866563	1970616
1	52	B	2009-06-13 11:06:26	14.89	74.09	17.273	390.47	397.33	7.95	0.936	75.21	51.54	27.58	11.75	0.07651	0.08914	11.1075	164.463	3290681	2816323	1866406	1970648
1	53	B	2009-06-13 11:06:27	14.89	74.09	17.3	391.66	398.56	7.95	0.936	75.38	51.52	27.58	11.75	0.0765	0.08919	11.1078	164.463	3290351	2816051	1866229	1970581
1	54	B	2009-06-13 11:06:28	14.88	74.09	17.331	391	397.9	7.95	0.936	75.52	51.52	27.58	11.75	0.07639	0.08933	11.1081	164.463	3290470	2815894	1866031	1970603
1	55	B	2009-06-13 11:06:29	14.89	74.09	17.38	391.92	398.85	7.97	0.936	75.78	51.52	27.58	11.75	0.07671	0.08946	11.1083	164.463	3289937	2816144	1865849	1970587
1	56	B	2009-06-13 11:06:30	14.87	74.09	17.42	391.54	398.48	7.93	0.936	75.95	51.49	27.58	11.74	0.07666	0.08965	11.1086	164.463	3290213	2816263	1865526	1970573
1	57	B	2009-06-13 11:06:31	14.87	74.09	17.469	391.07	398.02	7.96	0.936	76.21	51.49	27.59	11.76	0.07644	0.08988	11.1089	164.463	3290173	2815743	1865212	1970637
1	58	B	2009-06-13 11:06:32	14.88	74.09	17.5	391.93	398.91	7.94	0.936	76.35	51.52	27.58	11.76	0.07671	0.08989	11.1092	164.463	3290210	2816418	1865161	1970601
1	59	B	2009-06-13 11:06:34	14.86	74.09	17.515	390.93	397.9	7.91	0.936	76.46	51.52	27.59	11.76	0.07637	0.08996	11.1094	164.463	3290105	2815528	1865006	1970558
1	60	B	2009-06-13 11:06:35	14.87	74.09	17.532	391.64	398.63	7.98	0.936	76.54	51.54	27.58	11.75	0.07658	0.09005	11.1097	164.463	3290085	2815993	1864920	1970609
1	61	B	2009-06-13 11:06:35	14.86	74.09	17.555	392.37	399.38	7.97	0.936	76.64	51.52	27.59	11.75	0.0767	0.09013	11.11	164.463	3290024	2816180	1864818	1970598
1	62	B	2009-06-13 11:06:36	14.87	74.09	17.603	391.74	398.76	7.99	0.936	76.85	51.52	27.59	11.75	0.07649	0.09029	11.1103	164.463	3290078	2815762	1864570	1970610
1	63	B	2009-06-13 11:06:37	14.85	74.09	17.604	393.03	400.07	7.92	0.936	76.9	51.49	27.59	11.75	0.07683	0.09032	11.1106	164.463	3289551	2816072	1864528	1970614
1	64	B	2009-06-13 11:06:38	14.86	74.08	17.667	393.37	400.45	7.93	0.936	77.17	51.49	27.59	11.75	0.07677	0.09054	11.1108	164.463	3289895	2816197	1864173	1970578
1	65	B	2009-06-13 11:06:39	14.84	74.08	17.708	392.45	399.53	7.94	0.936	77.35	51.52	27.58	11.75	0.07653	0.09064	11.1111	164.463	3289783	2815595	1863991	1970576
1	66	B	2009-06-13 11:06:40	14.85	74.08	17.727	393.14	400.24	7.94	0.936	77.43	51.52	27.58	11.75	0.07677	0.09073	11.1114	164.463	3289757	2816156	1863893	1970650
1	67	B	2009-06-13 11:06:41	14.85	74.09	17.777	392.52	399.63	7.95	0.936	77.71	51.54	27.59	11.75	0.07673	0.09092	11.1117	164.463	3289908	2816199	1863654	1970715
1	68	B	2009-06-13 11:06:42	14.84	74.09	17.78	393.73	400.86	7.93	0.936	77.72	51.54	27.6	11.76	0.07675	0.09097	11.1119	164.463	3289621	2815964	1863492	1970587
1	69	B	2009-06-13 11:06:43	14.83	74.09	17.808	392.27	399.38	7.94	0.936	77.89	51.52	27.59	11.76	0.07667	0.09103	11.1122	164.463	3289789	2815911	1863420	1970620
1	70	B	2009-06-13 11:06:44	14.82	74.09	17.828	394.26	401.42	7.93	0.936	77.98	51.52	27.6	11.75	0.07683	0.0911	11.1125	164.463	3289273	2815844	1863242	1970539
1	71	B	2009-06-13 11:06:45	14.83	74.09	17.858	394.91	402.09	7.95	0.936	78.11	51.49	27.59	11.75	0.07699	0.09121	11.1128	164.463	3289161	2816124	1863018	1970490
1	72	B	2009-06-13 11:06:46	14.83	74.08	17.892	394.33	401.51	7.96	0.936	78.3	51.49	27.6	11.75	0.07687	0.09126	11.1131	164.463	3289002	2815714	1862925	1970472
1	73	B	2009-06-13 11:06:47	14.82	74.08	17.919	393.97	401.16	7.94	0.936	78.42	51.52	27.6	11.75	0.07672	0.09141	11.1133	164.463	3289488	2815777	1862850	1970641
1	74	B	2009-06-13 11:06:48	14.82	74.09	17.93	393.23	400.41	7.94	0.936	78.53	51.54	27.6	11.75	0.07667	0.09144	11.1136	164.463	3289314	2815525	1862777	1970616
1	75	B	2009-06-13 11:06:49	14.81	74.09	17.959	394.42	401.63	7.92	0.936	78.66	51.54	27.59	11.75	0.07695	0.09154	11.1139	164.463	3288921	2815822	1862618	1970599
1	76	B	2009-06-13 11:06:50	14.81	74.09	17.956	394.7	401.92	7.91	0.936	78.64	51.52	27.59	11.75	0.07692	0.09151	11.1142	164.463	3289074	2815886	1862555	1970488
1	77	B	2009-06-13 11:06:51	14.81	74.09	17.993	394.53	401.76	7.93	0.936	78.86	51.52	27.6	11.75	0.07697	0.09167	11.1144	164.463	3288902	2815853	1862407	1970598
1	78	B	2009-06-13 11:06:52	14.82	74.08	18.039	395.83	403.1	7.94	0.936	79.05	51.49	27.6	11.74	0.07714	0.09177	11.1147	164.463	3288876	2816232	1862222	1970576
1	79	B	2009-06-13 11:06:53	14.82	74.08	18.066	395.3	402.57	7.94	0.936	79.11	51.52	27.6	11.75	0.07708	0.09196	11.115	164.463	3288944	2816132	1861965	1970615
1	80	B	2009-06-13 11:06:55	14.81	74.08	18.078	395.12	402.4	7.93	0.936	79.22	51.49	27.61	11.75	0.07712	0.0919	11.1153	164.463	3288621	2815916	1862009	1970534
1	81	B	2009-06-13 11:06:56	14.81	74.08	18.08	395.41	402.69	7.92	0.936	79.23	51.52	27.61	11.75	0.07705	0.09191	11.1156	164.463	3288969	2816104	1862004	1970571
1	82	B	2009-06-13 11:06:57	14.81	74.09	18.102	395.78	403.08	7.93	0.936	79.33	51.54	27.61	11.75	0.0771	0.092	11.1158	164.463	3288362	2815726	1861729	1970460
1	83	B	2009-06-13 11:06:57	14.81	74.09	18.092	396.07	403.37	7.93	0.936	79.29	51.52	27.61	11.75	0.07724	0.09194	11.1161	164.463	3288572	2816228	1861909	1970548
1	84	B	2009-06-13 11:06:58	14.8	74.1	18.13	396.32	403.64	7.91	0.936	79.47	51.52	27.61	11.75	0.07722	0.09208	11.1164	164.463	3288524	2816129	1861689	1970547
1	85	B	2009-06-13 11:06:59	14.8	74.09	18.146	396.07	403.39	7.92	0.936	79.53	51.52	27.6	11.75	0.07715	0.09216	11.1167	164.463	3288374	2815809	1861527	1970481
1	86	B	2009-06-13 11:07:00	14.8	74.09	18.177	396.83	404.18	7.92	0.936	79.71	51.49	27.6	11.75	0.07722	0.0923	11.1169	164.463	3288134	2815782	1861407	1970585
1	87	B	2009-06-13 11:07:01	14.8	74.09	18.217	395.36	402.7	7.89	0.936	79.89	51.52	27.61	11.75	0.07715	0.0924	11.1172	164.463	3288420	2815854	1861185	1970520
1	88	B	2009-06-13 11:07:02	14.79	74.09	18.215	396.4	403.76	7.92	0.936	79.88	51.52	27.61	11.75	0.07721	0.0924	11.1175	164.463	3288068	2815697	1861160	1970481
1	89	B	2009-06-13 11:07:03	14.8	74.09	18.218	397.2	404.57	7.96	0.936	79.89	51.52	27.61	11.75	0.0774	0.09239	11.1178	164.463	3288021	2816119	1861099	1970431
1	90	B	2009-06-13 11:07:04	14.79	74.09	18.264	397.57	404.96	7.93	0.936	80.1	51.54	27.6	11.75	0.0773	0.09262	11.1181	164.463	3288123	2815986	1860839	1970530
1	91	B	2009-06-13 11:07:05	14.8	74.09	18.307	396.63	404.03	7.91	0.936	80.34	51.52	27.61	11.75	0.07716	0.09269	11.1183	164.463	3288210	2815739	1860704	1970505
1	92	B	2009-06-13 11:07:06	14.79	74.09	18.272	396.97	404.36	7.92	0.936	80.18	51.52	27.61	11.75	0.07718	0.09257	11.1186	164.463	3288194	2815714	1860887	1970468
1	93	B	2009-06-13 11:07:07	14.8	74.09	18.313	397.72	405.14	7.91	0.936	80.31	51.49	27.62	11.75	0.07739	0.09274	11.1189	164.463	3287764	2815851	1860633	1970488
1	94	B	2009-06-13 11:07:08	14.77	74.08	18.34	397.01	404.43	7.93	0.936	80.47	51.49	27.62	11.75	0.07741	0.0929	11.1192	164.463	3287817	2815933	1860551	1970664
1	95	B	2009-06-13 11:07:09	14.77	74.09	18.351	396.39	403.8	7.93	0.936	80.53	51.52	27.62	11.75	0.07734	0.0929	11.1194	164.463	3287975	2815918	1860466	1970573
1	96	B	2009-06-13 11:07:11	14.79	74.09	18.346	397.64	405.07	7.92	0.936	80.56	51.52	27.62	11.75	0.07734	0.0929	11.1197	164.463	3287884	2815832	1860481	1970588
1	97	B	2009-06-13 11:07:12	14.79	74.08	18.385	398	405.45	7.92	0.936	80.72	51.54	27.62	11.75	0.07751	0.09297	11.12	164.463	3287757	2816115	1860298	1970514
1	98	B	2009-06-13 11:07:12	14.76	74.09	18.37	398.45	405.91	7.9	0.936	80.66	51.52	27.62	11.74	0.07752	0.09301	11.1203	164.463	3287762	2816183	1860291	1970608
1	99	B	2009-06-13 11:07:13	14.79	74.09	18.386	399.25	406.73	7.92	0.936	80.73	51.52	27.62	11.75	0.07757	0.093	11.1206	164.463	3287622	2816138	1860285	1970552
1	100	B	2009-06-13 11:07:14	14.78	74.09	18.409	399.02	406.5	7.92	0.936	80.84	51.49	27.62	11.74	0.07765	0.0931	11.1208	164.463	3287201	2815995	1860135	1970585
1	101	B	2009-06-13 11:07:15	14.78	74.08	18.432	398.95	406.44	7.93	0.936	80.93	51.52	27.62	11.75	0.07773	0.09322	11.1211	164.463	3287301	2816197	1860017	1970609
1	102	B	2009-06-13 11:07:17	14.78	74.08	18.43	398.66	406.15	7.91	0.936	80.92	51.49	27.62	11.75	0.07754	0.09324	11.1214	164.463	3287272	2815766	1859980	1970621
1	103	B	2009-06-13 11:07:18	14.76	74.09	18.442	399.84	407.35	7.92	0.936	80.98	51.52	27.62	11.75	0.07768	0.09329	11.1217	164.463	3287042	2815899	1859832	1970550
1	104	B	2009-06-13 11:07:18	14.77	74.09	18.448	399.4	406.91	7.93	0.936	81.06	51.52	27.62	11.75	0.07762	0.09314	11.1219	164.463	3287170	2815904	1860001	1970502
1	105	B	2009-06-13 11:07:19	14.78	74.1	18.465	398.8	406.3	7.91	0.936	81.14	51.54	27.62	11.75	0.0775	0.09325	11.1222	164.463	3287051	2815523	1859891	1970581
1	106	B	2009-06-13 11:07:20	14.78	74.1	18.464	400.22	407.75	7.92	0.936	81.14	51.52	27.62	11.75	0.07771	0.0932	11.1225	164.463	3286954	2815883	1859941	1970521
1	107	B	2009-06-13 11:07:21	14.78	74.09	18.484	399.12	406.63	7.92	0.936	81.22	51.52	27.63	11.75	0.07755	0.09342	11.1228	164.463	3287201	2815719	1859580	1970494
1	108	B	2009-06-13 11:07:22	14.78	74.08	18.516	399.58	407.12	8.02	0.936	81.29	51.52	27.63	11.75	0.07768	0.0935	11.1231	164.463	3286785	2815679	1859456	1970507
1	109	B	2009-06-13 11:07:23	14.77	74.08	18.583	399.36	406.92	7.82	0.936	81.59	51.49	27.63	11.75	0.07763	0.09362	11.1233	164.463	3287216	2815913	1859385	1970621
1	110	B	2009-06-13 11:07:24	14.77	74.08	18.558	400.02	407.58	7.92	0.936	81.53	51.52	27.63	11.75	0.07777	0.09358	11.1236	164.463	3286950	2816028	1859392	1970568
1	111	B	2009-06-13 11:07:25	14.77	74.1	18.549	399.44	406.99	7.92	0.936	81.51	51.54	27.63	11.74	0.07761	0.09353	11.1239	164.464	3287110	2815867	1859462	1970610
1	112	B	2009-06-13 11:07:26	14.75	74.1	18.559	399.44	406.99	7.88	0.936	81.56	51.54	27.63	11.76	0.07775	0.09366	11.1242	164.464	3286876	2815936	1859268	1970585
1	113	B	2009-06-13 11:07:27	14.77	74.1	18.578	400.6	408.18	7.9	0.936	81.69	51.54	27.63	11.75	0.07783	0.09371	11.1244	164.464	3286719	2815959	1859241	1970618
1	114	B	2009-06-13 11:07:28	14.78	74.09	18.564	401.3	408.89	7.9	0.936	81.57	51.52	27.63	11.75	0.07802	0.09363	11.1247	164.464	3286315	2816087	1859275	1970554
1	115	B	2009-06-13 11:07:29	14.76	74.09	18.578	399.99	407.56	7.92	0.936	81.63	51.52	27.63	11.75	0.07774	0.09365	11.125	164.464	3286710	2815746	1859204	1970483
1	116	B	2009-06-13 11:07:30	14.78	74.09	18.586	401.57	409.18	7.9	0.936	81.66	51.52	27.63	11.75	0.07796	0.09367	11.1253	164.464	3286252	2815872	1859168	1970485
1	117	B	2009-06-13 11:07:31	14.78	74.08	18.629	401.42	409.04	7.88	0.936	81.84	51.52	27.63	11.75	0.0779	0.09392	11.1256	164.464	3286313	2815751	1858993	1970676
1	118	B	2009-06-13 11:07:32	14.76	74.08	18.632	401.4	409.02	7.87	0.936	81.86	51.49	27.63	11.75	0.07793	0.09387	11.1258	164.464	3286073	2815631	1858958	1970578
1	119	B	2009-06-13 11:07:33	14.77	74.09	18.632	401.17	408.79	7.91	0.936	81.87	51.54	27.63	11.75	0.07795	0.09388	11.1261	164.464	3286209	2815805	1858941	1970575
2	0	B	2009-06-13 11:07:33	15.21	74.08	12.632	383.93	388.84	8.09	0.936	53.95	51.52	27.53	11.74	0.07535	0.07173	11.1261	164.464	3286209	2815805	1858941	1970575
3	59.5	B	2009-06-13 11:07:33	14.91	74.09	16.939	392.2	398.96	7.96	0.936	73.79	51.52	27.58	11.75	0.07661	0.08782	11.1261	164.464	3286209	2815805	1858941	1970575
4	119	B	2009-06-13 11:07:33	0.46	0.03	6.043	18.43	21.15	0.29	0	28.11	0.05	0.1	0.05	0.00277	0.02233	11.1261	164.464	3286209	2815805	1858941	1970575
CrvFitStatus:	Exp	B
Exp_Flux:	1.09	B
Exp_FluxCV:	1.8	B
Exp_dCdry/dt:	0.186	B
Exp_R2:	0.9854	B
Exp_SSN:	0.2932	B
Exp_SE:	0.002	B
Exp_a:	0.001133	B
Exp_Cx:	552.9	B
Exp_Co:	388.8	B
Exp_t0:	2.9	B
Exp_Iter:	2	B
Exp_MaxIter:	10	B
Lin_Flux:	1.01	B
Lin_FluxCV:	1.9	B
Lin_dCdry/dt:	0.171	B
Lin_R2:	0.9852	B
Lin_SSN:	0.2972	B
Lin_SE:	0.002	B
Crv_Domain:	90	B
Crv_#Smp:	90	B
Dead Band:	00:30:00	B
TimeClosing:	18	B
		B
		B
LI-8100:	1c9	D	81	549b	1cf	183
File Name:	JHL06	D
Instrument Name:	LI-8100	D
Serial Number:	81A-0368	D
Software:	2.0.0	D	LI-8100 File Viewer 2.0.0
Comments:	2	D
Obs#:	8	D
Port#:	0	D
Label:	SNJ	D
Observation Length:	02:00:00	D
Observation Delay:	00:40:00	D
IRGA Averaging:	1	D
Flow8100:	10	D
FlowMux:	0	D
Tmux:	0	D
Virga:	19	D
Vmux:	55	D
Vext:	0	D
Vcham:	4823.9	D
Offset:	4	D
Area:	317.8	D
Vtotal:	6114.1	D
V3 Info:	0	D	M=0.430	B=0.560
Labels_01:	22	D
Type	Etime	D	Date	Tcham	Pressure	H2O	CO2	Cdry	T4	V3	RH	Tbench	Tboard	Vin	CO2ABS	H2OABS	Hour	DOY	RAWCO2	RAWCO2REF	RAWH2O	RAWH2OREF
1	-1	D	2009-06-13 11:08:46	16.06	74.08	11.469	381.16	385.58	9.06	0.779	46.41	51.49	27.26	11.76	0.07514	0.06683	11.1461	164.464	3295132	2816979	1901120	1970754
1	-1	D	2009-06-13 11:08:46	16.06	74.08	11.585	382.17	386.65	8.98	0.779	46.88	51.52	27.27	11.73	0.07509	0.06747	11.1464	164.464	3294977	2816726	1900148	1970762
1	-1	D	2009-06-13 11:08:47	16.06	74.09	11.993	382.74	387.38	8.96	0.779	48.51	51.52	27.26	11.64	0.07532	0.06953	11.1467	164.464	3294468	2816857	1896903	1970725
1	-1	D	2009-06-13 11:08:48	16.07	74.09	12.274	381.71	386.45	8.95	0.779	49.65	51.54	27.26	11.64	0.07516	0.06994	11.1469	164.464	3294696	2816657	1896265	1970699
1	-1	D	2009-06-13 11:08:49	16.05	74.09	12.257	381.53	386.27	8.85	0.779	49.58	51.52	27.25	11.63	0.07517	0.0701	11.1472	164.464	3294474	2816517	1896014	1970720
1	-1	D	2009-06-13 11:08:50	16.06	74.09	12.382	381.22	386	8.84	0.779	50.08	51.52	27.26	11.63	0.07501	0.07046	11.1475	164.464	3295088	2816677	1895388	1970645
1	-1	D	2009-06-13 11:08:51	16.07	74.08	12.349	382.56	387.34	8.9	0.779	49.94	51.52	27.26	11.63	0.07518	0.07032	11.1478	164.464	3294923	2816842	1895675	1970681
1	-1	D	2009-06-13 11:08:52	16.05	74.08	12.452	382.52	387.34	8.73	0.779	50.36	51.49	27.26	11.62	0.07536	0.07076	11.1481	164.464	3294470	2816919	1894969	1970680
1	-1	D	2009-06-13 11:08:53	16.07	74.08	12.48	380.62	385.43	8.7	0.779	50.47	51.49	27.28	11.62	0.07493	0.07076	11.1483	164.465	3295007	2816392	1895063	1970774
1	-1	D	2009-06-13 11:08:54	16.06	74.09	12.393	382.5	387.3	8.71	0.779	50.13	51.52	27.28	11.63	0.07516	0.07042	11.1486	164.465	3294783	2816719	1895564	1970741
1	-1	D	2009-06-13 11:08:55	16.05	74.09	12.413	381.5	386.29	8.65	0.779	50.21	51.54	27.29	11.63	0.07509	0.07081	11.1489	164.465	3294403	2816270	1894940	1970752
1	-1	D	2009-06-13 11:08:56	16.05	74.1	12.555	382.24	387.1	8.58	0.954	50.79	51.52	27.3	11.63	0.07514	0.07111	11.1492	164.465	3294815	2816734	1894402	1970662
1	-1	D	2009-06-13 11:08:57	16.05	74.1	12.556	382.41	387.27	8.58	0.954	50.83	51.52	27.3	11.63	0.07517	0.07126	11.1494	164.465	3294282	2816357	1894151	1970647
1	-1	D	2009-06-13 11:08:58	16.05	74.09	12.683	382.52	387.43	8.56	0.954	51.33	51.52	27.31	11.63	0.07525	0.07186	11.1497	164.465	3294500	2816651	1893338	1970734
1	-1	D	2009-06-13 11:08:59	16.04	74.08	12.753	382.29	387.23	8.54	0.954	51.64	51.49	27.32	11.62	0.07506	0.07194	11.15	164.465	3294700	2816390	1893192	1970698
1	-1	D	2009-06-13 11:09:00	16.02	74.07	12.715	382.08	387	8.5	0.954	51.48	51.49	27.33	11.62	0.075	0.07186	11.1503	164.465	3294804	2816327	1893268	1970651
1	-1	D	2009-06-13 11:09:01	16.03	74.08	12.732	382.86	387.8	8.5	0.954	51.56	51.52	27.35	11.62	0.07527	0.07196	11.1506	164.465	3294530	2816795	1893174	1970760
1	0	D	2009-06-13 11:09:02	16.02	74.09	13.014	383.43	388.48	8.46	0.954	52.74	51.52	27.34	11.64	0.07531	0.07338	11.1508	164.465	3294049	2816437	1890840	1970592
1	1	D	2009-06-13 11:09:03	16.02	74.09	13.248	383.48	388.63	8.42	0.954	53.69	51.54	27.35	11.72	0.07535	0.07397	11.1511	164.465	3294162	2816661	1889928	1970622
1	2	D	2009-06-13 11:09:04	16.01	74.09	13.307	383.41	388.58	8.42	0.954	53.96	51.52	27.37	11.73	0.07524	0.07415	11.1514	164.465	3294207	2816455	1889764	1970734
1	3	D	2009-06-13 11:09:05	16	74.09	13.229	382.77	387.9	8.37	0.954	53.65	51.52	27.38	11.72	0.0752	0.07381	11.1517	164.465	3294234	2816332	1890238	1970666
1	4	D	2009-06-13 11:09:07	15.99	74.08	13.217	382.43	387.55	8.37	0.954	53.62	51.52	27.38	11.74	0.07517	0.07393	11.1519	164.465	3294072	2816111	1890087	1970679
1	5	D	2009-06-13 11:09:07	15.98	74.08	13.298	383.32	388.49	8.34	0.954	53.99	51.49	27.39	11.74	0.07542	0.07438	11.1522	164.465	3294110	2816711	1889399	1970687
1	6	D	2009-06-13 11:09:08	15.98	74.08	13.49	384.49	389.75	8.33	0.954	54.8	51.52	27.39	11.74	0.07553	0.07507	11.1525	164.465	3293738	2816650	1888300	1970649
1	7	D	2009-06-13 11:09:09	15.98	74.08	13.541	384.85	390.13	8.32	0.954	55.01	51.52	27.41	11.74	0.07556	0.07515	11.1528	164.465	3293810	2816811	1888129	1970632
1	8	D	2009-06-13 11:09:10	15.96	74.09	13.639	384.31	389.62	8.31	0.954	55.45	51.54	27.41	11.74	0.07553	0.07568	11.1531	164.465	3293554	2816513	1887371	1970698
1	9	D	2009-06-13 11:09:11	15.96	74.09	13.874	386.25	391.68	8.3	0.954	56.44	51.54	27.42	11.73	0.07579	0.07678	11.1533	164.465	3293460	2817000	1885747	1970759
1	10	D	2009-06-13 11:09:12	15.93	74.08	14.186	385.32	390.87	8.23	0.954	57.74	51.52	27.42	11.73	0.07559	0.078	11.1536	164.465	3293052	2816221	1883748	1970663
1	11	D	2009-06-13 11:09:13	15.92	74.08	14.495	387.02	392.71	8.23	0.954	59.04	51.52	27.43	11.73	0.07586	0.07908	11.1539	164.465	3292757	2816571	1882038	1970617
1	12	D	2009-06-13 11:09:14	15.92	74.08	14.749	385.31	391.08	8.24	0.954	60.11	51.49	27.43	11.73	0.07563	0.07998	11.1542	164.465	3292997	2816273	1880628	1970628
1	13	D	2009-06-13 11:09:15	15.9	74.08	14.941	386.37	392.23	8.21	0.954	60.97	51.49	27.44	11.73	0.07573	0.08071	11.1544	164.465	3292534	2816102	1879538	1970678
1	14	D	2009-06-13 11:09:16	15.89	74.09	15.137	388.16	394.13	8.19	0.954	61.82	51.49	27.45	11.73	0.07596	0.08146	11.1547	164.465	3292284	2816428	1878317	1970609
1	15	D	2009-06-13 11:09:17	15.9	74.09	15.354	388.75	394.81	8.21	0.954	62.7	51.52	27.46	11.73	0.07614	0.08231	11.155	164.465	3291874	2816478	1876974	1970587
1	16	D	2009-06-13 11:09:18	15.88	74.09	15.559	388.16	394.3	8.16	0.954	63.58	51.52	27.46	11.73	0.07606	0.08303	11.1553	164.465	3291520	2816042	1875909	1970674
1	17	D	2009-06-13 11:09:19	15.89	74.09	15.735	389.06	395.28	8.16	0.954	64.3	51.52	27.47	11.73	0.07606	0.08369	11.1556	164.465	3291685	2816143	1874896	1970664
1	18	D	2009-06-13 11:09:20	15.88	74.08	15.858	387.11	393.35	8.28	0.954	64.84	51.52	27.47	11.73	0.07589	0.08408	11.1558	164.465	3291883	2815877	1874280	1970624
1	19	D	2009-06-13 11:09:21	15.88	74.08	15.953	388.95	395.25	8.04	0.954	65.22	51.49	27.48	11.73	0.07626	0.08435	11.1561	164.465	3291593	2816530	1873825	1970608
1	20	D	2009-06-13 11:09:22	15.87	74.08	16.032	388.77	395.1	8.17	0.954	65.59	51.49	27.49	11.73	0.07621	0.08466	11.1564	164.465	3291350	2816199	1873321	1970593
1	21	D	2009-06-13 11:09:23	15.84	74.09	16.139	389.22	395.61	8.12	0.954	66.08	51.52	27.48	11.73	0.07622	0.08507	11.1567	164.465	3291469	2816326	1872696	1970599
1	22	D	2009-06-13 11:09:24	15.84	74.09	16.264	389.97	396.42	8.1	0.954	66.63	51.52	27.49	11.73	0.07625	0.08559	11.1569	164.465	3291106	2816110	1871839	1970576
1	23	D	2009-06-13 11:09:25	15.84	74.09	16.399	390.23	396.74	8.09	0.954	67.23	51.54	27.49	11.73	0.07635	0.08609	11.1572	164.465	3291161	2816369	1871114	1970614
1	24	D	2009-06-13 11:09:26	15.83	74.09	16.508	391.04	397.6	8.1	0.954	67.67	51.52	27.5	11.73	0.07636	0.08644	11.1575	164.465	3290794	2816097	1870550	1970612
1	25	D	2009-06-13 11:09:28	15.82	74.09	16.595	389.33	395.9	8.06	0.954	68.07	51.52	27.5	11.72	0.07625	0.08674	11.1578	164.465	3290860	2815865	1870024	1970522
1	26	D	2009-06-13 11:09:29	15.81	74.08	16.695	390.84	397.47	8.07	0.954	68.52	51.49	27.51	11.73	0.07648	0.0871	11.1581	164.465	3290620	2816169	1869609	1970660
1	27	D	2009-06-13 11:09:29	15.81	74.08	16.746	391.61	398.28	8.07	0.954	68.77	51.52	27.52	11.73	0.07657	0.0873	11.1583	164.465	3290510	2816297	1869186	1970566
1	28	D	2009-06-13 11:09:30	15.81	74.08	16.853	391.72	398.43	8.06	0.954	69.21	51.49	27.52	11.73	0.07663	0.08776	11.1586	164.465	3290302	2816269	1868563	1970667
1	29	D	2009-06-13 11:09:31	15.79	74.09	16.931	391.28	398.02	8.04	0.954	69.59	51.52	27.53	11.73	0.0763	0.08794	11.1589	164.465	3290612	2815818	1868227	1970628
1	30	D	2009-06-13 11:09:32	15.78	74.09	17.024	391.85	398.63	8.03	0.954	70.01	51.52	27.53	11.73	0.07662	0.0883	11.1592	164.465	3290182	2816182	1867606	1970576
1	31	D	2009-06-13 11:09:33	15.78	74.09	17.137	392.76	399.61	8.03	0.954	70.52	51.54	27.54	11.73	0.07666	0.0887	11.1594	164.465	3290085	2816115	1867058	1970595
1	32	D	2009-06-13 11:09:34	15.78	74.09	17.211	393.89	400.79	8.01	0.954	70.83	51.52	27.54	11.73	0.07704	0.08902	11.1597	164.465	3289486	2816504	1866509	1970563
1	33	D	2009-06-13 11:09:35	15.77	74.09	17.313	392.47	399.38	8.03	0.954	71.29	51.52	27.54	11.73	0.07664	0.08931	11.16	164.465	3289871	2815925	1866027	1970532
1	34	D	2009-06-13 11:09:36	15.76	74.08	17.38	393.01	399.96	8.01	0.954	71.56	51.52	27.55	11.73	0.07675	0.0895	11.1603	164.465	3289592	2815902	1865661	1970442
1	35	D	2009-06-13 11:09:37	15.74	74.07	17.43	393.46	400.44	8	0.954	71.8	51.52	27.55	11.73	0.07695	0.08969	11.1606	164.465	3289344	2816143	1865402	1970478
1	36	D	2009-06-13 11:09:38	15.75	74.07	17.505	394.48	401.51	8	0.954	72.16	51.49	27.55	11.73	0.07688	0.08998	11.1608	164.465	3289246	2815894	1865052	1970580
1	37	D	2009-06-13 11:09:39	15.75	74.08	17.55	393.7	400.73	8.02	0.954	72.35	51.52	27.56	11.73	0.0767	0.09014	11.1611	164.465	3289551	2815798	1864727	1970535
1	38	D	2009-06-13 11:09:40	15.75	74.09	17.643	394.78	401.87	7.99	0.954	72.79	51.54	27.56	11.73	0.07701	0.09049	11.1614	164.465	3289094	2816112	1864156	1970504
1	39	D	2009-06-13 11:09:41	15.74	74.09	17.729	396.19	403.34	7.98	0.954	73.15	51.52	27.56	11.73	0.07715	0.09074	11.1617	164.465	3288835	2816197	1863648	1970383
1	40	D	2009-06-13 11:09:42	15.73	74.09	17.807	394.83	401.99	7.95	0.954	73.52	51.52	27.57	11.73	0.07706	0.09107	11.1619	164.465	3288890	2816053	1863424	1970679
1	41	D	2009-06-13 11:09:43	15.72	74.08	17.85	395.11	402.29	8	0.954	73.68	51.49	27.58	11.73	0.07707	0.09117	11.1622	164.465	3288565	2815802	1863078	1970488
1	42	D	2009-06-13 11:09:44	15.72	74.08	17.929	395.68	402.9	7.96	0.954	74.06	51.52	27.58	11.73	0.07716	0.09145	11.1625	164.465	3288462	2815866	1862700	1970518
1	43	D	2009-06-13 11:09:45	15.72	74.08	17.947	395.68	402.91	7.93	0.954	74.13	51.52	27.58	11.73	0.07728	0.09143	11.1628	164.465	3288514	2816243	1862669	1970489
1	44	D	2009-06-13 11:09:46	15.7	74.08	17.996	396.05	403.31	7.95	0.954	74.38	51.52	27.58	11.73	0.07722	0.09165	11.1631	164.465	3288278	2815905	1862292	1970454
1	45	D	2009-06-13 11:09:47	15.71	74.08	18.061	396.15	403.44	7.94	0.954	74.65	51.54	27.59	11.73	0.07727	0.09187	11.1633	164.465	3288339	2816061	1861944	1970437
1	46	D	2009-06-13 11:09:49	15.68	74.08	18.128	397.34	404.68	7.92	0.954	74.97	51.52	27.58	11.73	0.07745	0.09206	11.1636	164.465	3287959	2816156	1861688	1970485
1	47	D	2009-06-13 11:09:50	15.68	74.09	18.169	397.5	404.86	7.82	0.954	75.2	51.52	27.59	11.71	0.07744	0.09222	11.1639	164.465	3287857	2816041	1861463	1970505
1	48	D	2009-06-13 11:09:51	15.69	74.08	18.196	396.77	404.13	7.93	0.954	75.35	51.52	27.6	11.73	0.07715	0.09231	11.1642	164.465	3288347	2815766	1861346	1970502
1	49	D	2009-06-13 11:09:51	15.67	74.08	18.202	396.46	403.81	7.92	0.954	75.38	51.49	27.6	11.73	0.07731	0.09242	11.1644	164.465	3287970	2815841	1861229	1970591
1	50	D	2009-06-13 11:09:52	15.68	74.08	18.216	397.53	404.91	7.93	0.954	75.48	51.52	27.6	11.73	0.07736	0.09237	11.1647	164.465	3287769	2815778	1861193	1970467
1	51	D	2009-06-13 11:09:53	15.66	74.09	18.273	398.63	406.05	7.88	0.954	75.78	51.52	27.6	11.73	0.07748	0.0926	11.165	164.465	3287651	2815950	1860856	1970489
1	52	D	2009-06-13 11:09:54	15.65	74.09	18.312	398.61	406.04	7.91	0.954	75.94	51.52	27.6	11.73	0.07747	0.09268	11.1653	164.465	3287676	2815961	1860666	1970429
1	53	D	2009-06-13 11:09:55	15.67	74.09	18.349	399.07	406.53	7.94	0.954	76.14	51.54	27.61	11.73	0.07751	0.09287	11.1656	164.465	3287626	2816013	1860467	1970522
1	54	D	2009-06-13 11:09:56	15.67	74.1	18.4	399.43	406.92	7.92	0.954	76.36	51.54	27.61	11.73	0.07763	0.09314	11.1658	164.465	3287067	2815843	1860125	1970645
1	55	D	2009-06-13 11:09:57	15.64	74.09	18.431	399.53	407.03	7.9	0.954	76.48	51.52	27.62	11.73	0.07769	0.09325	11.1661	164.465	3287004	2815920	1859838	1970524
1	56	D	2009-06-13 11:09:58	15.67	74.08	18.528	399.98	407.53	7.89	0.954	76.87	51.52	27.62	11.73	0.07764	0.09356	11.1664	164.465	3286974	2815701	1859455	1970565
1	57	D	2009-06-13 11:09:59	15.66	74.08	18.573	399.71	407.27	7.9	0.954	77.06	51.52	27.62	11.72	0.07779	0.09364	11.1667	164.465	3286486	2815680	1859176	1970433
1	58	D	2009-06-13 11:10:00	15.63	74.08	18.637	401.25	408.87	7.89	0.954	77.38	51.52	27.62	11.73	0.07791	0.0939	11.1669	164.465	3286202	2815670	1858829	1970471
1	59	D	2009-06-13 11:10:01	15.63	74.08	18.686	401.15	408.79	7.83	0.954	77.58	51.52	27.63	11.73	0.07786	0.09409	11.1672	164.465	3286427	2815778	1858533	1970496
1	60	D	2009-06-13 11:10:02	15.64	74.08	18.717	402.1	409.77	7.77	0.954	77.71	51.54	27.63	11.73	0.07811	0.09412	11.1675	164.465	3286361	2816305	1858545	1970554
1	61	D	2009-06-13 11:10:03	15.62	74.09	18.755	401.58	409.26	7.89	0.954	77.93	51.54	27.63	11.73	0.07804	0.0943	11.1678	164.465	3286145	2815981	1858279	1970597
1	62	D	2009-06-13 11:10:04	15.63	74.09	18.779	403.12	410.84	7.9	0.954	78.08	51.52	27.64	11.73	0.07806	0.09439	11.1681	164.465	3285990	2815896	1858026	1970484
1	63	D	2009-06-13 11:10:05	15.62	74.09	18.838	402.09	409.81	7.9	0.954	78.32	51.52	27.64	11.73	0.07806	0.09458	11.1683	164.465	3285894	2815750	1857855	1970569
1	64	D	2009-06-13 11:10:06	15.62	74.09	18.859	403.23	410.98	7.88	0.954	78.41	51.52	27.64	11.73	0.07821	0.09467	11.1686	164.465	3285505	2815803	1857585	1970453
1	65	D	2009-06-13 11:10:07	15.62	74.08	18.882	403.49	411.25	7.86	0.954	78.54	51.49	27.64	11.73	0.07829	0.09472	11.1689	164.465	3285333	2815843	1857557	1970503
1	66	D	2009-06-13 11:10:08	15.61	74.08	18.892	403.25	411.01	7.84	0.954	78.59	51.52	27.64	11.73	0.07821	0.0947	11.1692	164.465	3285491	2815797	1857570	1970491
1	67	D	2009-06-13 11:10:09	15.6	74.08	18.905	403.39	411.17	7.85	0.954	78.69	51.52	27.64	11.72	0.07822	0.09476	11.1694	164.465	3285555	2815862	1857486	1970495
1	68	D	2009-06-13 11:10:11	15.59	74.09	18.928	404.96	412.77	7.86	0.954	78.8	51.54	27.66	11.72	0.07844	0.09488	11.1697	164.465	3285147	2816010	1857293	1970494
1	69	D	2009-06-13 11:10:12	15.6	74.09	18.956	404.11	411.92	7.87	0.954	78.96	51.52	27.66	11.71	0.07834	0.09498	11.17	164.465	3285024	2815724	1857138	1970517
1	70	D	2009-06-13 11:10:12	15.57	74.09	18.974	404.4	412.22	7.85	0.954	79.04	51.52	27.65	11.73	0.07839	0.09507	11.1703	164.465	3285085	2815856	1857051	1970545
1	71	D	2009-06-13 11:10:13	15.59	74.09	19.015	405.72	413.58	7.88	0.954	79.26	51.49	27.66	11.73	0.0785	0.09517	11.1706	164.465	3284993	2816055	1856803	1970488
1	72	D	2009-06-13 11:10:14	15.57	74.08	19.047	404.92	412.78	7.84	0.954	79.38	51.52	27.66	11.73	0.07837	0.09535	11.1708	164.465	3284771	2815491	1856574	1970478
1	73	D	2009-06-13 11:10:15	15.58	74.08	19.092	406.11	414.01	7.85	0.954	79.62	51.49	27.66	11.73	0.07858	0.09544	11.1711	164.465	3284679	2815946	1856489	1970565
1	74	D	2009-06-13 11:10:16	15.58	74.08	19.133	405.76	413.67	7.85	0.954	79.79	51.52	27.66	11.73	0.07865	0.09559	11.1714	164.465	3284747	2816157	1856261	1970568
1	75	D	2009-06-13 11:10:17	15.58	74.09	19.125	406.71	414.64	7.83	0.954	79.77	51.54	27.67	11.73	0.07876	0.09561	11.1717	164.465	3284432	2816179	1856172	1970553
1	76	D	2009-06-13 11:10:18	15.57	74.09	19.146	406.8	414.74	7.83	0.954	79.91	51.54	27.66	11.72	0.07875	0.09558	11.1719	164.465	3284278	2816027	1856102	1970417
1	77	D	2009-06-13 11:10:19	15.55	74.09	19.158	406.04	413.97	7.82	0.954	79.96	51.52	27.67	11.72	0.07857	0.0957	11.1722	164.466	3284371	2815648	1856015	1970490
1	78	D	2009-06-13 11:10:20	15.57	74.09	19.175	407.29	415.25	7.84	0.954	80.03	51.52	27.68	11.72	0.0789	0.09568	11.1725	164.466	3283999	2816052	1856103	1970526
1	79	D	2009-06-13 11:10:21	15.55	74.08	19.163	406.92	414.87	7.83	0.954	80.02	51.49	27.67	11.72	0.07876	0.09571	11.1728	164.466	3284020	2815767	1855970	1970439
1	80	D	2009-06-13 11:10:22	15.57	74.07	19.194	407.74	415.72	7.81	0.954	80.14	51.49	27.67	11.72	0.07891	0.09585	11.1731	164.466	3283902	2816009	1855818	1970513
1	81	D	2009-06-13 11:10:23	15.56	74.08	19.216	407.35	415.33	7.84	0.954	80.24	51.52	27.69	11.73	0.07872	0.09587	11.1733	164.466	3283850	2815602	1855716	1970486
1	82	D	2009-06-13 11:10:24	15.55	74.09	19.227	408.47	416.48	7.82	0.954	80.3	51.54	27.68	11.73	0.07901	0.09592	11.1736	164.466	3283704	2816106	1855636	1970462
1	83	D	2009-06-13 11:10:25	15.56	74.09	19.266	408.76	416.79	7.83	0.954	80.46	51.54	27.69	11.73	0.07902	0.09606	11.1739	164.466	3283435	2815899	1855456	1970499
1	84	D	2009-06-13 11:10:26	15.55	74.09	19.287	409.93	417.99	7.8	0.954	80.55	51.54	27.69	11.73	0.07912	0.09615	11.1742	164.466	3283383	2816115	1855284	1970494
1	85	D	2009-06-13 11:10:27	15.55	74.08	19.32	408.21	416.25	7.88	0.954	80.68	51.52	27.69	11.73	0.07903	0.09625	11.1744	164.466	3282999	2815494	1855147	1970448
1	86	D	2009-06-13 11:10:28	15.55	74.08	19.34	409.28	417.35	7.84	0.954	80.81	51.52	27.69	11.73	0.07892	0.0963	11.1747	164.466	3283161	2815436	1855103	1970525
1	87	D	2009-06-13 11:10:29	15.55	74.08	19.354	409.81	417.9	7.81	0.954	80.87	51.52	27.69	11.72	0.07899	0.09633	11.175	164.466	3282673	2815162	1855044	1970519
1	88	D	2009-06-13 11:10:30	15.53	74.08	19.391	411.24	419.37	7.67	0.954	81.02	51.52	27.7	11.72	0.07929	0.09646	11.1753	164.466	3282889	2816044	1854750	1970415
1	89	D	2009-06-13 11:10:31	15.53	74.09	19.399	410.92	419.05	7.81	0.954	81.12	51.52	27.7	11.72	0.07931	0.09652	11.1756	164.466	3282557	2815858	1854684	1970484
1	90	D	2009-06-13 11:10:33	15.53	74.1	19.423	410.31	418.44	7.82	0.954	81.23	51.54	27.7	11.72	0.07901	0.09659	11.1758	164.466	3282920	2815470	1854595	1970497
1	91	D	2009-06-13 11:10:34	15.51	74.09	19.424	412.58	420.75	7.8	0.954	81.28	51.54	27.7	11.71	0.07946	0.09655	11.1761	164.466	3282358	2816021	1854612	1970437
1	92	D	2009-06-13 11:10:34	15.51	74.09	19.435	412.23	420.4	7.78	0.954	81.38	51.52	27.7	11.73	0.07949	0.09663	11.1764	164.466	3282192	2815899	1854604	1970541
1	93	D	2009-06-13 11:10:35	15.51	74.09	19.445	411.5	419.66	7.75	0.954	81.42	51.52	27.71	11.73	0.07953	0.09666	11.1767	164.466	3282060	2815891	1854450	1970424
1	94	D	2009-06-13 11:10:36	15.53	74.08	19.503	411.55	419.73	7.8	0.954	81.65	51.49	27.71	11.73	0.07941	0.09678	11.1769	164.466	3281780	2815382	1854293	1970467
1	95	D	2009-06-13 11:10:37	15.52	74.08	19.522	412.34	420.55	7.8	0.954	81.73	51.49	27.71	11.73	0.0795	0.09688	11.1772	164.466	3281992	2815757	1854198	1970523
1	96	D	2009-06-13 11:10:38	15.5	74.08	19.528	413.27	421.5	7.76	0.954	81.81	51.52	27.71	11.73	0.07977	0.09687	11.1775	164.466	3282023	2816417	1854067	1970368
1	97	D	2009-06-13 11:10:39	15.52	74.09	19.556	413.26	421.5	7.78	0.954	81.88	51.52	27.71	11.73	0.07966	0.09696	11.1778	164.466	3281504	2815746	1853982	1970466
1	98	D	2009-06-13 11:10:40	15.51	74.09	19.567	414.01	422.27	7.93	0.954	81.93	51.54	27.71	11.72	0.07964	0.09707	11.1781	164.466	3281954	2816059	1853820	1970442
1	99	D	2009-06-13 11:10:41	15.51	74.09	19.562	413.95	422.21	7.76	0.954	81.96	51.52	27.72	11.72	0.07973	0.09702	11.1783	164.466	3281574	2815920	1853859	1970390
1	100	D	2009-06-13 11:10:42	15.51	74.09	19.594	413.66	421.93	7.79	0.954	82.09	51.52	27.71	11.72	0.07974	0.09718	11.1786	164.466	3281465	2815866	1853748	1970538
1	101	D	2009-06-13 11:10:43	15.52	74.08	19.638	413.68	421.97	7.69	0.954	82.27	51.49	27.72	11.72	0.0796	0.09726	11.1789	164.466	3281261	2815335	1853644	1970544
1	102	D	2009-06-13 11:10:44	15.49	74.08	19.648	413.86	422.16	7.78	0.954	82.31	51.49	27.72	11.71	0.07982	0.09737	11.1792	164.466	3281357	2815968	1853440	1970539
1	103	D	2009-06-13 11:10:45	15.5	74.09	19.643	414.46	422.76	7.79	0.954	82.3	51.52	27.72	11.73	0.0798	0.09722	11.1794	164.466	3281046	2815678	1853626	1970507
1	104	D	2009-06-13 11:10:46	15.5	74.1	19.587	415.32	423.62	7.79	0.954	82.13	51.52	27.72	11.73	0.07994	0.09705	11.1797	164.466	3280868	2815864	1853733	1970343
1	105	D	2009-06-13 11:10:47	15.5	74.1	19.624	416.55	424.89	7.81	0.954	82.28	51.54	27.72	11.73	0.08014	0.09724	11.18	164.466	3280426	2815937	1853555	1970472
1	106	D	2009-06-13 11:10:48	15.5	74.1	19.672	416.79	425.15	7.78	0.954	82.48	51.52	27.74	11.73	0.08008	0.09741	11.1803	164.466	3280343	2815683	1853230	1970376
1	107	D	2009-06-13 11:10:49	15.5	74.09	19.694	416.53	424.9	7.78	0.954	82.57	51.52	27.74	11.73	0.08009	0.09758	11.1806	164.466	3279922	2815339	1853021	1970434
1	108	D	2009-06-13 11:10:50	15.49	74.08	19.76	417.12	425.53	7.77	0.954	82.83	51.52	27.73	11.73	0.08007	0.09766	11.1808	164.466	3280109	2815462	1852897	1970439
1	109	D	2009-06-13 11:10:51	15.5	74.08	19.785	416.91	425.32	7.77	0.954	82.94	51.52	27.74	11.72	0.08021	0.09786	11.1811	164.466	3280153	2815788	1852674	1970505
1	110	D	2009-06-13 11:10:52	15.5	74.08	19.792	416.61	425.02	7.77	0.954	82.97	51.52	27.74	11.72	0.08007	0.09787	11.1814	164.466	3280240	2815577	1852650	1970523
1	111	D	2009-06-13 11:10:53	15.47	74.08	19.776	417.36	425.78	7.75	0.954	82.95	51.52	27.74	11.72	0.08031	0.09773	11.1817	164.466	3280137	2816052	1852776	1970422
1	112	D	2009-06-13 11:10:55	15.48	74.08	19.769	417.4	425.82	7.76	0.954	82.92	51.54	27.74	11.72	0.08016	0.09765	11.1819	164.466	3280100	2815663	1852937	1970473
1	113	D	2009-06-13 11:10:56	15.47	74.09	19.737	418.26	426.68	7.72	0.954	82.85	51.54	27.74	11.71	0.08034	0.09763	11.1822	164.466	3279678	2815713	1852999	1970502
1	114	D	2009-06-13 11:10:56	15.49	74.09	19.739	418.68	427.11	7.78	0.954	82.86	51.52	27.75	11.71	0.08042	0.09759	11.1825	164.466	3279747	2815995	1852961	1970422
1	115	D	2009-06-13 11:10:57	15.47	74.09	19.746	418.39	426.82	7.76	0.954	82.94	51.52	27.74	11.72	0.08035	0.0977	11.1828	164.466	3279576	2815652	1852797	1970393
1	116	D	2009-06-13 11:10:58	15.47	74.08	19.765	419.24	427.69	7.77	0.954	83.01	51.49	27.74	11.72	0.08045	0.09775	11.1831	164.466	3279313	2815654	1852745	1970428
1	117	D	2009-06-13 11:10:59	15.46	74.08	19.813	419.25	427.72	7.73	0.954	83.21	51.49	27.74	11.72	0.08042	0.09791	11.1833	164.466	3279180	2815440	1852560	1970470
1	118	D	2009-06-13 11:11:00	15.48	74.08	19.844	419.98	428.48	7.75	0.954	83.34	51.52	27.75	11.72	0.08065	0.09795	11.1836	164.466	3279323	2816121	1852392	1970391
1	119	D	2009-06-13 11:11:01	15.48	74.08	19.844	419.04	427.52	7.79	0.954	83.34	51.52	27.76	11.72	0.08049	0.09796	11.1839	164.466	3279183	2815649	1852359	1970362
2	0	D	2009-06-13 11:11:01	16.02	74.09	13.044	382.66	387.72	8.44	0.954	52.84	51.52	27.35	11.7	0.07518	0.07322	11.1839	164.466	3279183	2815649	1852359	1970362
3	59.5	D	2009-06-13 11:11:01	15.67	74.09	17.93	401.32	408.66	7.94	0.954	74.38	51.52	27.6	11.73	0.07792	0.0913	11.1839	164.466	3279183	2815649	1852359	1970362
4	119	D	2009-06-13 11:11:01	0.56	0.03	6.83	37.55	40.93	0.79	0	30.6	0.05	0.42	0.1	0.00548	0.02458	11.1839	164.466	3279183	2815649	1852359	1970362
CrvFitStatus:	Exp	D
Exp_Flux:	2.1	D
Exp_FluxCV:	1.5	D
Exp_dCdry/dt:	0.358	D
Exp_R2:	0.9956	D
Exp_SSN:	0.333	D
Exp_SE:	0.002	D
Exp_a:	0.00094698	D
Exp_Cx:	765.9	D
Exp_Co:	387.7	D
Exp_t0:	-1.4	D
Exp_Iter:	2	D
Exp_MaxIter:	10	D
Lin_Flux:	1.95	D
Lin_FluxCV:	1.6	D
Lin_dCdry/dt:	0.333	D
Lin_R2:	0.9954	D
Lin_SSN:	0.3432	D
Lin_SE:	0.002	D
Crv_Domain:	90	D
Crv_#Smp:	90	D
Dead Band:	00:30:00	D
TimeClosing:	17	D
		D
		D
LI-8100:	1c9	A	81	5438	1d0	184
File Name:	JHL06	A
Instrument Name:	LI-8100	A
Serial Number:	81A-0368	A
Software:	2.0.0	A	LI-8100 File Viewer 2.0.0
Comments:	2	A
Obs#:	9	A
Port#:	0	A
Label:	SNJ	A
Observation Length:	02:00:00	A
Observation Delay:	00:40:00	A
IRGA Averaging:	1	A
Flow8100:	10	A
FlowMux:	0	A
Tmux:	0	A
Virga:	19	A
Vmux:	55	A
Vext:	0	A
Vcham:	4823.9	A
Offset:	4	A
Area:	317.8	A
Vtotal:	6114.1	A
V3 Info:	0	A	M=0.430	B=0.560
Labels_01:	22	A
Type	Etime	A	Date	Tcham	Pressure	H2O	CO2	Cdry	T4	V3	RH	Tbench	Tboard	Vin	CO2ABS	H2OABS	Hour	DOY	RAWCO2	RAWCO2REF	RAWH2O	RAWH2OREF
1	-1	A	2009-06-13 11:12:13	15.98	74.05	10.982	381.68	385.92	8.65	0.954	44.57	51.49	27.81	11.73	0.07503	0.06458	11.2039	164.467	3295668	2817106	1904655	1970786
1	-1	A	2009-06-13 11:12:14	15.99	74.06	11.015	379.37	383.59	8.64	0.954	44.74	51.52	27.82	11.7	0.07487	0.06476	11.2042	164.467	3295945	2816980	1903952	1970339
1	-1	A	2009-06-13 11:12:15	15.99	74.06	11.104	383.25	387.55	8.63	0.954	45.1	51.52	27.82	11.61	0.07487	0.06489	11.2044	164.467	3295594	2816723	1904443	1971083
1	-1	A	2009-06-13 11:12:16	15.99	74.06	10.997	379.05	383.27	8.61	0.954	44.66	51.54	27.83	11.61	0.07468	0.06487	11.2047	164.467	3295681	2816319	1904077	1970646
1	-1	A	2009-06-13 11:12:17	15.99	74.06	11.032	379.93	384.17	8.55	0.954	44.8	51.52	27.83	11.6	0.07465	0.06478	11.205	164.467	3295938	2816435	1904203	1970613
1	-1	A	2009-06-13 11:12:18	15.98	74.06	11.037	380.55	384.8	8.56	0.954	44.83	51.52	27.83	11.6	0.07503	0.06479	11.2053	164.467	3295726	2817172	1904262	1970703
1	-1	A	2009-06-13 11:12:19	15.97	74.05	11.078	380.96	385.23	8.47	0.954	45.01	51.52	27.84	11.6	0.07472	0.06497	11.2056	164.467	3295996	2816657	1904083	1970794
1	-1	A	2009-06-13 11:12:20	15.98	74.05	11.003	380.14	384.37	8.43	0.954	44.71	51.49	27.84	11.6	0.07477	0.06457	11.2058	164.467	3295946	2816764	1904634	1970748
1	-1	A	2009-06-13 11:12:22	15.95	74.05	10.999	380.22	384.45	8.37	0.954	44.72	51.49	27.84	11.6	0.07497	0.06469	11.2061	164.467	3295564	2816866	1904510	1970785
1	-1	A	2009-06-13 11:12:23	15.97	74.06	11.005	380.22	384.45	8.41	0.954	44.75	51.52	27.85	11.6	0.07483	0.06469	11.2064	164.467	3295897	2816878	1904459	1970769
1	-1	A	2009-06-13 11:12:23	15.95	74.06	11.029	380.37	384.61	8.34	0.954	44.88	51.52	27.84	11.6	0.07487	0.06489	11.2067	164.467	3295500	2816643	1904248	1970871
1	-1	A	2009-06-13 11:12:24	15.96	74.07	11.069	380.14	384.4	8.39	1.096	45.05	51.54	27.85	11.59	0.07469	0.06505	11.2069	164.467	3295943	2816576	1903949	1970795
1	-1	A	2009-06-13 11:12:25	15.94	74.07	11.089	380.08	384.34	8.32	1.096	45.16	51.52	27.85	11.6	0.07478	0.06491	11.2072	164.467	3295882	2816732	1904093	1970730
1	-1	A	2009-06-13 11:12:26	15.95	74.06	11.116	380.95	385.23	8.29	1.096	45.26	51.52	27.86	11.6	0.07492	0.0652	11.2075	164.467	3295507	2816703	1903721	1970789
1	-1	A	2009-06-13 11:12:27	15.93	74.05	11.162	380.96	385.26	8.28	1.096	45.47	51.49	27.85	11.6	0.07506	0.06537	11.2078	164.467	3295567	2817064	1903454	1970784
1	-1	A	2009-06-13 11:12:28	15.91	74.04	11.178	381.04	385.35	8.22	1.096	45.53	51.49	27.86	11.6	0.07516	0.06542	11.2081	164.467	3295335	2817088	1903354	1970759
1	-1	A	2009-06-13 11:12:29	15.91	74.05	11.238	380.35	384.67	8.22	1.096	45.81	51.49	27.87	11.6	0.07481	0.06585	11.2083	164.467	3295613	2816608	1902745	1970850
1	0	A	2009-06-13 11:12:30	15.9	74.06	11.514	381.72	386.16	8.24	1.096	46.97	51.52	27.87	11.64	0.07501	0.06721	11.2086	164.467	3295082	2816563	1900562	1970753
1	1	A	2009-06-13 11:12:31	15.88	74.06	11.745	382.08	386.62	8.16	1.096	47.98	51.52	27.87	11.7	0.07505	0.06787	11.2089	164.467	3294927	2816533	1899557	1970759
1	2	A	2009-06-13 11:12:32	15.88	74.06	11.735	381.28	385.81	8.17	1.096	47.93	51.54	27.88	11.71	0.07492	0.0677	11.2092	164.467	3295524	2816750	1899796	1970734
1	3	A	2009-06-13 11:12:33	15.87	74.06	11.781	381.7	386.25	8.17	1.096	48.15	51.52	27.88	11.71	0.07497	0.0681	11.2094	164.467	3295273	2816681	1899221	1970802
1	4	A	2009-06-13 11:12:34	15.85	74.06	11.862	381.63	386.21	8.13	1.096	48.52	51.52	27.88	11.7	0.0752	0.06848	11.2097	164.467	3294934	2816845	1898597	1970715
1	5	A	2009-06-13 11:12:35	15.86	74.06	12.176	383.72	388.45	8.12	1.096	49.83	51.49	27.88	11.71	0.07549	0.07013	11.21	164.467	3294033	2816731	1896053	1970722
1	6	A	2009-06-13 11:12:36	15.83	74.05	12.618	383.43	388.33	8.09	1.096	51.67	51.52	27.89	11.71	0.07528	0.07175	11.2103	164.467	3294494	2816681	1893513	1970714
1	7	A	2009-06-13 11:12:37	15.83	74.06	12.916	383.83	388.85	8.09	1.096	52.93	51.52	27.89	11.71	0.07557	0.07295	11.2106	164.467	3293865	2816815	1891669	1970731
1	8	A	2009-06-13 11:12:38	15.83	74.07	13.182	383.83	388.96	8.08	1.096	54.06	51.52	27.89	11.71	0.07536	0.0739	11.2108	164.467	3294272	2816686	1890183	1970711
1	9	A	2009-06-13 11:12:39	15.82	74.06	13.404	384.72	389.95	8.05	1.096	55	51.54	27.89	11.71	0.07551	0.07481	11.2111	164.467	3293884	2816698	1888694	1970623
1	10	A	2009-06-13 11:12:40	15.82	74.06	13.6	383.76	389.05	8.06	1.096	55.84	51.52	27.91	11.71	0.07532	0.07548	11.2114	164.467	3293977	2816362	1887742	1970737
1	11	A	2009-06-13 11:12:41	15.79	74.06	13.742	384.25	389.6	8.15	1.096	56.42	51.52	27.91	11.71	0.0754	0.07609	11.2117	164.467	3293813	2816346	1886837	1970744
1	12	A	2009-06-13 11:12:42	15.79	74.06	13.906	384.87	390.3	8.03	1.096	57.13	51.49	27.9	11.71	0.07567	0.07669	11.2119	164.467	3293402	2816652	1885857	1970715
1	13	A	2009-06-13 11:12:44	15.8	74.05	14.083	385.94	391.45	8.04	1.096	57.89	51.52	27.91	11.71	0.07557	0.07741	11.2122	164.467	3293410	2816426	1884828	1970795
1	14	A	2009-06-13 11:12:45	15.79	74.05	14.21	386.02	391.58	8.02	1.096	58.41	51.49	27.92	11.71	0.0758	0.07793	11.2125	164.467	3292984	2816584	1883942	1970711
1	15	A	2009-06-13 11:12:45	15.77	74.05	14.287	385.78	391.37	7.98	1.096	58.76	51.54	27.92	11.71	0.07552	0.07813	11.2128	164.467	3293327	2816249	1883566	1970649
1	16	A	2009-06-13 11:12:46	15.77	74.06	14.439	387.3	392.97	7.98	1.096	59.43	51.52	27.91	11.7	0.07595	0.07871	11.2131	164.467	3293031	2817007	1882564	1970570
1	17	A	2009-06-13 11:12:47	15.77	74.06	14.533	386.2	391.89	7.97	1.096	59.82	51.54	27.91	11.71	0.07587	0.07901	11.2133	164.467	3292859	2816680	1882163	1970639
1	18	A	2009-06-13 11:12:48	15.75	74.07	14.603	385.78	391.5	7.98	1.096	60.16	51.52	27.92	11.71	0.07551	0.0793	11.2136	164.467	3292845	2815843	1881717	1970638
1	19	A	2009-06-13 11:12:49	15.75	74.06	14.666	385.73	391.47	7.94	1.096	60.45	51.52	27.92	11.71	0.07564	0.07951	11.2139	164.467	3292801	2816037	1881372	1970577
1	20	A	2009-06-13 11:12:50	15.75	74.06	14.756	387.11	392.91	7.98	1.096	60.82	51.49	27.93	11.71	0.07595	0.07992	11.2142	164.467	3292595	2816600	1880833	1970691
1	21	A	2009-06-13 11:12:51	15.74	74.05	14.875	387.68	393.53	7.94	1.096	61.34	51.49	27.92	11.71	0.07585	0.08035	11.2144	164.467	3292433	2816247	1880116	1970641
1	22	A	2009-06-13 11:12:52	15.72	74.06	14.95	387.78	393.67	7.94	1.096	61.7	51.52	27.93	11.71	0.07615	0.08069	11.2147	164.467	3292105	2816672	1879625	1970704
1	23	A	2009-06-13 11:12:53	15.71	74.06	15.021	388.66	394.59	7.92	1.096	62.03	51.49	27.93	11.71	0.07595	0.08093	11.215	164.467	3292216	2816288	1879070	1970488
1	24	A	2009-06-13 11:12:54	15.7	74.06	15.121	387.52	393.47	7.94	1.096	62.48	51.54	27.94	11.71	0.07599	0.08133	11.2153	164.467	3292094	2816302	1878648	1970721
1	25	A	2009-06-13 11:12:55	15.69	74.06	15.198	388.48	394.48	7.91	1.096	62.84	51.52	27.94	11.71	0.07592	0.08157	11.2156	164.467	3291872	2815946	1878143	1970588
1	26	A	2009-06-13 11:12:56	15.68	74.06	15.298	389.03	395.07	7.91	1.096	63.29	51.52	27.94	11.7	0.07616	0.08195	11.2158	164.467	3291974	2816549	1877597	1970604
1	27	A	2009-06-13 11:12:57	15.67	74.06	15.391	388.55	394.62	7.88	1.096	63.72	51.49	27.94	11.71	0.07595	0.0823	11.2161	164.467	3291939	2816042	1877099	1970662
1	28	A	2009-06-13 11:12:58	15.65	74.06	15.457	389.06	395.17	7.93	1.096	64.03	51.52	27.93	11.71	0.07623	0.08255	11.2164	164.467	3291395	2816222	1876682	1970621
1	29	A	2009-06-13 11:12:59	15.65	74.06	15.54	389.27	395.41	7.88	1.096	64.42	51.52	27.95	11.71	0.0762	0.08281	11.2167	164.467	3291373	2816160	1876242	1970616
1	30	A	2009-06-13 11:13:00	15.62	74.07	15.621	389.7	395.88	7.87	1.096	64.85	51.52	27.95	11.71	0.0763	0.08317	11.2169	164.467	3291460	2816426	1875577	1970486
1	31	A	2009-06-13 11:13:01	15.63	74.07	15.726	389.8	396.03	7.87	1.096	65.32	51.52	27.95	11.71	0.07614	0.08357	11.2172	164.467	3291567	2816198	1875091	1970639
1	32	A	2009-06-13 11:13:02	15.62	74.06	15.781	389.37	395.61	7.9	1.096	65.59	51.52	27.95	11.71	0.07622	0.08368	11.2175	164.467	3291374	2816206	1874827	1970554
1	33	A	2009-06-13 11:13:03	15.6	74.07	15.854	390.41	396.7	7.9	1.096	65.94	51.52	27.95	11.71	0.07635	0.08398	11.2178	164.467	3291055	2816248	1874405	1970587
1	34	A	2009-06-13 11:13:05	15.59	74.06	15.89	391.31	397.63	7.84	1.096	66.12	51.49	27.96	11.71	0.07645	0.08412	11.2181	164.467	3290809	2816180	1874170	1970520
1	35	A	2009-06-13 11:13:06	15.57	74.05	15.977	390.75	397.1	7.82	1.096	66.52	51.52	27.96	11.7	0.07638	0.08445	11.2183	164.467	3290763	2816018	1873692	1970592
1	36	A	2009-06-13 11:13:06	15.57	74.05	15.999	390.79	397.14	7.81	1.096	66.65	51.52	27.96	11.7	0.07642	0.0845	11.2186	164.467	3290626	2815994	1873629	1970606
1	37	A	2009-06-13 11:13:07	15.57	74.06	16.07	391.9	398.3	7.97	1.096	67	51.49	27.96	11.7	0.07661	0.08478	11.2189	164.467	3290660	2816457	1873180	1970589
1	38	A	2009-06-13 11:13:08	15.56	74.06	16.126	392.32	398.75	7.84	1.096	67.28	51.52	27.96	11.7	0.07667	0.08499	11.2192	164.467	3290197	2816215	1872793	1970530
1	39	A	2009-06-13 11:13:09	15.54	74.07	16.189	393.22	399.69	7.84	1.096	67.59	51.54	27.96	11.71	0.07683	0.08529	11.2194	164.467	3290247	2816659	1872322	1970556
1	40	A	2009-06-13 11:13:10	15.52	74.07	16.243	392.23	398.71	7.78	1.096	67.86	51.52	27.97	11.71	0.07672	0.08545	11.2197	164.467	3290111	2816240	1872168	1970618
1	41	A	2009-06-13 11:13:11	15.52	74.07	16.286	393.47	399.99	7.72	1.096	68.08	51.52	27.97	11.71	0.07685	0.08556	11.22	164.468	3289839	2816335	1871912	1970564
1	42	A	2009-06-13 11:13:12	15.51	74.06	16.334	392.37	398.88	7.78	1.096	68.32	51.49	27.97	11.71	0.07663	0.08585	11.2203	164.468	3290371	2816234	1871562	1970610
1	43	A	2009-06-13 11:13:13	15.52	74.05	16.414	392.6	399.15	7.8	1.096	68.69	51.52	27.97	11.71	0.07673	0.08607	11.2206	164.468	3289787	2815953	1871271	1970669
1	44	A	2009-06-13 11:13:14	15.5	74.05	16.451	394.02	400.61	7.78	1.096	68.89	51.52	27.97	11.71	0.07671	0.08617	11.2208	164.468	3289740	2815904	1870963	1970533
1	45	A	2009-06-13 11:13:15	15.49	74.06	16.508	393.85	400.46	7.77	1.096	69.14	51.52	27.97	11.71	0.07666	0.0864	11.2211	164.468	3289992	2816004	1870666	1970605
1	46	A	2009-06-13 11:13:16	15.48	74.06	16.541	395.18	401.83	7.8	1.096	69.32	51.54	27.99	11.7	0.07705	0.08647	11.2214	164.468	3289234	2816268	1870445	1970479
1	47	A	2009-06-13 11:13:17	15.49	74.06	16.587	394.51	401.17	7.82	1.096	69.51	51.52	27.99	11.7	0.07685	0.08668	11.2217	164.468	3289476	2816000	1870225	1970583
1	48	A	2009-06-13 11:13:18	15.47	74.07	16.605	394.45	401.11	7.78	1.096	69.64	51.52	27.99	11.7	0.07703	0.08671	11.2219	164.468	3289359	2816349	1870103	1970532
1	49	A	2009-06-13 11:13:19	15.48	74.06	16.645	393.95	400.62	7.82	1.096	69.84	51.49	27.99	11.71	0.07696	0.08687	11.2222	164.468	3289248	2816068	1869858	1970515
1	50	A	2009-06-13 11:13:20	15.44	74.06	16.697	395.03	401.74	7.77	1.096	70.11	51.52	27.98	11.71	0.07697	0.08701	11.2225	164.468	3289059	2815886	1869639	1970496
1	51	A	2009-06-13 11:13:21	15.44	74.05	16.735	395.69	402.42	7.78	1.096	70.3	51.49	27.99	11.71	0.07701	0.08717	11.2228	164.468	3289215	2816154	1869348	1970466
1	52	A	2009-06-13 11:13:22	15.44	74.06	16.778	396.24	403	7.79	1.096	70.49	51.52	27.99	11.71	0.07699	0.08736	11.2231	164.468	3289018	2815935	1869113	1970530
1	53	A	2009-06-13 11:13:23	15.44	74.06	16.801	396.23	403	7.88	1.096	70.63	51.54	28	11.71	0.07723	0.08739	11.2233	164.468	3288681	2816202	1868982	1970454
1	54	A	2009-06-13 11:13:24	15.43	74.06	16.843	395.67	402.45	7.7	1.096	70.86	51.54	28	11.71	0.07713	0.08761	11.2236	164.468	3288723	2816033	1868690	1970534
1	55	A	2009-06-13 11:13:25	15.42	74.07	16.885	396.02	402.82	7.78	1.096	71.04	51.52	28	11.7	0.07712	0.08765	11.2239	164.468	3288696	2815994	1868621	1970517
1	56	A	2009-06-13 11:13:27	15.42	74.07	16.91	396.56	403.38	7.78	1.096	71.19	51.52	28	11.7	0.07728	0.08778	11.2242	164.468	3288463	2816126	1868361	1970432
1	57	A	2009-06-13 11:13:28	15.4	74.06	16.936	396.9	403.74	7.76	1.096	71.34	51.49	28	11.7	0.07728	0.08793	11.2244	164.468	3288434	2816093	1868179	1970484
1	58	A	2009-06-13 11:13:28	15.39	74.06	16.959	397.22	404.07	7.74	1.096	71.48	51.52	28	11.7	0.07738	0.08801	11.2247	164.468	3288311	2816234	1868108	1970543
1	59	A	2009-06-13 11:13:29	15.39	74.06	16.981	396.25	403.09	7.78	1.096	71.62	51.49	28.01	11.7	0.07723	0.08807	11.225	164.468	3288453	2816007	1867972	1970500
1	60	A	2009-06-13 11:13:30	15.38	74.06	17.016	397.39	404.27	7.77	1.096	71.81	51.52	28.01	11.69	0.07737	0.08821	11.2253	164.468	3288148	2816056	1867812	1970556
1	61	A	2009-06-13 11:13:31	15.39	74.06	17.046	397.15	404.04	7.79	1.096	71.94	51.54	28.01	11.71	0.07732	0.08825	11.2256	164.468	3288107	2815913	1867681	1970489
1	62	A	2009-06-13 11:13:32	15.37	74.06	17.071	398.13	405.04	7.75	1.096	72.09	51.52	28.01	11.71	0.07754	0.0884	11.2258	164.468	3287742	2816129	1867427	1970490
1	63	A	2009-06-13 11:13:33	15.35	74.07	17.107	398.44	405.38	7.74	1.096	72.3	51.52	28	11.71	0.07757	0.08856	11.2261	164.468	3287832	2816246	1867347	1970640
1	64	A	2009-06-13 11:13:34	15.36	74.06	17.129	399.24	406.2	7.76	1.096	72.38	51.52	28.01	11.71	0.07762	0.08867	11.2264	164.468	3287588	2816144	1867149	1970607
1	65	A	2009-06-13 11:13:35	15.35	74.06	17.169	398.97	405.94	7.76	1.096	72.6	51.52	28.02	11.71	0.0775	0.0888	11.2267	164.468	3287620	2815917	1866887	1970560
1	66	A	2009-06-13 11:13:36	15.33	74.06	17.216	399.93	406.94	7.85	1.096	72.85	51.52	28.02	11.71	0.07784	0.08889	11.2269	164.468	3287345	2816463	1866724	1970530
1	67	A	2009-06-13 11:13:37	15.34	74.06	17.217	400.12	407.13	7.74	1.096	72.9	51.52	28.02	11.7	0.07781	0.08892	11.2272	164.468	3287026	2816089	1866648	1970464
1	68	A	2009-06-13 11:13:38	15.32	74.06	17.25	399.69	406.71	7.72	1.096	73.04	51.52	28.01	11.7	0.07762	0.08907	11.2275	164.468	3287023	2815696	1866489	1970599
1	69	A	2009-06-13 11:13:39	15.31	74.06	17.276	400.76	407.81	7.63	1.096	73.19	51.52	28.02	11.7	0.07776	0.08919	11.2278	164.468	3287027	2815993	1866306	1970580
1	70	A	2009-06-13 11:13:40	15.33	74.07	17.309	399.87	406.91	7.77	1.096	73.39	51.52	28.02	11.7	0.0777	0.08924	11.2281	164.468	3287129	2815952	1866202	1970559
1	71	A	2009-06-13 11:13:41	15.3	74.06	17.335	400.66	407.73	7.76	1.096	73.49	51.52	28.02	11.7	0.07779	0.0893	11.2283	164.468	3287119	2816112	1866143	1970564
1	72	A	2009-06-13 11:13:42	15.29	74.05	17.343	400.5	407.57	7.73	1.096	73.56	51.49	28.03	11.71	0.0777	0.08938	11.2286	164.468	3287039	2815831	1865984	1970520
1	73	A	2009-06-13 11:13:43	15.3	74.05	17.352	401.38	408.47	7.75	1.096	73.6	51.49	28.03	11.71	0.07796	0.08944	11.2289	164.468	3286720	2816203	1865932	1970596
1	74	A	2009-06-13 11:13:44	15.29	74.06	17.359	401.45	408.54	7.75	1.096	73.69	51.52	28.03	11.71	0.078	0.08948	11.2292	164.468	3286624	2816239	1865824	1970586
1	75	A	2009-06-13 11:13:45	15.28	74.07	17.406	401.88	409	7.72	1.096	73.94	51.52	28.03	11.7	0.07807	0.08961	11.2294	164.468	3286330	2816152	1865549	1970501
1	76	A	2009-06-13 11:13:46	15.28	74.07	17.441	402.16	409.3	7.73	1.096	74.09	51.54	28.03	11.7	0.07802	0.08972	11.2297	164.468	3286437	2816130	1865461	1970587
1	77	A	2009-06-13 11:13:48	15.27	74.07	17.46	401.62	408.76	7.73	1.096	74.17	51.52	28.03	11.7	0.07799	0.08974	11.23	164.468	3286275	2815882	1865380	1970502
1	78	A	2009-06-13 11:13:49	15.26	74.07	17.469	402.44	409.6	7.74	1.096	74.26	51.52	28.04	11.7	0.07814	0.08988	11.2303	164.468	3286292	2816232	1865241	1970592
1	79	A	2009-06-13 11:13:50	15.25	74.06	17.481	402.69	409.85	7.72	1.096	74.35	51.52	28.04	11.7	0.07812	0.08988	11.2306	164.468	3286086	2816029	1865164	1970514
1	80	A	2009-06-13 11:13:50	15.25	74.06	17.508	403.14	410.32	7.72	1.096	74.51	51.49	28.04	11.7	0.07823	0.08997	11.2308	164.468	3286007	2816173	1865194	1970665
1	81	A	2009-06-13 11:13:51	15.25	74.06	17.504	403.6	410.79	7.71	1.096	74.49	51.49	28.04	11.7	0.07832	0.08994	11.2311	164.468	3285782	2816299	1865059	1970554
1	82	A	2009-06-13 11:13:52	15.24	74.06	17.551	402.58	409.77	7.59	1.096	74.74	51.49	28.04	11.69	0.07807	0.09009	11.2314	164.468	3286082	2815941	1864911	1970625
1	83	A	2009-06-13 11:13:53	15.25	74.07	17.55	403.96	411.18	7.74	1.096	74.75	51.52	28.04	11.7	0.0782	0.09014	11.2317	164.468	3285574	2815797	1864807	1970588
1	84	A	2009-06-13 11:13:54	15.24	74.07	17.583	404.56	411.8	7.73	1.096	74.89	51.54	28.04	11.7	0.0783	0.09016	11.2319	164.468	3285588	2816046	1864669	1970480
1	85	A	2009-06-13 11:13:55	15.23	74.07	17.593	404.86	412.11	7.73	1.096	74.98	51.52	28.05	11.7	0.07834	0.09025	11.2322	164.468	3285534	2816102	1864555	1970497
1	86	A	2009-06-13 11:13:56	15.22	74.06	17.606	404.67	411.92	7.7	1.096	75.02	51.52	28.05	11.7	0.0785	0.09029	11.2325	164.468	3285202	2816148	1864497	1970479
1	87	A	2009-06-13 11:13:57	15.22	74.06	17.635	404.99	412.26	7.7	1.096	75.2	51.49	28.05	11.7	0.07854	0.09042	11.2328	164.468	3285078	2816124	1864307	1970499
1	88	A	2009-06-13 11:13:58	15.21	74.06	17.651	404.56	411.83	7.7	1.096	75.31	51.49	28.05	11.7	0.07833	0.09041	11.2331	164.468	3285322	2815856	1864380	1970557
1	89	A	2009-06-13 11:13:59	15.21	74.06	17.645	405.81	413.1	7.68	1.096	75.29	51.52	28.05	11.7	0.07859	0.09041	11.2333	164.468	3284855	2816061	1864290	1970470
1	90	A	2009-06-13 11:14:00	15.21	74.07	17.699	405.78	413.09	7.7	1.096	75.58	51.52	28.05	11.7	0.0786	0.09063	11.2336	164.468	3284833	2816097	1864064	1970617
1	91	A	2009-06-13 11:14:01	15.22	74.07	17.685	405.38	412.68	7.7	1.096	75.52	51.54	28.05	11.7	0.0785	0.09055	11.2339	164.468	3285069	2816062	1864120	1970531
1	92	A	2009-06-13 11:14:02	15.21	74.07	17.711	407.42	414.77	7.82	1.096	75.63	51.54	28.05	11.7	0.07881	0.09063	11.2342	164.468	3284828	2816580	1864054	1970598
1	93	A	2009-06-13 11:14:03	15.21	74.06	17.712	406.54	413.87	7.68	1.096	75.62	51.52	28.07	11.69	0.07864	0.09067	11.2344	164.468	3284326	2815717	1863910	1970490
1	94	A	2009-06-13 11:14:04	15.2	74.06	17.73	407.54	414.9	7.82	1.096	75.7	51.49	28.06	11.7	0.07874	0.09075	11.2347	164.468	3284251	2815903	1863846	1970584
1	95	A	2009-06-13 11:14:05	15.2	74.06	17.735	407.59	414.95	7.7	1.096	75.72	51.49	28.07	11.7	0.07874	0.09073	11.235	164.468	3284168	2815800	1863800	1970468
1	96	A	2009-06-13 11:14:06	15.19	74.06	17.756	407.06	414.42	7.7	1.096	75.86	51.52	28.07	11.7	0.07889	0.09076	11.2353	164.468	3284174	2816156	1863820	1970543
1	97	A	2009-06-13 11:14:07	15.18	74.06	17.768	407.68	415.06	7.67	1.096	75.96	51.52	28.06	11.7	0.07887	0.09083	11.2356	164.468	3284038	2816002	1863635	1970458
1	98	A	2009-06-13 11:14:08	15.18	74.06	17.778	408.08	415.47	7.7	1.096	76	51.54	28.07	11.7	0.07883	0.09086	11.2358	164.468	3284015	2815926	1863622	1970523
1	99	A	2009-06-13 11:14:10	15.18	74.07	17.797	407.87	415.26	7.7	1.096	76.14	51.52	28.07	11.7	0.07886	0.09088	11.2361	164.468	3284035	2815996	1863579	1970518
1	100	A	2009-06-13 11:14:11	15.16	74.07	17.787	408.29	415.69	7.7	1.096	76.1	51.52	28.08	11.7	0.07892	0.09092	11.2364	164.468	3283895	2816023	1863431	1970428
1	101	A	2009-06-13 11:14:11	15.15	74.06	17.817	408.96	416.38	7.68	1.096	76.26	51.52	28.08	11.7	0.07908	0.0911	11.2367	164.468	3283561	2816035	1863300	1970527
1	102	A	2009-06-13 11:14:12	15.15	74.06	17.82	408.74	416.16	7.68	1.096	76.33	51.49	28.08	11.7	0.07888	0.09105	11.2369	164.468	3283601	2815653	1863334	1970509
1	103	A	2009-06-13 11:14:13	15.15	74.06	17.835	409.85	417.29	7.68	1.096	76.39	51.52	28.07	11.7	0.079	0.09112	11.2372	164.468	3283527	2815857	1863219	1970496
1	104	A	2009-06-13 11:14:14	15.15	74.06	17.854	409.46	416.9	7.71	1.096	76.52	51.52	28.08	11.69	0.07919	0.09113	11.2375	164.468	3283384	2816138	1863212	1970473
1	105	A	2009-06-13 11:14:15	15.13	74.06	17.866	410.17	417.63	7.67	1.096	76.57	51.52	28.08	11.7	0.07918	0.09122	11.2378	164.468	3283324	2816104	1863091	1970525
1	106	A	2009-06-13 11:14:16	15.14	74.06	17.861	409.72	417.17	7.69	1.096	76.55	51.54	28.08	11.7	0.07906	0.09112	11.2381	164.468	3283283	2815864	1863146	1970482
1	107	A	2009-06-13 11:14:17	15.13	74.07	17.878	410.55	418.02	7.8	1.096	76.68	51.52	28.08	11.7	0.07913	0.09125	11.2383	164.468	3282923	2815648	1863028	1970502
1	108	A	2009-06-13 11:14:18	15.13	74.07	17.881	409.94	417.4	7.67	1.096	76.7	51.52	28.08	11.7	0.07914	0.09122	11.2386	164.468	3282839	2815619	1863008	1970461
1	109	A	2009-06-13 11:14:19	15.13	74.07	17.919	410.79	418.29	7.69	1.096	76.91	51.49	28.09	11.7	0.07921	0.09142	11.2389	164.468	3283089	2815969	1862763	1970507
1	110	A	2009-06-13 11:14:20	15.12	74.06	17.927	411.4	418.91	7.67	1.096	76.93	51.52	28.09	11.7	0.0793	0.0914	11.2392	164.468	3282590	2815749	1862799	1970511
1	111	A	2009-06-13 11:14:21	15.12	74.06	17.946	411.52	419.04	7.69	1.096	77.01	51.52	28.09	11.7	0.07942	0.09154	11.2394	164.468	3282800	2816174	1862663	1970582
1	112	A	2009-06-13 11:14:22	15.1	74.06	17.95	411.75	419.28	7.65	1.096	77.08	51.52	28.08	11.7	0.07937	0.0915	11.2397	164.468	3282373	2815759	1862579	1970469
1	113	A	2009-06-13 11:14:23	15.1	74.07	17.954	412.94	420.49	7.66	1.096	77.16	51.54	28.09	11.7	0.07957	0.09157	11.24	164.468	3282329	2816191	1862468	1970471
1	114	A	2009-06-13 11:14:24	15.1	74.07	17.991	412.66	420.22	7.68	1.096	77.32	51.52	28.09	11.7	0.07959	0.09159	11.2403	164.468	3281980	2815884	1862483	1970495
1	115	A	2009-06-13 11:14:25	15.1	74.07	17.979	412.27	419.82	7.63	1.096	77.32	51.52	28.09	11.69	0.0795	0.09162	11.2406	164.468	3282014	2815720	1862521	1970582
1	116	A	2009-06-13 11:14:26	15.09	74.06	17.984	413.25	420.82	7.63	1.096	77.33	51.49	28.09	11.7	0.07956	0.09159	11.2408	164.468	3282224	2816065	1862398	1970429
1	117	A	2009-06-13 11:14:27	15.09	74.06	17.998	413.39	420.97	7.67	1.096	77.44	51.52	28.09	11.7	0.07977	0.09171	11.2411	164.468	3282040	2816323	1862293	1970471
1	118	A	2009-06-13 11:14:28	15.09	74.06	18.015	413.68	421.27	7.67	1.096	77.51	51.49	28.1	11.7	0.07968	0.09174	11.2414	164.468	3281675	2815913	1862224	1970526
1	119	A	2009-06-13 11:14:29	15.09	74.06	18.015	413.04	420.62	7.65	1.096	77.51	51.52	28.1	11.7	0.07957	0.09172	11.2417	164.468	3281587	2815507	1862241	1970458
2	0	A	2009-06-13 11:14:29	15.89	74.06	11.317	381.18	385.54	8.21	1.096	46.17	51.52	27.87	11.68	0.07493	0.06621	11.2417	164.468	3281587	2815507	1862241	1970458
3	59.5	A	2009-06-13 11:14:29	15.43	74.06	16.383	397.63	404.27	7.81	1.096	69.03	51.52	28	11.7	0.07738	0.0858	11.2417	164.468	3281587	2815507	1862241	1970458
4	119	A	2009-06-13 11:14:29	0.81	0.02	6.501	32.4	35.46	0.65	0	30.54	0.05	0.23	0.07	0.00485	0.02453	11.2417	164.468	3281587	2815507	1862241	1970458
CrvFitStatus:	Exp	A
Exp_Flux:	1.68	A
Exp_FluxCV:	1.6	A
Exp_dCdry/dt:	0.287	A
Exp_R2:	0.9957	A
Exp_SSN:	0.2344	A
Exp_SE:	0.002	A
Exp_a:	0.00012542	A
Exp_Cx:	2674.3	A
Exp_Co:	385.5	A
Exp_t0:	-6.6	A
Exp_Iter:	2	A
Exp_MaxIter:	10	A
Lin_Flux:	1.67	A
Lin_FluxCV:	1.6	A
Lin_dCdry/dt:	0.284	A
Lin_R2:	0.9957	A
Lin_SSN:	0.2345	A
Lin_SE:	0.002	A
Crv_Domain:	90	A
Crv_#Smp:	90	A
Dead Band:	00:30:00	A
TimeClosing:	17	A
		A
		A
LI-8100:	1ca	C	81	5480	1d8	188
File Name:	JHL06	C
Instrument Name:	LI-8100	C
Serial Number:	81A-0368	C
Software:	2.0.0	C	LI-8100 File Viewer 2.0.0
Comments:	2	C
Obs#:	10	C
Port#:	0	C
Label:	SNJ	C
Observation Length:	02:00:00	C
Observation Delay:	00:40:00	C
IRGA Averaging:	1	C
Flow8100:	10	C
FlowMux:	0	C
Tmux:	0	C
Virga:	19	C
Vmux:	55	C
Vext:	0	C
Vcham:	4823.9	C
Offset:	4	C
Area:	317.8	C
Vtotal:	6114.1	C
V3 Info:	0	C	M=0.430	B=0.560
Labels_01:	22	C
Type	Etime	C	Date	Tcham	Pressure	H2O	CO2	Cdry	T4	V3	RH	Tbench	Tboard	Vin	CO2ABS	H2OABS	Hour	DOY	RAWCO2	RAWCO2REF	RAWH2O	RAWH2OREF
1	-1	C	2009-06-13 11:15:41	15.85	74.08	13.419	391.7	397.03	8.54	1.103	54.93	51.49	28.13	11.7	0.07668	0.07455	11.2617	164.469	3291376	2817254	1889135	1970690
1	-1	C	2009-06-13 11:15:42	15.83	74.08	13.341	391.73	397.03	8.49	1.103	54.65	51.49	28.13	11.62	0.07681	0.07447	11.2619	164.469	3290518	2816868	1889398	1970851
1	-1	C	2009-06-13 11:15:43	15.85	74.08	13.283	388.87	394.1	8.47	1.103	54.41	51.52	28.14	11.57	0.07588	0.07386	11.2622	164.469	3292271	2816254	1890120	1970640
1	-1	C	2009-06-13 11:15:44	15.85	74.09	13.124	388.72	393.89	8.41	1.103	53.8	51.52	28.15	11.58	0.0761	0.07338	11.2625	164.469	3292258	2816751	1890856	1970640
1	-1	C	2009-06-13 11:15:45	15.83	74.09	13.218	391.16	396.4	8.4	1.103	54.22	51.54	28.15	11.58	0.07629	0.07395	11.2628	164.469	3291524	2816535	1890072	1970722
1	-1	C	2009-06-13 11:15:46	15.84	74.09	13.282	392.27	397.55	8.37	1.103	54.48	51.54	28.15	11.58	0.07654	0.07419	11.2631	164.469	3290626	2816408	1889615	1970671
1	-1	C	2009-06-13 11:15:47	15.82	74.09	13.307	391	396.27	8.35	1.103	54.59	51.52	28.15	11.58	0.07617	0.07417	11.2633	164.469	3291319	2816119	1889625	1970628
1	-1	C	2009-06-13 11:15:48	15.82	74.09	13.321	391.96	397.25	8.29	1.103	54.68	51.52	28.16	11.58	0.07666	0.0743	11.2636	164.469	3291009	2816900	1889494	1970659
1	-1	C	2009-06-13 11:15:49	15.79	74.08	13.35	390.46	395.74	8.25	1.103	54.83	51.49	28.16	11.57	0.07644	0.0744	11.2639	164.469	3291275	2816657	1889398	1970746
1	-1	C	2009-06-13 11:15:50	15.8	74.08	13.364	391.19	396.49	8.34	1.103	54.92	51.49	28.16	11.57	0.07647	0.07443	11.2642	164.469	3291138	2816621	1889293	1970676
1	-1	C	2009-06-13 11:15:51	15.77	74.09	13.352	390.23	395.51	8.2	1.103	54.91	51.52	28.16	11.57	0.07625	0.0744	11.2644	164.469	3291512	2816435	1889416	1970754
1	-1	C	2009-06-13 11:15:52	15.78	74.09	13.36	390.5	395.79	8.2	1.104	54.98	51.52	28.16	11.57	0.0764	0.07448	11.2647	164.469	3290828	2816230	1889126	1970611
1	-1	C	2009-06-13 11:15:53	15.76	74.1	13.465	392.38	397.73	8.17	1.104	55.46	51.52	28.17	11.57	0.07656	0.07494	11.265	164.469	3290603	2816386	1888515	1970713
1	-1	C	2009-06-13 11:15:54	15.73	74.1	13.536	390.87	396.24	8.11	1.104	55.78	51.52	28.17	11.57	0.07638	0.07519	11.2653	164.469	3291100	2816414	1888015	1970592
1	-1	C	2009-06-13 11:15:55	15.73	74.09	13.629	392.21	397.63	8.12	1.104	56.23	51.52	28.16	11.58	0.07663	0.07556	11.2656	164.469	3290848	2816700	1887588	1970711
1	-1	C	2009-06-13 11:15:56	15.71	74.08	13.707	391.75	397.2	8.08	1.104	56.58	51.52	28.17	11.57	0.07663	0.07586	11.2658	164.469	3290314	2816276	1887012	1970618
1	-1	C	2009-06-13 11:15:57	15.69	74.08	13.852	393.75	399.28	8.05	1.104	57.25	51.49	28.16	11.57	0.0768	0.07652	11.2661	164.469	3289952	2816358	1886056	1970685
1	0	C	2009-06-13 11:15:58	15.68	74.09	14.033	394.15	399.76	8.04	1.104	58.05	51.52	28.18	11.65	0.07688	0.07722	11.2664	164.469	3289663	2816331	1884988	1970728
1	1	C	2009-06-13 11:16:00	15.69	74.09	14.209	394.67	400.36	8.06	1.104	58.81	51.52	28.18	11.68	0.0769	0.07791	11.2667	164.469	3289535	2816222	1883919	1970698
1	2	C	2009-06-13 11:16:00	15.67	74.09	14.306	394.44	400.17	8.03	1.104	59.25	51.54	28.18	11.68	0.07691	0.07829	11.2669	164.469	3289638	2816342	1883271	1970642
1	3	C	2009-06-13 11:16:01	15.64	74.09	14.458	394.59	400.38	7.99	1.104	59.96	51.52	28.17	11.68	0.07699	0.07893	11.2672	164.469	3289660	2816511	1882370	1970717
1	4	C	2009-06-13 11:16:02	15.65	74.09	14.607	396.16	402.03	7.98	1.104	60.61	51.52	28.18	11.68	0.07714	0.07936	11.2675	164.469	3289547	2816786	1881611	1970640
1	5	C	2009-06-13 11:16:03	15.62	74.08	14.746	396.1	402.03	7.97	1.104	61.22	51.49	28.19	11.68	0.07715	0.07993	11.2678	164.469	3288951	2816280	1880721	1970622
1	6	C	2009-06-13 11:16:04	15.64	74.08	14.839	395.33	401.29	7.99	1.104	61.65	51.49	28.19	11.68	0.07694	0.08021	11.2681	164.47	3289200	2816033	1880228	1970580
1	7	C	2009-06-13 11:16:05	15.61	74.08	14.941	396.41	402.42	7.93	1.104	62.11	51.49	28.19	11.68	0.07725	0.08067	11.2683	164.47	3288805	2816416	1879563	1970634
1	8	C	2009-06-13 11:16:06	15.62	74.09	15.048	397.1	403.17	7.94	1.104	62.56	51.52	28.19	11.69	0.07729	0.08101	11.2686	164.47	3288743	2816490	1878918	1970537
1	9	C	2009-06-13 11:16:07	15.59	74.09	15.151	397.25	403.36	7.93	1.104	63.03	51.52	28.19	11.69	0.0772	0.08137	11.2689	164.47	3288736	2816284	1878425	1970606
1	10	C	2009-06-13 11:16:08	15.59	74.1	15.245	396.82	402.96	7.92	1.104	63.47	51.52	28.19	11.69	0.07724	0.08178	11.2692	164.47	3288432	2816143	1877771	1970603
1	11	C	2009-06-13 11:16:09	15.58	74.1	15.318	397.86	404.05	7.89	1.104	63.82	51.52	28.2	11.68	0.07748	0.082	11.2694	164.47	3288177	2816410	1877423	1970544
1	12	C	2009-06-13 11:16:10	15.57	74.09	15.419	399.98	406.24	7.89	1.104	64.27	51.52	28.2	11.69	0.07762	0.08244	11.2697	164.47	3287943	2816480	1876788	1970573
1	13	C	2009-06-13 11:16:11	15.54	74.08	15.499	397.94	404.21	7.89	1.104	64.64	51.49	28.2	11.68	0.07739	0.0827	11.27	164.47	3288244	2816218	1876256	1970445
1	14	C	2009-06-13 11:16:12	15.54	74.08	15.605	398.45	404.76	7.87	1.104	65.12	51.52	28.2	11.68	0.07753	0.08302	11.2703	164.47	3287845	2816269	1875786	1970525
1	15	C	2009-06-13 11:16:13	15.53	74.08	15.673	397.64	403.97	7.88	1.104	65.49	51.49	28.2	11.68	0.07744	0.08341	11.2706	164.47	3287869	2816052	1875267	1970586
1	16	C	2009-06-13 11:16:14	15.51	74.09	15.754	399.34	405.73	7.86	1.104	65.88	51.54	28.21	11.68	0.07747	0.08363	11.2708	164.47	3287624	2815929	1874847	1970539
1	17	C	2009-06-13 11:16:15	15.51	74.1	15.854	399.26	405.69	7.85	1.104	66.39	51.54	28.21	11.68	0.07764	0.084	11.2711	164.47	3287296	2816039	1874289	1970551
1	18	C	2009-06-13 11:16:16	15.5	74.1	15.948	399.39	405.86	7.85	1.104	66.78	51.52	28.21	11.68	0.07764	0.08438	11.2714	164.47	3287032	2815787	1873724	1970558
1	19	C	2009-06-13 11:16:17	15.47	74.09	15.999	400.2	406.71	7.81	1.104	67.07	51.52	28.21	11.68	0.0777	0.08452	11.2717	164.47	3287284	2816142	1873500	1970553
1	20	C	2009-06-13 11:16:18	15.46	74.09	16.096	399.87	406.41	7.84	1.104	67.52	51.52	28.21	11.69	0.07757	0.08488	11.2719	164.47	3287211	2815784	1872954	1970559
1	21	C	2009-06-13 11:16:19	15.45	74.08	16.142	401.64	408.23	7.72	1.104	67.75	51.52	28.21	11.69	0.07802	0.08509	11.2722	164.47	3286759	2816396	1872600	1970516
1	22	C	2009-06-13 11:16:21	15.45	74.08	16.201	401.77	408.39	7.81	1.104	68.04	51.52	28.21	11.68	0.07787	0.08527	11.2725	164.47	3286636	2815977	1872364	1970586
1	23	C	2009-06-13 11:16:22	15.44	74.08	16.258	400.54	407.16	7.81	1.104	68.33	51.54	28.22	11.68	0.07768	0.08542	11.2728	164.47	3286819	2815731	1872015	1970492
1	24	C	2009-06-13 11:16:22	15.43	74.09	16.275	400.51	407.13	7.81	1.104	68.45	51.52	28.22	11.68	0.0779	0.08555	11.2731	164.47	3286825	2816241	1871876	1970547
1	25	C	2009-06-13 11:16:23	15.4	74.09	16.375	401.93	408.62	7.8	1.104	68.92	51.54	28.22	11.68	0.0779	0.08595	11.2733	164.47	3286613	2816021	1871371	1970643
1	26	C	2009-06-13 11:16:24	15.39	74.1	16.409	402.38	409.09	7.75	1.104	69.16	51.52	28.22	11.68	0.07817	0.08608	11.2736	164.47	3286177	2816317	1871100	1970608
1	27	C	2009-06-13 11:16:25	15.4	74.1	16.471	402.73	409.47	7.76	1.104	69.46	51.52	28.22	11.68	0.07823	0.08623	11.2739	164.47	3286032	2816298	1870705	1970407
1	28	C	2009-06-13 11:16:26	15.38	74.09	16.549	403.18	409.96	7.77	1.104	69.83	51.52	28.22	11.68	0.07817	0.08653	11.2742	164.47	3285911	2816061	1870358	1970529
1	29	C	2009-06-13 11:16:27	15.37	74.08	16.612	404.14	410.97	7.8	1.104	70.13	51.49	28.22	11.68	0.07851	0.0868	11.2744	164.47	3285486	2816473	1869996	1970604
1	30	C	2009-06-13 11:16:28	15.36	74.08	16.658	404.75	411.61	7.77	1.104	70.37	51.49	28.24	11.68	0.07842	0.08694	11.2747	164.47	3285301	2816076	1869744	1970527
1	31	C	2009-06-13 11:16:29	15.33	74.08	16.734	405.26	412.16	7.72	1.104	70.73	51.54	28.23	11.68	0.07837	0.08714	11.275	164.47	3285189	2815903	1869392	1970525
1	32	C	2009-06-13 11:16:30	15.34	74.09	16.745	404.73	411.62	7.77	1.104	70.88	51.54	28.24	11.69	0.07833	0.08716	11.2753	164.47	3285472	2816121	1869291	1970502
1	33	C	2009-06-13 11:16:31	15.32	74.1	16.8	403.73	410.63	7.76	1.104	71.17	51.52	28.23	11.68	0.0784	0.08745	11.2756	164.47	3285544	2816303	1868885	1970512
1	34	C	2009-06-13 11:16:32	15.32	74.1	16.835	403.71	410.62	7.78	1.104	71.36	51.52	28.24	11.69	0.07817	0.08753	11.2758	164.47	3285583	2815761	1868776	1970503
1	35	C	2009-06-13 11:16:33	15.32	74.09	16.877	406.16	413.13	7.76	1.104	71.58	51.52	28.24	11.68	0.07859	0.08768	11.2761	164.47	3284952	2816197	1868595	1970565
1	36	C	2009-06-13 11:16:34	15.29	74.08	16.926	406.45	413.45	7.76	1.104	71.78	51.52	28.24	11.68	0.07871	0.08787	11.2764	164.47	3284686	2816260	1868217	1970474
1	37	C	2009-06-13 11:16:35	15.29	74.09	16.956	405.78	412.78	7.72	1.104	71.96	51.49	28.24	11.68	0.07846	0.08801	11.2767	164.47	3284844	2815851	1868009	1970517
1	38	C	2009-06-13 11:16:36	15.28	74.09	17.007	407.14	414.19	7.73	1.104	72.22	51.52	28.24	11.68	0.07866	0.08817	11.2769	164.47	3284604	2816089	1867731	1970486
1	39	C	2009-06-13 11:16:37	15.26	74.1	17.048	407.14	414.2	7.72	1.104	72.45	51.54	28.25	11.68	0.07886	0.08834	11.2772	164.47	3284205	2816213	1867455	1970476
1	40	C	2009-06-13 11:16:38	15.26	74.1	17.112	406.8	413.88	7.74	1.104	72.77	51.52	28.25	11.68	0.07868	0.08855	11.2775	164.47	3284230	2815775	1867234	1970561
1	41	C	2009-06-13 11:16:39	15.25	74.09	17.14	408.11	415.23	7.74	1.104	72.93	51.52	28.25	11.68	0.07886	0.08865	11.2778	164.47	3284314	2816273	1866977	1970448
1	42	C	2009-06-13 11:16:40	15.24	74.09	17.163	407.41	414.52	7.74	1.104	73.07	51.49	28.25	11.68	0.07877	0.08874	11.2781	164.47	3284175	2815947	1866912	1970529
1	43	C	2009-06-13 11:16:42	15.24	74.08	17.213	408.07	415.22	7.74	1.104	73.32	51.52	28.25	11.68	0.07886	0.08891	11.2783	164.47	3284027	2816025	1866634	1970520
1	44	C	2009-06-13 11:16:43	15.22	74.09	17.243	408.31	415.47	7.7	1.104	73.51	51.52	28.26	11.68	0.079	0.08899	11.2786	164.47	3283951	2816311	1866582	1970625
1	45	C	2009-06-13 11:16:44	15.21	74.09	17.286	409.6	416.81	7.68	1.104	73.74	51.52	28.26	11.68	0.07921	0.08917	11.2789	164.47	3283562	2816429	1866298	1970590
1	46	C	2009-06-13 11:16:44	15.21	74.09	17.275	410.25	417.46	7.69	1.104	73.74	51.52	28.26	11.68	0.07914	0.08902	11.2792	164.47	3283401	2816188	1866378	1970456
1	47	C	2009-06-13 11:16:45	15.21	74.09	17.325	410.64	417.88	7.69	1.104	73.95	51.54	28.26	11.68	0.07933	0.0893	11.2794	164.47	3283105	2816356	1865979	1970497
1	48	C	2009-06-13 11:16:46	15.18	74.1	17.346	411.55	418.82	7.69	1.104	74.15	51.52	28.26	11.68	0.07927	0.08935	11.2797	164.47	3282901	2816032	1865831	1970421
1	49	C	2009-06-13 11:16:47	15.18	74.09	17.376	410.27	417.53	7.68	1.104	74.26	51.52	28.25	11.68	0.07908	0.08947	11.28	164.47	3283018	2815716	1865647	1970422
1	50	C	2009-06-13 11:16:48	15.19	74.09	17.406	411.31	418.6	7.7	1.104	74.44	51.49	28.26	11.68	0.07935	0.08959	11.2803	164.47	3282992	2816268	1865582	1970528
1	51	C	2009-06-13 11:16:49	15.18	74.08	17.423	410.85	418.13	7.69	1.104	74.5	51.52	28.25	11.66	0.07934	0.08965	11.2806	164.47	3282683	2815981	1865350	1970373
1	52	C	2009-06-13 11:16:50	15.16	74.09	17.468	412.33	419.66	7.69	1.104	74.75	51.49	28.26	11.68	0.07939	0.08984	11.2808	164.47	3282753	2816171	1865185	1970528
1	53	C	2009-06-13 11:16:51	15.15	74.09	17.484	411.47	418.79	7.69	1.104	74.87	51.54	28.26	11.68	0.07932	0.08984	11.2811	164.47	3282466	2815751	1865097	1970428
1	54	C	2009-06-13 11:16:52	15.16	74.1	17.498	412.46	419.81	7.71	1.104	74.94	51.54	28.27	11.68	0.07944	0.08987	11.2814	164.47	3282063	2815761	1864894	1970320
1	55	C	2009-06-13 11:16:53	15.15	74.1	17.559	412.36	419.73	7.68	1.104	75.25	51.52	28.26	11.68	0.07933	0.09015	11.2817	164.47	3282139	2815526	1864688	1970532
1	56	C	2009-06-13 11:16:54	15.14	74.1	17.553	412.49	419.86	7.67	1.104	75.27	51.52	28.27	11.68	0.07949	0.09007	11.2819	164.47	3282034	2815811	1864661	1970375
1	57	C	2009-06-13 11:16:55	15.13	74.09	17.582	413.04	420.43	7.67	1.104	75.39	51.52	28.27	11.68	0.07964	0.0902	11.2822	164.47	3281729	2815865	1864492	1970374
1	58	C	2009-06-13 11:16:56	15.12	74.08	17.608	414.61	422.04	7.65	1.104	75.54	51.49	28.27	11.68	0.07964	0.09033	11.2825	164.47	3281504	2815640	1864371	1970431
1	59	C	2009-06-13 11:16:57	15.12	74.08	17.628	415.31	422.76	7.65	1.104	75.67	51.52	28.27	11.68	0.07999	0.09027	11.2828	164.47	3281269	2816298	1864349	1970367
1	60	C	2009-06-13 11:16:58	15.12	74.09	17.662	414.95	422.41	7.66	1.104	75.83	51.52	28.27	11.68	0.07991	0.09047	11.2831	164.47	3281235	2816104	1864019	1970359
1	61	C	2009-06-13 11:16:59	15.1	74.1	17.697	414.75	422.22	7.68	1.104	76.04	51.52	28.28	11.68	0.07977	0.09058	11.2833	164.47	3281062	2815589	1863936	1970419
1	62	C	2009-06-13 11:17:00	15.11	74.1	17.712	414.32	421.79	7.67	1.104	76.15	51.52	28.28	11.68	0.07975	0.09061	11.2836	164.47	3281197	2815680	1863877	1970429
1	63	C	2009-06-13 11:17:01	15.1	74.09	17.731	415.92	423.43	7.6	1.104	76.22	51.52	28.28	11.68	0.07991	0.09066	11.2839	164.47	3280742	2815678	1863809	1970447
1	64	C	2009-06-13 11:17:02	15.1	74.09	17.768	415.87	423.39	7.65	1.101	76.38	51.52	28.28	11.68	0.08002	0.09088	11.2842	164.47	3280895	2816011	1863561	1970518
1	65	C	2009-06-13 11:17:04	15.1	74.09	17.768	414.94	422.45	7.67	1.101	76.43	51.49	28.28	11.68	0.07986	0.09086	11.2844	164.47	3280840	2815646	1863510	1970455
1	66	C	2009-06-13 11:17:05	15.07	74.08	17.813	415.88	423.42	7.63	1.101	76.61	51.49	28.28	11.68	0.07993	0.091	11.2847	164.47	3281134	2815979	1863416	1970526
1	67	C	2009-06-13 11:17:05	15.07	74.09	17.804	415.32	422.85	7.66	1.101	76.63	51.52	28.28	11.68	0.07986	0.09095	11.285	164.47	3281251	2816002	1863342	1970426
1	68	C	2009-06-13 11:17:06	15.07	74.09	17.802	416.42	423.97	7.67	1.101	76.67	51.52	28.28	11.68	0.08014	0.09098	11.2853	164.47	3280611	2816090	1863349	1970490
1	69	C	2009-06-13 11:17:07	15.05	74.09	17.838	416.64	424.21	7.67	1.101	76.88	51.54	28.28	11.68	0.08019	0.09105	11.2856	164.47	3280449	2816025	1863302	1970518
1	70	C	2009-06-13 11:17:08	15.07	74.09	17.864	417.95	425.55	7.68	1.101	77.04	51.52	28.29	11.68	0.08026	0.0912	11.2858	164.47	3280530	2816257	1863109	1970564
1	71	C	2009-06-13 11:17:09	15.04	74.09	17.865	417.9	425.5	7.67	1.101	77.04	51.52	28.29	11.68	0.08046	0.09124	11.2861	164.47	3280228	2816458	1863042	1970552
1	72	C	2009-06-13 11:17:10	15.04	74.09	17.879	417.32	424.92	7.64	1.101	77.1	51.52	28.29	11.68	0.08012	0.09125	11.2864	164.47	3280233	2815688	1862951	1970474
1	73	C	2009-06-13 11:17:11	15.06	74.09	17.893	417.99	425.6	7.66	1.101	77.21	51.49	28.29	11.66	0.08018	0.09128	11.2867	164.47	3280513	2816061	1862924	1970496
1	74	C	2009-06-13 11:17:12	15.03	74.09	17.904	418.45	426.08	7.65	1.101	77.26	51.49	28.29	11.68	0.08039	0.09129	11.2869	164.47	3280218	2816319	1862899	1970526
1	75	C	2009-06-13 11:17:13	15.05	74.1	17.906	419.49	427.14	7.64	1.101	77.28	51.52	28.29	11.68	0.08045	0.0913	11.2872	164.47	3279624	2815961	1862834	1970465
1	76	C	2009-06-13 11:17:14	15.05	74.1	17.934	420.49	428.17	7.64	1.101	77.4	51.54	28.29	11.68	0.08057	0.09144	11.2875	164.47	3279104	2815794	1862588	1970437
1	77	C	2009-06-13 11:17:15	15.04	74.1	17.959	420.91	428.61	7.64	1.101	77.56	51.54	28.3	11.68	0.0807	0.09152	11.2878	164.47	3279226	2816233	1862465	1970474
1	78	C	2009-06-13 11:17:16	15.02	74.1	17.981	420.61	428.31	7.66	1.101	77.65	51.52	28.3	11.68	0.08079	0.09168	11.2881	164.47	3278910	2816100	1862298	1970495
1	79	C	2009-06-13 11:17:17	15.03	74.09	18.001	421.73	429.46	7.67	1.101	77.78	51.52	28.3	11.68	0.08078	0.09167	11.2883	164.47	3279181	2816276	1862298	1970446
1	80	C	2009-06-13 11:17:18	15	74.08	18.016	420.13	427.84	7.64	1.101	77.84	51.52	28.3	11.68	0.08055	0.09168	11.2886	164.47	3278893	2815528	1862241	1970442
1	81	C	2009-06-13 11:17:19	15.01	74.08	18.019	421.87	429.61	7.65	1.101	77.9	51.49	28.3	11.67	0.08088	0.09173	11.2889	164.47	3278736	2816148	1862246	1970524
1	82	C	2009-06-13 11:17:20	15	74.09	18.032	421.19	428.92	7.64	1.101	78.02	51.52	28.3	11.68	0.08084	0.09183	11.2892	164.47	3279026	2816322	1862096	1970540
1	83	C	2009-06-13 11:17:21	14.99	74.09	18.048	422.02	429.78	7.64	1.101	78.08	51.52	28.3	11.67	0.08073	0.09186	11.2894	164.47	3278438	2815551	1862040	1970529
1	84	C	2009-06-13 11:17:22	15	74.09	18.052	422.26	430.02	7.65	1.101	78.15	51.54	28.3	11.68	0.0809	0.09193	11.2897	164.47	3278435	2815949	1861979	1970583
1	85	C	2009-06-13 11:17:23	15	74.09	18.078	423.21	431	7.65	1.101	78.26	51.52	28.3	11.68	0.08115	0.09197	11.29	164.47	3278351	2816455	1861837	1970497
1	86	C	2009-06-13 11:17:24	15	74.09	18.078	422.75	430.53	7.65	1.101	78.26	51.52	28.3	11.68	0.08101	0.09205	11.2903	164.47	3278511	2816304	1861718	1970533
1	87	C	2009-06-13 11:17:26	14.99	74.09	18.089	423.14	430.94	7.65	1.101	78.31	51.52	28.3	11.68	0.0809	0.092	11.2906	164.47	3278209	2815748	1861809	1970503
1	88	C	2009-06-13 11:17:27	14.98	74.08	18.119	423.99	431.81	7.75	1.101	78.43	51.52	28.32	11.68	0.08103	0.09207	11.2908	164.47	3277953	2815822	1861676	1970486
1	89	C	2009-06-13 11:17:27	14.99	74.08	18.112	424.19	432.01	7.61	1.101	78.45	51.52	28.32	11.68	0.08124	0.09202	11.2911	164.47	3277624	2816069	1861623	1970385
1	90	C	2009-06-13 11:17:28	14.97	74.09	18.133	424.03	431.86	7.6	1.101	78.55	51.52	28.32	11.68	0.08108	0.09222	11.2914	164.47	3277554	2815613	1861444	1970482
1	91	C	2009-06-13 11:17:29	14.97	74.09	18.137	425.2	433.06	7.6	1.101	78.62	51.52	28.32	11.68	0.08117	0.09218	11.2917	164.47	3277377	2815666	1861496	1970479
1	92	C	2009-06-13 11:17:30	14.98	74.09	18.157	424.46	432.31	7.64	1.101	78.71	51.54	28.32	11.67	0.08117	0.09223	11.2919	164.47	3277805	2816019	1861393	1970445
1	93	C	2009-06-13 11:17:31	14.98	74.09	18.166	425.98	433.86	7.61	1.101	78.75	51.52	28.32	11.67	0.08144	0.09228	11.2922	164.471	3277161	2816142	1861366	1970532
1	94	C	2009-06-13 11:17:32	14.98	74.09	18.163	426.52	434.41	7.61	1.101	78.73	51.52	28.32	11.67	0.08161	0.09228	11.2925	164.471	3276909	2816286	1861320	1970454
1	95	C	2009-06-13 11:17:33	14.96	74.09	18.162	425.88	433.76	7.64	1.101	78.78	51.49	28.32	11.66	0.08151	0.09218	11.2928	164.471	3276934	2816038	1861439	1970385
1	96	C	2009-06-13 11:17:34	14.96	74.08	18.206	426.24	434.15	7.61	1.101	78.96	51.49	28.33	11.68	0.08151	0.09236	11.2931	164.471	3276945	2816047	1861268	1970506
1	97	C	2009-06-13 11:17:35	14.96	74.08	18.203	427.12	435.04	7.62	1.101	78.95	51.49	28.33	11.68	0.08155	0.09239	11.2933	164.471	3276806	2816097	1861171	1970511
1	98	C	2009-06-13 11:17:36	14.95	74.09	18.227	426.83	434.76	7.64	1.101	79.11	51.52	28.33	11.68	0.08135	0.09239	11.2936	164.471	3276701	2815493	1861117	1970427
1	99	C	2009-06-13 11:17:37	14.95	74.1	18.211	426.85	434.77	7.66	1.101	79.11	51.54	28.33	11.68	0.08149	0.0924	11.2939	164.471	3276689	2815890	1861098	1970477
1	100	C	2009-06-13 11:17:38	14.95	74.1	18.22	428.43	436.38	7.63	1.101	79.14	51.54	28.32	11.68	0.08172	0.09246	11.2942	164.471	3276444	2816173	1861070	1970517
1	101	C	2009-06-13 11:17:39	14.95	74.1	18.24	428.14	436.09	7.63	1.101	79.23	51.52	28.33	11.68	0.08162	0.0925	11.2944	164.471	3276378	2815844	1860956	1970427
1	102	C	2009-06-13 11:17:40	14.95	74.09	18.254	428.78	436.75	7.63	1.101	79.28	51.49	28.33	11.67	0.08183	0.09246	11.2947	164.471	3276029	2816042	1861033	1970451
1	103	C	2009-06-13 11:17:41	14.95	74.08	18.247	428.76	436.73	7.63	1.101	79.24	51.52	28.33	11.67	0.08179	0.09251	11.295	164.471	3276055	2815966	1860940	1970431
1	104	C	2009-06-13 11:17:42	14.95	74.09	18.271	429.51	437.5	7.63	1.101	79.36	51.49	28.33	11.67	0.08194	0.09259	11.2953	164.471	3275836	2816152	1860837	1970482
1	105	C	2009-06-13 11:17:43	14.93	74.09	18.271	428.81	436.79	7.6	1.101	79.36	51.52	28.34	11.67	0.08183	0.09254	11.2956	164.471	3275847	2815868	1860847	1970380
1	106	C	2009-06-13 11:17:44	14.94	74.09	18.291	429.52	437.52	7.63	1.101	79.49	51.54	28.33	11.67	0.08181	0.09268	11.2958	164.471	3275693	2815687	1860759	1970522
1	107	C	2009-06-13 11:17:45	14.93	74.09	18.287	430.31	438.33	7.6	1.101	79.48	51.54	28.34	11.68	0.08201	0.09262	11.2961	164.471	3275459	2815996	1860750	1970446
1	108	C	2009-06-13 11:17:46	14.93	74.09	18.285	430.43	438.45	7.63	1.101	79.52	51.52	28.34	11.68	0.08199	0.09274	11.2964	164.471	3275224	2815715	1860591	1970450
1	109	C	2009-06-13 11:17:48	14.93	74.09	18.307	431.51	439.56	7.62	1.101	79.61	51.52	28.34	11.68	0.08216	0.09274	11.2967	164.471	3275042	2815909	1860618	1970453
1	110	C	2009-06-13 11:17:49	14.93	74.08	18.325	432.25	440.32	7.62	1.101	79.68	51.52	28.34	11.67	0.08232	0.09275	11.2969	164.471	3274902	2816204	1860534	1970395
1	111	C	2009-06-13 11:17:49	14.91	74.08	18.335	431.92	439.99	7.61	1.101	79.72	51.49	28.34	11.67	0.08208	0.09291	11.2972	164.471	3274901	2815649	1860418	1970539
1	112	C	2009-06-13 11:17:50	14.92	74.09	18.341	432	440.07	7.62	1.101	79.81	51.52	28.34	11.67	0.08217	0.09288	11.2975	164.471	3274817	2815776	1860409	1970485
1	113	C	2009-06-13 11:17:51	14.92	74.09	18.346	433.57	441.67	7.65	1.101	79.83	51.54	28.34	11.67	0.08229	0.09293	11.2978	164.471	3274760	2816058	1860344	1970533
1	114	C	2009-06-13 11:17:52	14.9	74.1	18.354	432.84	440.93	7.61	1.101	79.88	51.54	28.34	11.67	0.08231	0.09283	11.2981	164.471	3274654	2815992	1860387	1970411
1	115	C	2009-06-13 11:17:53	14.92	74.1	18.365	431.61	439.69	7.61	1.101	79.98	51.52	28.35	11.67	0.08218	0.09293	11.2983	164.471	3274730	2815761	1860336	1970523
1	116	C	2009-06-13 11:17:54	14.9	74.1	18.361	432.84	440.94	7.62	1.101	79.96	51.52	28.35	11.67	0.08232	0.09292	11.2986	164.471	3274500	2815885	1860318	1970484
1	117	C	2009-06-13 11:17:55	14.89	74.09	18.371	433.8	441.92	7.59	1.101	80	51.52	28.35	11.66	0.08249	0.09296	11.2989	164.471	3274149	2815941	1860308	1970513
1	118	C	2009-06-13 11:17:56	14.91	74.08	18.374	434.54	442.67	7.61	1.101	80	51.52	28.35	11.67	0.08251	0.09296	11.2992	164.471	3274004	2815878	1860315	1970512
1	119	C	2009-06-13 11:17:57	14.89	74.09	18.377	435.4	443.55	7.59	1.101	80.07	51.49	28.35	11.68	0.08274	0.09297	11.2994	164.471	3273597	2816048	1860261	1970478
2	0	C	2009-06-13 11:17:57	15.69	74.09	14.078	394.07	399.7	8.05	1.104	58.24	51.52	28.18	11.67	0.07687	0.07743	11.2994	164.471	3273597	2816048	1860261	1970478
3	59.5	C	2009-06-13 11:17:57	15.18	74.09	17.231	414.09	421.36	7.72	1.103	73.73	51.52	28.27	11.68	0.07971	0.08891	11.2994	164.471	3273597	2816048	1860261	1970478
4	119	C	2009-06-13 11:17:57	0.8	0.02	4.344	41.25	43.79	0.47	0.003	22.02	0.05	0.18	0.04	0.00586	0.01575	11.2994	164.471	3273597	2816048	1860261	1970478
CrvFitStatus:	Lin	C
Exp_Flux:	2.08	C
Exp_FluxCV:	1.6	C
Exp_dCdry/dt:	0.356	C
Exp_R2:	0.995	C
Exp_SSN:	0.4309	C
Exp_SE:	0.003	C
Exp_a:	3.5565e-07	C
Exp_Cx:	1000000	C
Exp_Co:	399.7	C
Exp_t0:	-1.8	C
Exp_Iter:	10	C
Exp_MaxIter:	10	C
Lin_Flux:	2.08	C
Lin_FluxCV:	1.6	C
Lin_dCdry/dt:	0.356	C
Lin_R2:	0.995	C
Lin_SSN:	0.4309	C
Lin_SE:	0.003	C
Crv_Domain:	90	C
Crv_#Smp:	90	C
Dead Band:	00:30:00	C
TimeClosing:	17	C
		C
		C
LI-8100:	1ca	B	81	5428	1d5	182
File Name:	JHL06	B
Instrument Name:	LI-8100	B
Serial Number:	81A-0368	B
Software:	2.0.0	B	LI-8100 File Viewer 2.0.0
Comments:	2	B
Obs#:	11	B
Port#:	0	B
Label:	SNJ	B
Observation Length:	02:00:00	B
Observation Delay:	00:40:00	B
IRGA Averaging:	1	B
Flow8100:	10	B
FlowMux:	0	B
Tmux:	0	B
Virga:	19	B
Vmux:	55	B
Vext:	0	B
Vcham:	4823.9	B
Offset:	4	B
Area:	317.8	B
Vtotal:	6114.1	B
V3 Info:	0	B	M=0.430	B=0.560
Labels_01:	22	B
Type	Etime	B	Date	Tcham	Pressure	H2O	CO2	Cdry	T4	V3	RH	Tbench	Tboard	Vin	CO2ABS	H2OABS	Hour	DOY	RAWCO2	RAWCO2REF	RAWH2O	RAWH2OREF
1	-1	B	2009-06-13 11:19:12	16.25	74.08	11.487	380.3	384.72	8.52	0.865	46.01	51.52	28.35	11.68	0.07483	0.06692	11.3203	164.472	3295795	2816823	1901042	1970812
1	-1	B	2009-06-13 11:19:13	16.24	74.09	11.631	380.13	384.6	8.39	0.865	46.57	51.52	28.35	11.63	0.07487	0.06747	11.3206	164.472	3295844	2816962	1900088	1970708
1	-1	B	2009-06-13 11:19:15	16.26	74.09	11.749	380.26	384.78	8.36	0.865	47.01	51.54	28.34	11.56	0.07476	0.06782	11.3208	164.472	3295541	2816452	1899588	1970746
1	-1	B	2009-06-13 11:19:16	16.28	74.09	11.64	380.03	384.51	8.22	0.865	46.52	51.52	28.35	11.56	0.07486	0.06733	11.3211	164.472	3295674	2816785	1900393	1970804
1	-1	B	2009-06-13 11:19:16	16.27	74.09	11.649	380.51	385	8.26	0.865	46.52	51.52	28.34	11.56	0.07489	0.0675	11.3214	164.472	3295848	2817003	1900161	1970825
1	-1	B	2009-06-13 11:19:17	16.29	74.09	11.77	380.52	385.05	8.22	0.865	46.97	51.52	28.35	11.56	0.07487	0.06807	11.3217	164.472	3295553	2816705	1899179	1970722
1	-1	B	2009-06-13 11:19:18	16.31	74.08	11.845	378.97	383.51	8.23	0.865	47.24	51.49	28.35	11.55	0.07458	0.06825	11.3219	164.472	3295682	2816161	1898903	1970730
1	-1	B	2009-06-13 11:19:19	16.3	74.08	11.913	379.65	384.23	8.22	0.865	47.48	51.49	28.35	11.55	0.07486	0.06876	11.3222	164.472	3295597	2816733	1898158	1970776
1	-1	B	2009-06-13 11:19:20	16.31	74.09	12.027	381.61	386.26	8.14	0.865	47.94	51.52	28.35	11.55	0.07508	0.0691	11.3225	164.472	3295116	2816857	1897527	1970691
1	-1	B	2009-06-13 11:19:21	16.32	74.1	12.073	379.71	384.35	8.15	0.865	48.1	51.54	28.35	11.55	0.07485	0.06915	11.3228	164.472	3295352	2816561	1897379	1970632
1	-1	B	2009-06-13 11:19:22	16.33	74.11	11.991	380.85	385.47	8.14	0.865	47.75	51.54	28.35	11.55	0.075	0.06843	11.3231	164.472	3295288	2816827	1898477	1970596
1	-1	B	2009-06-13 11:19:23	16.33	74.1	11.785	381.34	385.89	8.11	0.95	46.89	51.52	28.35	11.54	0.0751	0.06799	11.3233	164.472	3295359	2817080	1899299	1970728
1	-1	B	2009-06-13 11:19:24	16.32	74.09	11.888	381.17	385.76	8.06	0.95	47.29	51.52	28.36	11.54	0.07496	0.06834	11.3236	164.472	3295288	2816680	1898747	1970705
1	-1	B	2009-06-13 11:19:25	16.33	74.09	11.874	381.09	385.67	8.1	0.95	47.21	51.52	28.36	11.55	0.07496	0.06835	11.3239	164.472	3295360	2816756	1898655	1970632
1	-1	B	2009-06-13 11:19:26	16.32	74.09	11.983	380.78	385.4	8.03	0.95	47.64	51.52	28.36	11.55	0.07486	0.06904	11.3242	164.472	3295376	2816545	1897713	1970759
1	-1	B	2009-06-13 11:19:27	16.33	74.09	12.12	381.65	386.33	8.05	0.95	48.19	51.52	28.36	11.54	0.07507	0.06936	11.3244	164.472	3295059	2816712	1897093	1970611
1	-1	B	2009-06-13 11:19:28	16.32	74.09	12.231	380.22	384.93	8.01	0.95	48.66	51.54	28.36	11.54	0.07495	0.07006	11.3247	164.472	3295230	2816641	1896091	1970735
1	0	B	2009-06-13 11:19:29	16.33	74.1	12.473	381.25	386.06	8.03	0.95	49.6	51.54	28.36	11.65	0.07498	0.07135	11.325	164.472	3294983	2816517	1894016	1970648
1	1	B	2009-06-13 11:19:30	16.32	74.1	12.862	381.15	386.12	8.02	0.95	51.18	51.52	28.36	11.66	0.07491	0.07266	11.3253	164.472	3295010	2816377	1892075	1970742
1	2	B	2009-06-13 11:19:31	16.31	74.09	12.946	381.42	386.42	7.99	0.95	51.5	51.52	28.37	11.66	0.07512	0.07295	11.3256	164.472	3294968	2816789	1891584	1970669
1	3	B	2009-06-13 11:19:32	16.32	74.09	13.328	381.86	387.02	7.98	0.95	53.02	51.52	28.37	11.66	0.07499	0.07461	11.3258	164.472	3294834	2816378	1889052	1970722
1	4	B	2009-06-13 11:19:33	16.31	74.09	13.544	381.35	386.58	7.95	0.95	53.88	51.49	28.37	11.66	0.07507	0.07539	11.3261	164.472	3294956	2816692	1887782	1970686
1	5	B	2009-06-13 11:19:34	16.32	74.09	13.803	382.34	387.69	7.95	0.95	54.95	51.52	28.37	11.66	0.07515	0.07637	11.3264	164.472	3294703	2816629	1886272	1970668
1	6	B	2009-06-13 11:19:35	16.32	74.09	13.847	380.14	385.48	7.98	0.95	55.12	51.52	28.37	11.67	0.0747	0.07611	11.3267	164.472	3294992	2815905	1886734	1970775
1	7	B	2009-06-13 11:19:37	16.32	74.1	13.951	382.43	387.84	7.94	0.95	55.51	51.54	28.37	11.66	0.07517	0.07705	11.3269	164.472	3294666	2816667	1885108	1970571
1	8	B	2009-06-13 11:19:38	16.32	74.11	14.263	382.21	387.74	7.91	0.95	56.76	51.54	28.37	11.66	0.07518	0.07816	11.3272	164.472	3294520	2816582	1883432	1970622
1	9	B	2009-06-13 11:19:38	16.32	74.1	14.373	382.14	387.71	7.91	0.95	57.19	51.52	28.37	11.66	0.07508	0.07855	11.3275	164.472	3294438	2816276	1882834	1970629
1	10	B	2009-06-13 11:19:39	16.33	74.1	14.524	382.07	387.7	7.95	0.95	57.79	51.52	28.38	11.66	0.07507	0.079	11.3278	164.472	3294510	2816306	1882201	1970700
1	11	B	2009-06-13 11:19:40	16.33	74.09	14.585	382.02	387.68	7.9	0.95	58.02	51.49	28.38	11.66	0.07513	0.07925	11.3281	164.472	3294661	2816543	1881797	1970666
1	12	B	2009-06-13 11:19:41	16.32	74.09	14.581	382.56	388.22	7.8	0.95	58.01	51.49	28.38	11.66	0.07505	0.07917	11.3283	164.472	3294567	2816280	1881984	1970719
1	13	B	2009-06-13 11:19:42	16.33	74.09	14.547	382.82	388.47	7.91	0.95	57.84	51.52	28.38	11.66	0.07522	0.07925	11.3286	164.472	3294415	2816537	1881680	1970537
1	14	B	2009-06-13 11:19:43	16.34	74.09	14.752	383.04	388.77	7.92	0.95	58.65	51.52	28.38	11.66	0.07541	0.07992	11.3289	164.472	3293923	2816583	1880619	1970545
1	15	B	2009-06-13 11:19:44	16.34	74.09	14.915	382.69	388.48	7.9	0.95	59.3	51.54	28.38	11.66	0.0752	0.08039	11.3292	164.472	3294171	2816328	1879932	1970586
1	16	B	2009-06-13 11:19:45	16.33	74.1	14.899	383.06	388.85	7.89	0.95	59.24	51.52	28.38	11.66	0.07536	0.08036	11.3294	164.472	3294021	2816567	1880043	1970658
1	17	B	2009-06-13 11:19:46	16.33	74.09	15.108	382.96	388.84	7.9	0.95	60.03	51.52	28.39	11.66	0.07533	0.0814	11.3297	164.472	3294078	2816511	1878476	1970685
1	18	B	2009-06-13 11:19:47	16.35	74.09	15.191	383.07	388.98	7.91	0.95	60.36	51.49	28.4	11.66	0.07536	0.08146	11.33	164.472	3293891	2816411	1878200	1970485
1	19	B	2009-06-13 11:19:48	16.34	74.08	15.292	382.92	388.87	7.87	0.95	60.75	51.49	28.4	11.66	0.07538	0.08198	11.3303	164.472	3293926	2816488	1877561	1970660
1	20	B	2009-06-13 11:19:49	16.34	74.09	15.366	382.35	388.32	7.88	0.95	61.05	51.52	28.4	11.66	0.07514	0.08227	11.3306	164.472	3294128	2816185	1877000	1970592
1	21	B	2009-06-13 11:19:50	16.34	74.1	15.479	382.48	388.49	7.88	0.95	61.51	51.52	28.4	11.66	0.07513	0.08259	11.3308	164.472	3294112	2816153	1876504	1970608
1	22	B	2009-06-13 11:19:51	16.34	74.1	15.586	383.64	389.72	7.86	0.95	61.94	51.54	28.4	11.67	0.07546	0.08308	11.3311	164.472	3293780	2816577	1875751	1970593
1	23	B	2009-06-13 11:19:52	16.34	74.1	15.697	383.5	389.62	7.89	0.95	62.38	51.52	28.4	11.66	0.07533	0.08346	11.3314	164.472	3293708	2816224	1875225	1970652
1	24	B	2009-06-13 11:19:53	16.35	74.09	15.792	383.75	389.91	7.97	0.95	62.75	51.52	28.4	11.66	0.07539	0.08384	11.3317	164.472	3293537	2816218	1874601	1970612
1	25	B	2009-06-13 11:19:54	16.36	74.09	15.947	383.95	390.17	7.88	0.95	63.32	51.52	28.4	11.66	0.07537	0.08441	11.3319	164.472	3293753	2816364	1873722	1970630
1	26	B	2009-06-13 11:19:55	16.36	74.09	15.922	383.61	389.82	7.87	0.95	63.22	51.52	28.4	11.66	0.0753	0.0841	11.3322	164.472	3293730	2816118	1874142	1970510
1	27	B	2009-06-13 11:19:56	16.36	74.09	16.022	384.33	390.59	7.86	0.95	63.62	51.49	28.4	11.66	0.07551	0.08477	11.3325	164.472	3293203	2816185	1873185	1970621
1	28	B	2009-06-13 11:19:58	16.36	74.09	16.215	384.27	390.6	7.88	0.95	64.34	51.54	28.41	11.66	0.07544	0.08547	11.3328	164.472	3293402	2816190	1872047	1970581
1	29	B	2009-06-13 11:19:59	16.35	74.1	16.301	383.98	390.34	7.84	0.95	64.69	51.54	28.41	11.66	0.07545	0.08562	11.3331	164.472	3293328	2816210	1871771	1970580
1	30	B	2009-06-13 11:19:59	16.37	74.1	16.297	383.49	389.84	7.86	0.95	64.68	51.54	28.41	11.66	0.07524	0.08551	11.3333	164.472	3293414	2815794	1871828	1970465
1	31	B	2009-06-13 11:20:00	16.37	74.1	16.326	384.95	391.34	7.89	0.95	64.79	51.52	28.41	11.66	0.0756	0.08572	11.3336	164.472	3293322	2816486	1871623	1970540
1	32	B	2009-06-13 11:20:01	16.37	74.1	16.436	383.94	390.36	7.86	0.95	65.19	51.52	28.41	11.66	0.07535	0.08609	11.3339	164.472	3293403	2815985	1871039	1970534
1	33	B	2009-06-13 11:20:02	16.36	74.09	16.407	385.17	391.6	7.88	0.95	65.07	51.52	28.41	11.66	0.0755	0.08598	11.3342	164.472	3293581	2816474	1871231	1970558
1	34	B	2009-06-13 11:20:03	16.37	74.09	16.495	384.46	390.91	7.9	0.95	65.41	51.49	28.41	11.66	0.07564	0.08647	11.3344	164.472	3292969	2816277	1870499	1970588
1	35	B	2009-06-13 11:20:04	16.38	74.09	16.703	384.56	391.09	7.85	0.95	66.24	51.49	28.42	11.66	0.07554	0.08719	11.3347	164.472	3293113	2816168	1869317	1970529
1	36	B	2009-06-13 11:20:05	16.38	74.09	16.791	384.04	390.6	7.86	0.95	66.59	51.54	28.42	11.66	0.07543	0.08743	11.335	164.472	3293499	2816289	1868975	1970584
1	37	B	2009-06-13 11:20:06	16.37	74.1	16.736	384.56	391.11	7.86	0.95	66.38	51.54	28.42	11.66	0.07559	0.08712	11.3353	164.472	3292927	2816159	1869478	1970596
1	38	B	2009-06-13 11:20:07	16.38	74.1	16.778	385.12	391.69	7.84	0.95	66.5	51.54	28.42	11.66	0.07559	0.08734	11.3356	164.472	3292787	2816006	1869049	1970483
1	39	B	2009-06-13 11:20:08	16.37	74.1	16.751	384.63	391.18	7.86	0.95	66.4	51.52	28.42	11.66	0.07558	0.0872	11.3358	164.472	3293178	2816347	1869293	1970530
1	40	B	2009-06-13 11:20:09	16.37	74.09	16.77	385.45	392.02	7.74	0.95	66.46	51.49	28.42	11.66	0.07566	0.08734	11.3361	164.472	3292830	2816202	1869080	1970513
1	41	B	2009-06-13 11:20:10	16.36	74.09	16.831	385.34	391.94	7.83	0.95	66.75	51.52	28.41	11.66	0.07555	0.08755	11.3364	164.472	3292918	2816031	1868781	1970546
1	42	B	2009-06-13 11:20:11	16.39	74.09	16.845	385.69	392.3	7.89	0.95	66.76	51.52	28.42	11.66	0.07578	0.08772	11.3367	164.472	3292523	2816188	1868581	1970595
1	43	B	2009-06-13 11:20:12	16.39	74.09	16.993	385.59	392.25	7.86	0.95	67.35	51.52	28.42	11.66	0.07555	0.08822	11.3369	164.472	3292891	2815996	1867786	1970597
1	44	B	2009-06-13 11:20:13	16.39	74.09	17.087	385.42	392.12	7.85	0.95	67.72	51.54	28.42	11.66	0.07561	0.08849	11.3372	164.472	3292618	2815928	1867274	1970534
1	45	B	2009-06-13 11:20:14	16.39	74.1	17.166	385.95	392.69	7.85	0.95	68	51.54	28.42	11.66	0.07562	0.0888	11.3375	164.472	3292705	2816044	1866856	1970593
1	46	B	2009-06-13 11:20:15	16.39	74.1	17.144	385.62	392.34	7.86	0.95	67.91	51.52	28.42	11.66	0.07565	0.08861	11.3378	164.472	3292880	2816248	1867095	1970540
1	47	B	2009-06-13 11:20:16	16.39	74.1	17.111	385.69	392.4	7.84	0.95	67.78	51.52	28.43	11.66	0.07559	0.08857	11.3381	164.472	3292528	2815816	1867082	1970463
1	48	B	2009-06-13 11:20:17	16.39	74.09	17.236	387.09	393.88	7.87	0.95	68.27	51.49	28.43	11.66	0.07571	0.08904	11.3383	164.472	3292191	2815774	1866410	1970502
1	49	B	2009-06-13 11:20:18	16.41	74.09	17.255	386.82	393.61	7.85	0.95	68.3	51.49	28.43	11.66	0.07581	0.08898	11.3386	164.472	3292210	2816022	1866546	1970547
1	50	B	2009-06-13 11:20:20	16.41	74.09	17.247	385.83	392.6	7.88	0.95	68.27	51.52	28.43	11.66	0.07559	0.08897	11.3389	164.472	3292504	2815795	1866463	1970472
1	51	B	2009-06-13 11:20:21	16.41	74.1	17.262	385.83	392.61	7.83	0.95	68.33	51.54	28.43	11.66	0.07567	0.08905	11.3392	164.472	3292557	2816029	1866373	1970500
1	52	B	2009-06-13 11:20:21	16.41	74.1	17.276	386.05	392.84	7.89	0.95	68.39	51.54	28.43	11.66	0.07577	0.08914	11.3394	164.472	3292375	2816137	1866245	1970539
1	53	B	2009-06-13 11:20:22	16.42	74.1	17.374	386.89	393.73	7.77	0.95	68.73	51.52	28.43	11.66	0.07586	0.08949	11.3397	164.472	3292142	2816111	1865727	1970545
1	54	B	2009-06-13 11:20:23	16.39	74.1	17.476	387.06	393.95	7.84	0.95	69.18	51.52	28.43	11.66	0.07588	0.08985	11.34	164.472	3291620	2815679	1865157	1970498
1	55	B	2009-06-13 11:20:24	16.42	74.09	17.619	388.08	395.04	7.88	0.95	69.69	51.49	28.43	11.66	0.07601	0.09042	11.3403	164.473	3291821	2816185	1864236	1970495
1	56	B	2009-06-13 11:20:25	16.4	74.09	17.649	386.68	393.63	7.85	0.95	69.81	51.52	28.44	11.66	0.07577	0.09038	11.3406	164.473	3292104	2815831	1864428	1970603
[truncated: 157,817 more rows]
