# Supplementary material for: Soil respiration of four forests along elevation gradient in northern subtropical China
Source: Ecol Evol. 2019 Nov 6;9(22):12846–57. doi: 10.1002/ece3.5762 (PMC6875676; doi:10.1002/ece3.5762)
Supplement: Supplementary file 1 [file ECE3-9-12846-s001.zip › rawdata/rawdata/soilrespiration&T&M_DBF.xlsx]

## Sheet: QZ整理
LI-8100:	1c7	C	81	5454	1d2	184
File Name:	QZ519	C
Instrument Name:	LI-8100	C
Serial Number:	81A-0368	C
Software:	2.0.0	C	LI-8100 File Viewer 2.0.0
Comments:	2	C
Obs#:	1	C
Port#:	0	C
Label:	SNJ	C
Observation Length:	02:00:00	C
Observation Delay:	00:20:00	C
IRGA Averaging:	1	C
Flow8100:	10	C
FlowMux:	0	C
Tmux:	0	C
Virga:	19	C
Vmux:	55	C
Vext:	0	C
Vcham:	4823.9	C
Offset:	4	C
Area:	317.8	C
Vtotal:	6114.1	C
V3 Info:	0	C	M=0.43	B=0.56
Labels_01:	22	C
Type	Etime	C	Date	Tcham	Pressure	H2O	CO2	Cdry	T4	V3	RH	Tbench	Tboard	Vin	CO2ABS	H2OABS	Hour	DOY	RAWCO2	RAWCO2REF	RAWH2O	RAWH2OREF
1	-1	C	2009-05-19 09:32:51	12.15	81.32	15.14	408.54	414.82	11.03	1.051	86.61	50.86	19.24	12.02	0.07901	0.08143	9.5475	139.398	3268458	2820278	1868974	1972799
1	-1	C	2009-05-19 09:32:52	12.15	81.31	15.139	407.43	413.69	11.03	1.051	86.59	50.89	19.25	12.02	0.07888	0.08138	9.5478	139.398	3268396	2819932	1868918	1972683
1	-1	C	2009-05-19 09:32:53	12.15	81.32	15.131	410.1	416.4	11.01	1.051	86.55	50.91	19.25	11.89	0.07932	0.08137	9.5481	139.398	3267508	2820283	1868704	1972446
1	-1	C	2009-05-19 09:32:54	12.17	81.32	15.129	410.43	416.74	11.06	1.051	86.49	50.94	19.26	11.89	0.07925	0.08131	9.5483	139.398	3267498	2820105	1868704	1972339
1	-1	C	2009-05-19 09:32:55	12.15	81.32	15.153	410.61	416.93	11.02	1.051	86.62	50.96	19.26	11.89	0.07931	0.08142	9.5486	139.398	3267187	2819942	1868473	1972261
1	-1	C	2009-05-19 09:32:56	12.15	81.32	15.153	409.47	415.77	11.02	1.051	86.62	51.02	19.27	11.89	0.07919	0.0814	9.5489	139.398	3267268	2819773	1868366	1972162
1	-1	C	2009-05-19 09:32:57	12.15	81.31	15.156	409.96	416.27	11.04	1.051	86.63	51.02	19.27	11.89	0.07921	0.08146	9.5492	139.398	3267045	2819569	1868196	1972044
1	-1	C	2009-05-19 09:32:58	12.15	81.31	15.164	409.82	416.13	11.02	1.051	86.68	51.02	19.27	11.89	0.07923	0.08147	9.5494	139.398	3266897	2819534	1868056	1971930
1	-1	C	2009-05-19 09:32:59	12.17	81.31	15.182	408.51	414.81	11.06	1.051	86.78	51.07	19.28	11.89	0.07913	0.08151	9.5497	139.398	3267215	2819497	1867919	1971830
1	-1	C	2009-05-19 09:33:00	12.15	81.31	15.174	412.97	419.33	11.03	1.051	86.73	51.07	19.29	11.89	0.07955	0.08145	9.55	139.398	3265449	2819087	1867798	1971635
1	-1	C	2009-05-19 09:33:01	12.15	81.31	15.187	412.22	418.58	11.01	1.051	86.81	51.12	19.29	11.89	0.07954	0.08156	9.5503	139.398	3265549	2819158	1867584	1971595
1	-1	C	2009-05-19 09:33:02	12.15	81.32	15.207	411.47	417.83	11.07	1.051	86.93	51.15	19.29	11.89	0.0793	0.08157	9.5506	139.398	3265544	2818531	1867434	1971454
1	-1	C	2009-05-19 09:33:03	12.15	81.32	15.237	411.86	418.23	11.01	1.051	87.1	51.2	19.3	11.89	0.0795	0.08175	9.5508	139.398	3265438	2818972	1866941	1971287
1	-1	C	2009-05-19 09:33:04	12.15	81.32	15.254	411.34	417.71	11.01	1.051	87.26	51.17	19.3	11.88	0.07936	0.08177	9.5511	139.398	3264904	2818128	1866833	1971170
1	-1	C	2009-05-19 09:33:05	12.15	81.32	15.288	411.1	417.48	11.01	1.051	87.45	51.2	19.32	11.88	0.07935	0.08185	9.5514	139.398	3265177	2818326	1866505	1970965
1	-1	C	2009-05-19 09:33:06	12.17	81.31	15.295	411.49	417.88	11.05	1.051	87.42	51.23	19.32	11.88	0.07945	0.08199	9.5517	139.398	3264780	2818259	1866254	1970953
1	-1	C	2009-05-19 09:33:07	12.17	81.32	15.311	411.51	417.91	11.04	1.051	87.53	51.28	19.33	11.86	0.07927	0.08202	9.5519	139.398	3264674	2817721	1866105	1970864
1	0	C	2009-05-19 09:33:08	12.14	81.32	15.315	411.24	417.64	11.03	1.051	87.55	51.28	19.33	11.93	0.07923	0.08198	9.5522	139.398	3264784	2817751	1865906	1970614
1	1	C	2009-05-19 09:33:09	12.17	81.33	15.35	412.58	419.01	11.01	1.051	87.76	51.33	19.33	12	0.07953	0.08207	9.5525	139.398	3264272	2818063	1865661	1970495
1	2	C	2009-05-19 09:33:10	12.16	81.33	15.365	412.74	419.18	11.04	1.051	87.85	51.33	19.34	12	0.0796	0.08219	9.5528	139.398	3263724	2817722	1865372	1970383
1	3	C	2009-05-19 09:33:11	12.16	81.33	15.342	415.77	422.25	11.04	1.051	87.71	51.36	19.35	12	0.08018	0.08208	9.5531	139.398	3261614	2817351	1865112	1969909
1	4	C	2009-05-19 09:33:12	12.14	81.32	15.344	418.73	425.25	11.02	1.051	87.77	51.36	19.35	12	0.08038	0.08213	9.5533	139.398	3260493	2816908	1864702	1969561
1	5	C	2009-05-19 09:33:13	12.14	81.32	15.384	418.72	425.26	11	1.051	88	51.36	19.35	12	0.08039	0.08227	9.5536	139.398	3259814	2816361	1864196	1969286
1	6	C	2009-05-19 09:33:14	12.13	81.32	15.428	415.93	422.45	11.02	1.051	88.25	51.38	19.36	12.01	0.07986	0.08245	9.5539	139.398	3260129	2815300	1863906	1969318
1	7	C	2009-05-19 09:33:15	12.13	81.32	15.461	414.23	420.73	11	1.051	88.5	51.41	19.36	12.01	0.07962	0.08256	9.5542	139.398	3260703	2815132	1863775	1969338
1	8	C	2009-05-19 09:33:16	12.15	81.32	15.51	411.23	417.71	11.06	1.051	88.78	51.41	19.37	12.01	0.07921	0.08273	9.5544	139.398	3261262	2814605	1863606	1969470
1	9	C	2009-05-19 09:33:17	12.13	81.32	15.566	408.08	414.53	11.01	1.051	89.1	51.46	19.37	12.01	0.07886	0.08288	9.5547	139.398	3262154	2814570	1863504	1969703
1	10	C	2009-05-19 09:33:18	12.14	81.33	15.596	406.14	412.58	11.05	1.051	89.28	51.49	19.37	12.01	0.07859	0.08305	9.555	139.398	3263360	2814892	1863432	1969902
1	11	C	2009-05-19 09:33:19	12.12	81.33	15.631	403.04	409.44	11.01	1.051	89.54	51.46	19.38	12.02	0.07806	0.08311	9.5553	139.398	3264554	2814572	1863477	1970046
1	12	C	2009-05-19 09:33:20	12.13	81.32	15.655	402.79	409.2	11.01	1.051	89.67	51.46	19.38	12.02	0.07812	0.08319	9.5556	139.398	3265142	2815200	1863670	1970362
1	13	C	2009-05-19 09:33:21	12.14	81.32	15.676	402.75	409.17	11.05	1.051	89.79	51.49	19.39	12.02	0.07807	0.0833	9.5558	139.398	3266005	2815850	1863553	1970476
1	14	C	2009-05-19 09:33:22	12.12	81.32	15.673	401.65	408.04	11.04	1.051	89.77	51.49	19.39	12.02	0.07788	0.08327	9.5561	139.398	3266468	2815756	1863828	1970685
1	15	C	2009-05-19 09:33:23	12.14	81.33	15.704	400.81	407.2	11.05	1.051	89.96	51.54	19.4	12.03	0.07775	0.08341	9.5564	139.398	3267549	2816368	1863796	1970929
1	16	C	2009-05-19 09:33:24	12.11	81.33	15.71	400.28	406.67	11.04	1.051	90	51.57	19.4	12.03	0.07767	0.08346	9.5567	139.398	3267965	2816546	1863831	1971044
1	17	C	2009-05-19 09:33:25	12.11	81.33	15.706	401.41	407.82	11	1.051	90.03	51.57	19.41	12.03	0.07794	0.08334	9.5569	139.398	3267963	2817218	1863980	1970996
1	18	C	2009-05-19 09:33:26	12.1	81.33	15.714	400.8	407.2	10.99	1.051	90.08	51.57	19.41	12.03	0.0778	0.0834	9.5572	139.398	3268680	2817479	1863991	1971112
1	19	C	2009-05-19 09:33:27	12.11	81.32	15.744	401.97	408.4	11	1.051	90.3	51.57	19.41	12.03	0.07801	0.08352	9.5575	139.398	3268901	2818109	1864042	1971314
1	20	C	2009-05-19 09:33:28	12.1	81.32	15.741	402.04	408.47	11.02	1.051	90.28	51.57	19.42	12.04	0.07804	0.08353	9.5578	139.398	3269360	2818653	1864025	1971351
1	21	C	2009-05-19 09:33:29	12.1	81.31	15.753	401.03	407.45	11.02	1.051	90.4	51.6	19.42	12.03	0.07801	0.08366	9.5581	139.398	3269276	2818506	1863934	1971497
1	22	C	2009-05-19 09:33:30	12.11	81.32	15.768	402.17	408.61	11.04	1.051	90.44	51.6	19.44	12.05	0.07788	0.08361	9.5583	139.398	3269511	2818318	1863994	1971434
1	23	C	2009-05-19 09:33:31	12.1	81.33	15.764	401.33	407.76	11.02	1.051	90.48	51.6	19.44	12.05	0.07789	0.08365	9.5586	139.398	3269684	2818621	1864015	1971615
1	24	C	2009-05-19 09:33:32	12.1	81.33	15.804	401.15	407.59	11.02	1.051	90.71	51.65	19.45	12.05	0.07777	0.08382	9.5589	139.398	3270293	2818760	1863934	1971781
1	25	C	2009-05-19 09:33:33	12.1	81.33	15.796	401.18	407.62	11.06	1.051	90.67	51.6	19.45	12.06	0.07789	0.08368	9.5592	139.398	3270451	2819239	1864051	1971683
1	26	C	2009-05-19 09:33:34	12.1	81.32	15.82	401.36	407.81	11.03	1.051	90.79	51.6	19.45	12.06	0.07792	0.08381	9.5594	139.398	3270041	2818914	1864015	1971842
1	27	C	2009-05-19 09:33:35	12.09	81.32	15.817	400.73	407.17	11.01	1.051	90.78	51.6	19.46	12.07	0.07777	0.08376	9.5597	139.398	3270386	2818836	1864047	1971785
1	28	C	2009-05-19 09:33:36	12.1	81.31	15.83	402.1	408.57	11.05	1.051	90.84	51.6	19.46	12.07	0.07801	0.08386	9.56	139.398	3270097	2819172	1863969	1971864
1	29	C	2009-05-19 09:33:37	12.1	81.31	15.838	402.04	408.51	11.03	1.051	90.89	51.62	19.47	12.08	0.07796	0.08387	9.5603	139.398	3270059	2819072	1863928	1971888
1	30	C	2009-05-19 09:33:38	12.09	81.32	15.847	401.86	408.33	11.01	1.051	90.95	51.62	19.47	12.08	0.07801	0.08392	9.5606	139.398	3270530	2819585	1863843	1971856
1	31	C	2009-05-19 09:33:39	12.09	81.33	15.861	403.04	409.54	11.01	1.051	91.1	51.62	19.47	12.08	0.07814	0.08392	9.5608	139.398	3270109	2819593	1863829	1971877
1	32	C	2009-05-19 09:33:40	12.09	81.33	15.866	402.98	409.48	11.05	1.051	91.07	51.65	19.48	12.08	0.07814	0.08398	9.5611	139.398	3270201	2819653	1863871	1972031
1	33	C	2009-05-19 09:33:41	12.08	81.33	15.875	402.68	409.18	11.04	1.051	91.18	51.62	19.48	12.09	0.07822	0.08397	9.5614	139.398	3270262	2819858	1863748	1971849
1	34	C	2009-05-19 09:33:42	12.08	81.32	15.88	402.1	408.59	11.01	1.051	91.26	51.62	19.49	12.1	0.07807	0.08401	9.5617	139.398	3270451	2819614	1863711	1971846
1	35	C	2009-05-19 09:33:43	12.08	81.31	15.905	401.9	408.39	11.03	1.051	91.39	51.62	19.49	12.1	0.078	0.08412	9.5619	139.398	3270408	2819445	1863613	1971983
1	36	C	2009-05-19 09:33:44	12.08	81.31	15.903	401.85	408.34	11	1.051	91.38	51.62	19.5	12.1	0.07787	0.08408	9.5622	139.398	3270649	2819321	1863677	1971979
1	37	C	2009-05-19 09:33:45	12.08	81.31	15.897	402.54	409.04	11.03	1.051	91.34	51.62	19.5	12.11	0.07808	0.08406	9.5625	139.398	3270192	2819454	1863707	1971962
1	38	C	2009-05-19 09:33:46	12.07	81.32	15.928	403.88	410.42	11	1.051	91.53	51.62	19.51	12.11	0.07835	0.08421	9.5628	139.398	3269791	2819804	1863494	1972010
1	39	C	2009-05-19 09:33:47	12.07	81.33	15.919	403.38	409.91	11.03	1.051	91.55	51.65	19.51	12.12	0.07821	0.08415	9.5631	139.398	3269951	2819623	1863534	1971978
1	40	C	2009-05-19 09:33:48	12.07	81.33	15.922	403.49	410.02	11	1.051	91.57	51.65	19.51	12.12	0.07812	0.08421	9.5633	139.398	3270099	2819480	1863324	1971827
1	41	C	2009-05-19 09:33:49	12.08	81.33	15.931	404.05	410.59	11.03	1.051	91.62	51.65	19.52	12.12	0.07831	0.08416	9.5636	139.398	3269585	2819510	1863404	1971825
1	42	C	2009-05-19 09:33:50	12.07	81.32	15.952	404.39	410.94	11.03	1.051	91.73	51.62	19.52	12.12	0.07835	0.0843	9.5639	139.399	3269851	2819801	1863295	1971929
1	43	C	2009-05-19 09:33:51	12.07	81.31	15.96	404.69	411.25	11.03	1.051	91.77	51.62	19.53	12.12	0.07846	0.08432	9.5642	139.399	3269322	2819665	1863193	1971890
1	44	C	2009-05-19 09:33:52	12.07	81.31	15.953	405.28	411.85	11.03	1.051	91.73	51.62	19.53	12.13	0.07844	0.08425	9.5644	139.399	3269135	2819426	1863286	1971829
1	45	C	2009-05-19 09:33:53	12.08	81.32	15.979	406.21	412.81	11.03	1.051	91.89	51.65	19.55	12.14	0.07851	0.08438	9.5647	139.399	3268909	2819448	1863120	1971925
1	46	C	2009-05-19 09:33:54	12.07	81.32	15.968	406.05	412.64	11.02	1.051	91.82	51.65	19.55	12.14	0.07847	0.08434	9.565	139.399	3268865	2819344	1863021	1971771
1	47	C	2009-05-19 09:33:55	12.07	81.33	15.952	405.88	412.46	11.04	1.051	91.74	51.65	19.56	12.15	0.07849	0.08428	9.5653	139.399	3269093	2819541	1863058	1971665
1	48	C	2009-05-19 09:33:56	12.08	81.33	15.981	407.67	414.29	11.03	1.051	91.91	51.62	19.56	12.15	0.07887	0.0844	9.5656	139.399	3267973	2819547	1862924	1971745
1	49	C	2009-05-19 09:33:57	12.06	81.32	15.991	407.61	414.23	11.04	1.051	91.96	51.6	19.56	12.15	0.0788	0.08444	9.5658	139.399	3267993	2819364	1862856	1971750
1	50	C	2009-05-19 09:33:58	12.06	81.32	15.985	408.01	414.64	11.04	1.051	91.98	51.6	19.57	12.15	0.07887	0.08438	9.5661	139.399	3268000	2819539	1862863	1971619
1	51	C	2009-05-19 09:33:59	12.06	81.31	16	407.71	414.34	11.01	1.051	92.06	51.6	19.57	12.15	0.07886	0.08446	9.5664	139.399	3267813	2819377	1862753	1971684
1	52	C	2009-05-19 09:34:00	12.06	81.31	15.987	408.88	415.52	11.01	1.051	91.98	51.6	19.58	12.15	0.07904	0.08445	9.5667	139.399	3266951	2819088	1862594	1971488
1	53	C	2009-05-19 09:34:01	12.07	81.32	16.008	410.36	417.04	11.05	1.051	92.12	51.6	19.58	12.16	0.07926	0.0845	9.5669	139.399	3266360	2819144	1862560	1971545
1	54	C	2009-05-19 09:34:02	12.07	81.32	15.999	411.11	417.79	11.05	1.051	92.06	51.62	19.58	12.15	0.0793	0.08438	9.5672	139.399	3266618	2819465	1862556	1971324
1	55	C	2009-05-19 09:34:03	12.07	81.32	16.016	410.95	417.64	11.05	1.051	92.16	51.65	19.59	12.17	0.07921	0.08453	9.5675	139.399	3266446	2819122	1862402	1971457
1	56	C	2009-05-19 09:34:04	12.06	81.32	16.022	409.61	416.28	11.03	1.051	92.2	51.6	19.6	12.17	0.07896	0.08452	9.5678	139.399	3266470	2818510	1862330	1971364
1	57	C	2009-05-19 09:34:05	12.07	81.33	16.024	410.49	417.17	11.05	1.051	92.16	51.6	19.6	12.17	0.07921	0.08455	9.5681	139.399	3265898	2818645	1862231	1971300
1	58	C	2009-05-19 09:34:06	12.07	81.32	16.03	411.54	418.24	11.05	1.051	92.18	51.6	19.6	12.17	0.07937	0.08452	9.5683	139.399	3265547	2818678	1862230	1971195
1	59	C	2009-05-19 09:34:07	12.06	81.31	16.033	412.33	419.05	11.02	1.051	92.25	51.6	19.61	12.17	0.07949	0.08458	9.5686	139.399	3265369	2818865	1862094	1971192
1	60	C	2009-05-19 09:34:08	12.06	81.31	16.048	413.22	419.96	11.03	1.051	92.33	51.6	19.61	12.18	0.07964	0.08462	9.5689	139.399	3265074	2818995	1862014	1971179
1	61	C	2009-05-19 09:34:09	12.06	81.32	16.018	413.3	420.03	11.02	1.051	92.17	51.6	19.62	12.18	0.07953	0.0845	9.5692	139.399	3264856	2818569	1862045	1971024
1	62	C	2009-05-19 09:34:10	12.07	81.33	16.038	413.57	420.31	11.04	1.051	92.3	51.6	19.62	12.18	0.07963	0.08456	9.5694	139.399	3264401	2818410	1861917	1970990
1	63	C	2009-05-19 09:34:11	12.06	81.33	16.027	414.31	421.06	11.02	1.051	92.24	51.6	19.62	12.18	0.07962	0.08459	9.5697	139.399	3263927	2817987	1861807	1970934
1	64	C	2009-05-19 09:34:12	12.06	81.32	16.047	414.61	421.37	11.02	1.051	92.34	51.57	19.63	12.18	0.07983	0.08464	9.57	139.399	3263625	2818188	1861787	1970943
1	65	C	2009-05-19 09:34:13	12.06	81.31	16.048	414.13	420.89	11.02	1.051	92.33	51.6	19.63	12.18	0.07958	0.08463	9.5703	139.399	3263676	2817643	1861583	1970735
1	66	C	2009-05-19 09:34:14	12.06	81.32	16.054	415.21	421.98	11.04	1.051	92.38	51.54	19.64	12.18	0.07977	0.08469	9.5706	139.399	3263492	2817949	1861537	1970805
1	67	C	2009-05-19 09:34:15	12.06	81.32	16.05	416.61	423.41	11.02	1.051	92.36	51.6	19.64	12.19	0.08009	0.08462	9.5708	139.399	3262765	2818085	1861512	1970624
1	68	C	2009-05-19 09:34:16	12.06	81.32	16.06	416.24	423.03	11.01	1.051	92.41	51.6	19.65	12.19	0.08002	0.08466	9.5711	139.399	3262840	2818072	1861396	1970613
1	69	C	2009-05-19 09:34:17	12.07	81.32	16.066	418.4	425.23	11.02	1.051	92.45	51.6	19.65	12.19	0.08023	0.08468	9.5714	139.399	3262158	2818010	1861380	1970632
1	70	C	2009-05-19 09:34:18	12.07	81.33	16.068	418.2	425.03	11.02	1.051	92.47	51.6	19.67	12.19	0.08038	0.08476	9.5717	139.399	3261804	2818069	1861162	1970560
1	71	C	2009-05-19 09:34:19	12.06	81.32	16.052	418.05	424.87	10.88	1.051	92.37	51.54	19.67	12.19	0.08038	0.08469	9.5719	139.399	3261695	2817942	1861259	1970499
1	72	C	2009-05-19 09:34:20	12.07	81.32	16.062	419.25	426.09	11.02	1.051	92.43	51.54	19.68	12.19	0.08046	0.08472	9.5722	139.399	3261574	2818007	1861213	1970481
1	73	C	2009-05-19 09:34:21	12.06	81.31	16.077	418.78	425.62	11.01	1.051	92.5	51.54	19.68	12.19	0.08036	0.08476	9.5725	139.399	3261380	2817617	1861024	1970382
1	74	C	2009-05-19 09:34:22	12.07	81.31	16.082	419.58	426.44	11.05	1.051	92.53	51.54	19.68	12.19	0.08049	0.0848	9.5728	139.399	3261291	2817837	1861060	1970456
1	75	C	2009-05-19 09:34:23	12.06	81.32	16.077	420.28	427.15	11.01	1.051	92.51	51.54	19.69	12.19	0.08058	0.08472	9.5731	139.399	3260752	2817641	1861032	1970322
1	76	C	2009-05-19 09:34:24	12.05	81.32	16.076	419	425.85	11	1.051	92.51	51.6	19.69	12.19	0.08049	0.08476	9.5733	139.399	3260667	2817330	1860903	1970262
1	77	C	2009-05-19 09:34:25	12.07	81.32	16.097	420.91	427.8	11.02	1.051	92.63	51.57	19.7	12.2	0.08071	0.0848	9.5736	139.399	3260146	2817427	1860910	1970332
1	78	C	2009-05-19 09:34:26	12.07	81.32	16.085	421.53	428.42	11.06	1.051	92.56	51.54	19.7	12.2	0.08075	0.08481	9.5739	139.399	3259822	2817271	1860816	1970240
1	79	C	2009-05-19 09:34:27	12.06	81.32	16.1	421.94	428.84	11.02	1.051	92.64	51.54	19.7	12.2	0.08071	0.08488	9.5742	139.399	3259689	2817049	1860688	1970234
1	80	C	2009-05-19 09:34:28	12.06	81.31	16.107	422.54	429.46	11.05	1.051	92.67	51.54	19.71	12.2	0.08087	0.08492	9.5744	139.399	3259510	2817259	1860558	1970146
1	81	C	2009-05-19 09:34:29	12.07	81.32	16.081	421.93	428.83	11.04	1.051	92.54	51.54	19.71	12.2	0.0808	0.08482	9.5747	139.399	3259161	2816830	1860675	1970128
1	82	C	2009-05-19 09:34:30	12.07	81.32	16.088	424.28	431.22	11.06	1.051	92.58	51.54	19.72	12.2	0.08124	0.08478	9.575	139.399	3258474	2817337	1860600	1969964
1	83	C	2009-05-19 09:34:31	12.07	81.32	16.09	424.16	431.1	11.06	1.051	92.59	51.54	19.72	12.19	0.08116	0.08479	9.5753	139.399	3258483	2817158	1860607	1969991
1	84	C	2009-05-19 09:34:32	12.06	81.33	16.091	423.07	429.99	11	1.051	92.6	51.54	19.73	12.19	0.08091	0.08481	9.5756	139.399	3258556	2816612	1860463	1969895
1	85	C	2009-05-19 09:34:33	12.06	81.33	16.117	424.1	431.05	11.03	1.051	92.75	51.54	19.73	12.19	0.08116	0.0849	9.5758	139.399	3258254	2816940	1860386	1969943
1	86	C	2009-05-19 09:34:34	12.06	81.32	16.093	426	432.97	11.15	1.051	92.6	51.52	19.74	12.2	0.08137	0.08485	9.5761	139.399	3257605	2816921	1860407	1969884
1	87	C	2009-05-19 09:34:35	12.04	81.31	16.107	425.17	432.13	10.99	1.051	92.67	51.52	19.74	12.19	0.08126	0.0849	9.5764	139.399	3257667	2816646	1860266	1969801
1	88	C	2009-05-19 09:34:36	12.04	81.31	16.119	427.16	434.16	10.99	1.051	92.8	51.52	19.74	12.19	0.0814	0.08488	9.5767	139.399	3257299	2816743	1860350	1969892
1	89	C	2009-05-19 09:34:37	12.04	81.31	16.117	426.59	433.58	10.89	1.051	92.79	51.52	19.75	12.2	0.08156	0.08488	9.5769	139.399	3257021	2816912	1860203	1969724
1	90	C	2009-05-19 09:34:38	12.04	81.32	16.111	425.9	432.87	10.99	1.051	92.77	51.54	19.75	12.19	0.08128	0.08488	9.5772	139.399	3257150	2816312	1860216	1969746
1	91	C	2009-05-19 09:34:39	12.04	81.32	16.113	426.6	433.59	11.01	1.051	92.84	51.54	19.76	12.2	0.08153	0.08492	9.5775	139.399	3256825	2816666	1860145	1969736
1	92	C	2009-05-19 09:34:40	12.06	81.32	16.123	427.68	434.69	11.03	1.051	92.84	51.52	19.76	12.19	0.08161	0.08496	9.5778	139.399	3256356	2816444	1859995	1969637
1	93	C	2009-05-19 09:34:41	12.04	81.32	16.135	428.4	435.43	11.04	1.051	92.91	51.52	19.76	12.19	0.08183	0.08498	9.5781	139.399	3256082	2816772	1859925	1969618
1	94	C	2009-05-19 09:34:42	12.04	81.31	16.125	429.48	436.52	11.03	1.051	92.84	51.52	19.78	12.19	0.08186	0.0849	9.5783	139.399	3255978	2816710	1860105	1969629
1	95	C	2009-05-19 09:34:43	12.04	81.31	16.121	428.64	435.66	11.01	1.051	92.82	51.49	19.78	12.19	0.08175	0.08496	9.5786	139.399	3256006	2816465	1860032	1969657
1	96	C	2009-05-19 09:34:44	12.04	81.31	16.126	429.91	436.96	11	1.051	92.84	51.52	19.79	12.19	0.0819	0.08497	9.5789	139.399	3255458	2816383	1860006	1969659
1	97	C	2009-05-19 09:34:45	12.06	81.31	16.133	429.55	436.59	11.04	1.051	92.88	51.52	19.79	12.19	0.08184	0.08504	9.5792	139.399	3255590	2816365	1859770	1969556
1	98	C	2009-05-19 09:34:46	12.06	81.31	16.145	429.46	436.51	11.02	1.051	92.95	51.52	19.79	12.18	0.08181	0.08506	9.5794	139.399	3255675	2816331	1859835	1969628
1	99	C	2009-05-19 09:34:47	12.04	81.31	16.122	429.99	437.04	11.03	1.051	92.82	51.52	19.8	12.19	0.08196	0.08488	9.5797	139.399	3255287	2816420	1860054	1969562
1	100	C	2009-05-19 09:34:48	12.04	81.32	16.15	430.24	437.3	11.03	1.051	92.99	51.52	19.8	12.19	0.082	0.08501	9.58	139.399	3254847	2816131	1859776	1969500
1	101	C	2009-05-19 09:34:49	12.04	81.32	16.154	430.92	437.99	11.03	1.051	93.02	51.52	19.81	12.19	0.08211	0.08506	9.5803	139.399	3254831	2816397	1859689	1969493
1	102	C	2009-05-19 09:34:50	12.04	81.32	16.147	430.84	437.91	11.03	1.051	92.98	51.52	19.81	12.19	0.08213	0.08504	9.5806	139.399	3254888	2816500	1859802	1969588
1	103	C	2009-05-19 09:34:51	12.04	81.31	16.137	431.64	438.72	11.02	1.051	92.97	51.46	19.82	12.19	0.08217	0.08501	9.5808	139.399	3254425	2816152	1859693	1969382
1	104	C	2009-05-19 09:34:52	12.04	81.31	16.155	431.19	438.27	11.03	1.051	93.07	51.49	19.82	12.19	0.08212	0.08501	9.5811	139.399	3254672	2816300	1859774	1969499
1	105	C	2009-05-19 09:34:53	12.04	81.31	16.144	431.47	438.55	11.02	1.051	93.01	51.52	19.82	12.19	0.08216	0.08495	9.5814	139.399	3254150	2815941	1859773	1969396
1	106	C	2009-05-19 09:34:54	12.04	81.32	16.163	433.54	440.66	11.02	1.051	93.13	51.52	19.83	12.19	0.08237	0.08505	9.5817	139.399	3254255	2816578	1859705	1969503
1	107	C	2009-05-19 09:34:55	12.04	81.32	16.163	433.16	440.27	11.02	1.051	93.13	51.52	19.84	12.18	0.08235	0.08501	9.5819	139.399	3254131	2816397	1859720	1969438
1	108	C	2009-05-19 09:34:56	12.04	81.32	16.146	433.18	440.29	11.02	1.051	93.03	51.52	19.84	12.19	0.08239	0.085	9.5822	139.399	3253709	2816128	1859639	1969344
1	109	C	2009-05-19 09:34:57	12.04	81.31	16.166	434.17	441.31	11.02	1.051	93.14	51.46	19.84	12.18	0.08251	0.08509	9.5825	139.399	3253638	2816312	1859626	1969439
1	110	C	2009-05-19 09:34:58	12.04	81.31	16.155	434.39	441.52	11.02	1.051	93.07	51.49	19.85	12.18	0.0825	0.08503	9.5828	139.399	3253576	2816323	1859628	1969392
1	111	C	2009-05-19 09:34:59	12.06	81.31	16.156	433.67	440.79	11.03	1.051	93.02	51.49	19.85	12.18	0.08243	0.08504	9.5831	139.399	3253650	2816196	1859737	1969515
1	112	C	2009-05-19 09:35:00	12.04	81.31	16.168	434.42	441.56	11.01	1.051	93.09	51.52	19.86	12.18	0.08252	0.0851	9.5833	139.399	3253342	2816126	1859442	1969289
1	113	C	2009-05-19 09:35:01	12.04	81.31	16.183	435.06	442.22	11.02	1.051	93.17	51.52	19.86	12.18	0.08264	0.0851	9.5836	139.399	3253303	2816437	1859440	1969314
1	114	C	2009-05-19 09:35:02	12.06	81.31	16.162	435.72	442.88	11.07	1.051	93.05	51.52	19.86	12.18	0.08267	0.08503	9.5839	139.399	3253355	2816504	1859591	1969321
1	115	C	2009-05-19 09:35:03	12.04	81.31	16.179	435.57	442.73	11.06	1.051	93.15	51.52	19.87	12.18	0.08267	0.08512	9.5842	139.399	3252865	2816087	1859511	1969403
1	116	C	2009-05-19 09:35:04	12.06	81.31	16.172	435.72	442.88	11.02	1.051	93.11	51.46	19.87	12.18	0.08274	0.08511	9.5844	139.399	3252433	2815834	1859545	1969383
1	117	C	2009-05-19 09:35:05	12.04	81.3	16.18	436.01	443.18	11.06	1.051	93.14	51.46	19.88	12.18	0.08271	0.08515	9.5847	139.399	3253107	2816388	1859453	1969392
1	118	C	2009-05-19 09:35:06	12.04	81.31	16.178	436.14	443.31	11.03	1.051	93.14	51.49	19.88	12.17	0.08268	0.08503	9.585	139.399	3252395	2815742	1859596	1969359
1	119	C	2009-05-19 09:35:07	12.06	81.32	16.176	436.5	443.68	11.02	1.051	93.14	51.52	19.88	12.17	0.08271	0.08515	9.5853	139.399	3252660	2816041	1859482	1969443
2	0	C	2009-05-19 09:35:07	12.16	81.33	15.293	414.74	421.18	11.03	1.051	87.41	51.3	19.33	11.97	0.07986	0.0819	9.5853	139.399	3252660	2816041	1859482	1969443
3	59.5	C	2009-05-19 09:35:07	12.08	81.32	15.951	415.92	422.66	11.02	1.051	91.69	51.55	19.61	12.13	0.07995	0.08429	9.5853	139.399	3252660	2816041	1859482	1969443
4	119	C	2009-05-19 09:35:07	0.13	0.03	0.868	36.22	37.01	0.27	0	5.62	0.37	0.55	0.27	0.00507	0.00317	9.5853	139.399	3252660	2816041	1859482	1969443
CrvFitStatus:	Exp	C
Exp_Flux:	2.79	C
Exp_FluxCV:	5.2	C
Exp_dCdry/dt:	0.43	C
Exp_R2:	0.7876	C
Exp_SSN:	27.442	C
Exp_SE:	0.021	C
Exp_a:	0.0018543	C
Exp_Cx:	653.1	C
Exp_Co:	421.2	C
Exp_t0:	50	C
Exp_Iter:	4	C
Exp_MaxIter:	10	C
Lin_Flux:	2.83	C
Lin_FluxCV:	1.6	C
Lin_dCdry/dt:	0.436	C
Lin_R2:	0.9926	C
Lin_SSN:	0.9603	C
Lin_SE:	0.004	C
Crv_Domain:	90	C
Crv_#Smp:	90	C
Dead Band:	00:30:00	C
TimeClosing:	17	C
		C
		C
LI-8100:	1c7	B2	81	542b	1d3	183
File Name:	QZ519	B2
Instrument Name:	LI-8100	B2
Serial Number:	81A-0368	B2
Software:	2.0.0	B2	LI-8100 File Viewer 2.0.0
Comments:	2	B2
Obs#:	2	B2
Port#:	0	B2
Label:	SNJ	B2
Observation Length:	02:00:00	B2
Observation Delay:	00:20:00	B2
IRGA Averaging:	1	B2
Flow8100:	10	B2
FlowMux:	0	B2
Tmux:	0	B2
Virga:	19	B2
Vmux:	55	B2
Vext:	0	B2
Vcham:	4823.9	B2
Offset:	5.5	B2
Area:	317.8	B2
Vtotal:	6590.8	B2
V3 Info:	0	B2	M=0.43	B=0.56
Labels_01:	22	B2
Type	Etime	B2	Date	Tcham	Pressure	H2O	CO2	Cdry	T4	V3	RH	Tbench	Tboard	Vin	CO2ABS	H2OABS	Hour	DOY	RAWCO2	RAWCO2REF	RAWH2O	RAWH2OREF
1	-1	B2	2009-05-19 09:38:17	12.5	81.3	15.35	400.5	406.74	11.15	0.737	85.85	51.52	20.15	12.17	0.07785	0.08203	9.6381	139.402	3267634	2816602	1865138	1969800
1	-1	B2	2009-05-19 09:38:18	12.48	81.3	15.35	399.41	405.64	11.13	0.737	85.85	51.49	20.16	12.14	0.0774	0.0821	9.6383	139.402	3268654	2816388	1865050	1969867
1	-1	B2	2009-05-19 09:38:19	12.5	81.29	15.366	400.36	406.61	11.15	0.737	85.92	51.52	20.17	12.06	0.07812	0.08216	9.6386	139.402	3267558	2817223	1864948	1969832
1	-1	B2	2009-05-19 09:38:20	12.49	81.29	15.371	400.65	406.9	11.15	0.737	85.95	51.52	20.19	12.05	0.07768	0.08217	9.6389	139.402	3268297	2816734	1864825	1969726
1	-1	B2	2009-05-19 09:38:21	12.5	81.29	15.397	398.51	404.74	11.27	0.737	86.04	51.49	20.2	12.03	0.07757	0.08229	9.6392	139.402	3268513	2816617	1864824	1969910
1	-1	B2	2009-05-19 09:38:22	12.47	81.29	15.402	401.49	407.77	11.16	0.737	86.13	51.52	20.22	12.05	0.07809	0.08224	9.6394	139.402	3267430	2817066	1864825	1969873
1	-1	B2	2009-05-19 09:38:23	12.47	81.3	15.411	401.13	407.41	11.16	0.737	86.19	51.52	20.24	12.05	0.07789	0.08227	9.6397	139.402	3267748	2816834	1864706	1969806
1	-1	B2	2009-05-19 09:38:24	12.47	81.31	15.429	401.43	407.72	11.16	0.737	86.35	51.52	20.25	12.04	0.07794	0.08238	9.64	139.402	3267852	2817028	1864571	1969834
1	-1	B2	2009-05-19 09:38:25	12.49	81.3	15.438	400.74	407.02	11.17	0.737	86.39	51.52	20.26	12.05	0.07788	0.08238	9.6403	139.402	3267842	2816848	1864563	1969813
1	-1	B2	2009-05-19 09:38:26	12.49	81.29	15.46	401.08	407.38	11.15	0.737	86.51	51.52	20.27	12.05	0.07779	0.08242	9.6406	139.402	3267975	2816755	1864532	1969867
1	-1	B2	2009-05-19 09:38:27	12.47	81.29	15.464	400.7	406.99	11.13	0.737	86.53	51.49	20.29	12.05	0.07779	0.08253	9.6408	139.402	3267981	2816755	1864434	1969952
1	-1	B2	2009-05-19 09:38:28	12.46	81.3	15.478	401.31	407.62	11.16	1.047	86.62	51.52	20.3	12.04	0.07782	0.08253	9.6411	139.402	3267819	2816716	1864366	1969904
1	-1	B2	2009-05-19 09:38:29	12.48	81.31	15.471	400.49	406.78	11.12	1.047	86.59	51.52	20.31	12.04	0.07782	0.08249	9.6414	139.402	3267943	2816865	1864366	1969861
1	-1	B2	2009-05-19 09:38:30	12.46	81.31	15.493	401.57	407.89	11.18	1.047	86.77	51.54	20.32	12.04	0.078	0.0826	9.6417	139.402	3267658	2817040	1864178	1969834
1	-1	B2	2009-05-19 09:38:31	12.46	81.31	15.507	401.7	408.03	11.16	1.047	86.85	51.54	20.33	12.04	0.07787	0.08264	9.6419	139.402	3267918	2816907	1864170	1969871
1	-1	B2	2009-05-19 09:38:32	12.46	81.3	15.522	402	408.34	11.13	1.047	86.92	51.52	20.34	12.04	0.07815	0.08274	9.6422	139.402	3267430	2817232	1864002	1969895
1	-1	B2	2009-05-19 09:38:33	12.46	81.3	15.519	401.72	408.05	11.16	1.047	86.9	51.52	20.36	12.04	0.0781	0.0827	9.6425	139.402	3267506	2817125	1864032	1969827
1	0	B2	2009-05-19 09:38:34	12.47	81.3	15.546	402.65	409.01	11.17	1.047	87.11	51.52	20.37	12.11	0.07818	0.08283	9.6428	139.402	3267225	2817096	1863870	1969902
1	1	B2	2009-05-19 09:38:35	12.45	81.29	15.548	402.51	408.87	11.13	1.047	87.11	51.52	20.39	12.15	0.07809	0.0828	9.6431	139.402	3267298	2816876	1863803	1969742
1	2	B2	2009-05-19 09:38:36	12.44	81.3	15.563	402.37	408.73	11.13	1.047	87.21	51.52	20.39	12.15	0.07801	0.08282	9.6433	139.402	3267249	2816704	1863846	1969870
1	3	B2	2009-05-19 09:38:37	12.46	81.3	15.581	402.85	409.23	11.15	1.047	87.31	51.54	20.4	12.15	0.07805	0.08296	9.6436	139.402	3267063	2816646	1863569	1969829
1	4	B2	2009-05-19 09:38:38	12.44	81.31	15.591	404.4	410.8	11.16	1.047	87.43	51.52	20.41	12.15	0.07835	0.08303	9.6439	139.402	3266450	2816890	1863488	1969877
1	5	B2	2009-05-19 09:38:39	12.44	81.31	15.617	404.31	410.73	11.15	1.047	87.58	51.52	20.42	12.15	0.07841	0.08312	9.6442	139.402	3266435	2817017	1863347	1969887
1	6	B2	2009-05-19 09:38:40	12.44	81.3	15.63	404.56	410.98	11.15	1.047	87.64	51.52	20.43	12.15	0.07848	0.08309	9.6444	139.402	3266206	2816963	1863402	1969859
1	7	B2	2009-05-19 09:38:41	12.44	81.3	15.633	404.81	411.24	11.17	1.047	87.66	51.52	20.44	12.15	0.07831	0.08316	9.6447	139.402	3266254	2816561	1863330	1969902
1	8	B2	2009-05-19 09:38:42	12.43	81.29	15.648	405.76	412.21	11.15	1.047	87.79	51.52	20.45	12.15	0.07862	0.08321	9.645	139.402	3265641	2816830	1863167	1969823
1	9	B2	2009-05-19 09:38:43	12.43	81.3	15.644	404.96	411.39	11.15	1.047	87.78	51.52	20.47	12.14	0.0783	0.08313	9.6453	139.402	3266471	2816778	1863281	1969841
1	10	B2	2009-05-19 09:38:44	12.43	81.3	15.681	406.43	412.9	11.15	1.047	87.98	51.52	20.48	12.15	0.07864	0.08327	9.6456	139.402	3265831	2816999	1863011	1969741
1	11	B2	2009-05-19 09:38:45	12.42	81.3	15.701	405.15	411.61	11.15	1.047	88.15	51.54	20.48	12.16	0.07848	0.08334	9.6458	139.402	3266302	2817087	1862953	1969858
1	12	B2	2009-05-19 09:38:46	12.42	81.3	15.704	406.15	412.63	11.15	1.047	88.17	51.52	20.49	12.15	0.07864	0.08335	9.6461	139.402	3265868	2817112	1863017	1969949
1	13	B2	2009-05-19 09:38:47	12.41	81.31	15.718	405.67	412.15	11.13	1.047	88.32	51.52	20.5	12.16	0.07858	0.08345	9.6464	139.402	3265569	2816676	1862804	1969876
1	14	B2	2009-05-19 09:38:48	12.41	81.3	15.724	406.75	413.25	11.15	1.047	88.34	51.52	20.51	12.16	0.07877	0.08349	9.6467	139.402	3265126	2816764	1862732	1969860
1	15	B2	2009-05-19 09:38:49	12.4	81.29	15.748	406.18	412.68	11.14	1.047	88.52	51.52	20.52	12.16	0.07859	0.08361	9.6469	139.402	3265924	2816993	1862613	1969964
1	16	B2	2009-05-19 09:38:50	12.4	81.29	15.75	408.56	415.1	11.13	1.047	88.54	51.52	20.52	12.15	0.07879	0.08355	9.6472	139.402	3264994	2816706	1862590	1969826
1	17	B2	2009-05-19 09:38:51	12.41	81.3	15.761	407.39	413.91	11.15	1.047	88.61	51.52	20.53	12.15	0.07875	0.08364	9.6475	139.402	3264881	2816549	1862413	1969833
1	18	B2	2009-05-19 09:38:52	12.4	81.3	15.774	408.9	415.45	11.16	1.047	88.74	51.54	20.54	12.15	0.07895	0.08375	9.6478	139.402	3264579	2816781	1862369	1969968
1	19	B2	2009-05-19 09:38:53	12.39	81.3	15.793	409.44	416.01	11.13	1.047	88.85	51.54	20.55	12.15	0.07885	0.08376	9.6481	139.402	3264594	2816515	1862293	1969886
1	20	B2	2009-05-19 09:38:54	12.39	81.3	15.791	408.28	414.83	11.14	1.047	88.83	51.52	20.56	12.15	0.07882	0.08376	9.6483	139.402	3264883	2816677	1862295	1969878
1	21	B2	2009-05-19 09:38:55	12.39	81.3	15.808	409.98	416.57	11.15	1.047	88.93	51.52	20.56	12.16	0.07925	0.08381	9.6486	139.402	3264194	2817173	1862192	1969860
1	22	B2	2009-05-19 09:38:56	12.38	81.3	15.829	409.64	416.23	11.14	1.047	89.11	51.49	20.58	12.16	0.07909	0.08384	9.6489	139.402	3264592	2817100	1862209	1969944
1	23	B2	2009-05-19 09:38:57	12.38	81.29	15.836	410.7	417.31	11.16	1.047	89.19	51.49	20.59	12.16	0.07935	0.08391	9.6492	139.402	3263858	2817124	1862055	1969896
1	24	B2	2009-05-19 09:38:58	12.36	81.29	15.842	411.52	418.14	11.11	1.047	89.23	51.52	20.6	12.16	0.07929	0.08389	9.6494	139.402	3263728	2816916	1862059	1969901
1	25	B2	2009-05-19 09:38:59	12.36	81.3	15.856	410.84	417.46	11.14	1.047	89.38	51.54	20.6	12.16	0.07934	0.08397	9.6497	139.402	3263610	2816937	1861895	1969876
1	26	B2	2009-05-19 09:39:00	12.36	81.3	15.874	411.95	418.59	11.14	1.047	89.48	51.54	20.61	12.16	0.07935	0.08405	9.65	139.402	3263983	2817244	1861953	1970040
1	27	B2	2009-05-19 09:39:01	12.38	81.3	15.866	411.35	417.98	11.16	1.047	89.43	51.52	20.62	12.15	0.07931	0.08405	9.6503	139.402	3263390	2816676	1861769	1969878
1	28	B2	2009-05-19 09:39:02	12.35	81.3	15.87	411.88	418.52	11.14	1.047	89.51	51.52	20.62	12.15	0.07929	0.08402	9.6506	139.402	3263545	2816702	1861764	1969789
1	29	B2	2009-05-19 09:39:03	12.35	81.3	15.88	411.06	417.69	11.14	1.047	89.57	51.52	20.63	12.15	0.07927	0.08406	9.6508	139.402	3263416	2816551	1861745	1969837
1	30	B2	2009-05-19 09:39:04	12.35	81.3	15.906	411.93	418.59	11.12	1.047	89.72	51.52	20.64	12.15	0.07928	0.08414	9.6511	139.402	3263534	2816687	1861690	1969939
1	31	B2	2009-05-19 09:39:05	12.36	81.29	15.905	411.39	418.04	11.16	1.047	89.7	51.52	20.64	12.15	0.0794	0.08415	9.6514	139.402	3263240	2816693	1861644	1969866
1	32	B2	2009-05-19 09:39:06	12.37	81.29	15.896	413.56	420.24	11.13	1.047	89.65	51.52	20.65	12.16	0.07968	0.08413	9.6517	139.402	3263069	2817302	1861720	1969944
1	33	B2	2009-05-19 09:39:07	12.36	81.3	15.91	412.76	419.43	11.13	1.047	89.74	51.54	20.66	12.16	0.07954	0.08409	9.6519	139.402	3263150	2817079	1861585	1969785
1	34	B2	2009-05-19 09:39:08	12.36	81.31	15.931	413.38	420.07	11.03	1.047	89.87	51.52	20.66	12.16	0.07978	0.08424	9.6522	139.402	3262529	2817120	1861488	1969926
1	35	B2	2009-05-19 09:39:09	12.34	81.31	15.941	414.34	421.05	11.14	1.047	89.93	51.52	20.67	12.16	0.07977	0.08427	9.6525	139.402	3262513	2817084	1861385	1969865
1	36	B2	2009-05-19 09:39:10	12.34	81.3	15.944	413.05	419.74	11.14	1.047	89.99	51.52	20.68	12.16	0.07966	0.08427	9.6528	139.402	3262676	2816889	1861402	1969846
1	37	B2	2009-05-19 09:39:11	12.34	81.29	15.946	413.02	419.71	11.14	1.047	89.99	51.49	20.68	12.15	0.07951	0.0843	9.6531	139.402	3262668	2816520	1861348	1969856
1	38	B2	2009-05-19 09:39:12	12.35	81.29	15.949	414.5	421.22	11.16	1.047	90.01	51.52	20.7	12.15	0.07986	0.0843	9.6533	139.402	3262022	2816894	1861333	1969867
1	39	B2	2009-05-19 09:39:13	12.33	81.3	15.955	415.29	422.03	11.14	1.047	90.11	51.52	20.7	12.15	0.07989	0.08432	9.6536	139.402	3262436	2817285	1861322	1969865
1	40	B2	2009-05-19 09:39:14	12.35	81.3	15.988	413.66	420.38	11.16	1.047	90.3	51.52	20.71	12.15	0.07952	0.08439	9.6539	139.402	3262857	2816730	1861145	1969827
1	41	B2	2009-05-19 09:39:15	12.33	81.3	15.978	416.07	422.83	11.14	1.047	90.24	51.52	20.72	12.15	0.08015	0.08446	9.6542	139.402	3261472	2817140	1861082	1969891
1	42	B2	2009-05-19 09:39:16	12.33	81.3	15.986	415.11	421.86	11.16	1.047	90.29	51.52	20.72	12.15	0.07974	0.08442	9.6544	139.402	3262249	2816768	1861110	1969850
1	43	B2	2009-05-19 09:39:17	12.33	81.3	15.996	415.17	421.92	11.12	1.047	90.4	51.52	20.73	12.16	0.07989	0.08441	9.6547	139.402	3261716	2816659	1861086	1969777
1	44	B2	2009-05-19 09:39:18	12.33	81.29	15.994	413.87	420.6	11.14	1.047	90.38	51.49	20.73	12.16	0.07945	0.08446	9.655	139.402	3262463	2816172	1861071	1969848
1	45	B2	2009-05-19 09:39:19	12.33	81.29	16.003	416.96	423.74	11.13	1.047	90.43	51.49	20.74	12.16	0.0802	0.08455	9.6553	139.402	3261045	2816858	1860947	1969870
1	46	B2	2009-05-19 09:39:20	12.32	81.29	16.015	416.93	423.71	11.12	1.047	90.5	51.52	20.75	12.15	0.08015	0.08459	9.6556	139.402	3261470	2817136	1860908	1969934
1	47	B2	2009-05-19 09:39:21	12.32	81.3	15.999	416.35	423.12	11.14	1.047	90.42	51.52	20.75	12.16	0.08009	0.08455	9.6558	139.402	3261336	2816867	1860898	1969853
1	48	B2	2009-05-19 09:39:22	12.33	81.3	16	416.43	423.2	11.16	1.047	90.43	51.54	20.76	12.16	0.07991	0.08444	9.6561	139.402	3261507	2816572	1861057	1969816
1	49	B2	2009-05-19 09:39:23	12.32	81.3	16.023	418.25	425.06	11.02	1.047	90.56	51.52	20.76	12.15	0.08031	0.08459	9.6564	139.402	3261132	2817242	1860852	1969866
1	50	B2	2009-05-19 09:39:24	12.32	81.3	16.022	417.79	424.59	11.14	1.047	90.61	51.52	20.77	12.15	0.08032	0.08461	9.6567	139.402	3260878	2817050	1860860	1969909
1	51	B2	2009-05-19 09:39:25	12.33	81.29	16.036	418.65	425.47	11.16	1.047	90.62	51.52	20.78	12.15	0.08036	0.08462	9.6569	139.402	3261043	2817229	1860816	1969825
1	52	B2	2009-05-19 09:39:26	12.31	81.29	16.029	417.78	424.59	11.14	1.047	90.64	51.52	20.78	12.15	0.08025	0.08452	9.6572	139.402	3260783	2816745	1860931	1969805
1	53	B2	2009-05-19 09:39:27	12.31	81.29	16.034	417.8	424.61	11.12	1.047	90.67	51.49	20.78	12.15	0.08028	0.0846	9.6575	139.402	3260516	2816633	1860823	1969857
1	54	B2	2009-05-19 09:39:28	12.31	81.3	16.054	418.77	425.6	11.12	1.047	90.79	51.49	20.79	12.15	0.08039	0.08468	9.6578	139.402	3260736	2817135	1860677	1969851
1	55	B2	2009-05-19 09:39:29	12.3	81.3	16.051	418.53	425.36	11.14	1.047	90.83	51.52	20.81	12.15	0.08041	0.08462	9.6581	139.402	3260454	2816928	1860758	1969821
1	56	B2	2009-05-19 09:39:30	12.31	81.31	16.058	419.54	426.39	11.14	1.047	90.88	51.54	20.81	12.15	0.08043	0.08471	9.6583	139.402	3260119	2816687	1860628	1969857
1	57	B2	2009-05-19 09:39:31	12.3	81.31	16.078	420.07	426.94	11.14	1.047	91.06	51.52	20.82	12.15	0.08048	0.08476	9.6586	139.402	3260301	2816935	1860607	1969884
1	58	B2	2009-05-19 09:39:32	12.29	81.3	16.065	420.16	427.02	11.14	1.047	90.97	51.52	20.82	12.15	0.08071	0.08473	9.6589	139.402	3259804	2817068	1860689	1969920
1	59	B2	2009-05-19 09:39:33	12.31	81.29	16.076	419.24	426.09	11.16	1.047	91.02	51.49	20.83	12.15	0.08057	0.08478	9.6592	139.402	3260136	2817002	1860593	1969906
1	60	B2	2009-05-19 09:39:34	12.3	81.28	16.066	421.16	428.04	11.12	1.047	90.96	51.49	20.83	12.15	0.08074	0.08474	9.6594	139.402	3259718	2817054	1860686	1969903
1	61	B2	2009-05-19 09:39:35	12.31	81.29	16.081	421.19	428.07	11.16	1.047	91.05	51.52	20.84	12.15	0.08086	0.08477	9.6597	139.402	3259485	2817191	1860528	1969835
1	62	B2	2009-05-19 09:39:36	12.3	81.3	16.092	420.88	427.76	11.04	1.047	91.13	51.52	20.84	12.15	0.08062	0.08482	9.66	139.403	3259538	2816692	1860540	1969975
1	63	B2	2009-05-19 09:39:37	12.3	81.31	16.084	421.8	428.69	11.14	1.047	91.09	51.54	20.85	12.15	0.08083	0.08481	9.6603	139.403	3259185	2816892	1860451	1969835
1	64	B2	2009-05-19 09:39:38	12.3	81.31	16.092	421.1	427.99	11.16	1.04	91.14	51.54	20.85	12.14	0.0807	0.08484	9.6606	139.403	3259527	2816807	1860483	1969893
1	65	B2	2009-05-19 09:39:39	12.29	81.3	16.076	422.19	429.09	11.12	1.04	91.03	51.52	20.86	12.16	0.08084	0.0847	9.6608	139.403	3259199	2816888	1860670	1969849
1	66	B2	2009-05-19 09:39:40	12.29	81.29	16.113	422.88	429.8	11.12	1.04	91.29	51.49	20.87	12.15	0.08096	0.08488	9.6611	139.403	3258880	2816917	1860398	1969880
1	67	B2	2009-05-19 09:39:41	12.3	81.29	16.103	422.44	429.35	11.11	1.04	91.18	51.52	20.87	12.15	0.08084	0.08488	9.6614	139.403	3259023	2816739	1860346	1969839
1	68	B2	2009-05-19 09:39:42	12.29	81.3	16.109	423.72	430.66	11.14	1.04	91.28	51.52	20.87	12.15	0.08108	0.08485	9.6617	139.403	3258542	2816941	1860462	1969905
1	69	B2	2009-05-19 09:39:43	12.29	81.3	16.107	423.01	429.94	11.14	1.04	91.27	51.52	20.88	12.15	0.08099	0.08488	9.6619	139.403	3258448	2816645	1860370	1969887
1	70	B2	2009-05-19 09:39:44	12.3	81.3	16.108	423.64	430.58	11.16	1.04	91.28	51.54	20.89	12.15	0.08111	0.08489	9.6622	139.403	3258555	2817047	1860340	1969876
1	71	B2	2009-05-19 09:39:45	12.29	81.31	16.125	423.45	430.39	11.14	1.04	91.38	51.52	20.89	12.15	0.08097	0.08492	9.6625	139.403	3258656	2816789	1860310	1969894
1	72	B2	2009-05-19 09:39:46	12.3	81.31	16.117	423.57	430.51	11.16	1.04	91.34	51.52	20.9	12.15	0.08108	0.0849	9.6628	139.403	3258558	2816980	1860328	1969875
1	73	B2	2009-05-19 09:39:47	12.29	81.3	16.134	423.25	430.19	11.13	1.04	91.42	51.52	20.9	12.15	0.08094	0.08494	9.6631	139.403	3258645	2816652	1860286	1969864
1	74	B2	2009-05-19 09:39:48	12.28	81.29	16.126	424.53	431.49	11.12	1.04	91.37	51.52	20.92	12.15	0.08125	0.08491	9.6633	139.403	3258051	2816928	1860275	1969808
1	75	B2	2009-05-19 09:39:49	12.28	81.29	16.133	425.39	432.36	11.12	1.04	91.41	51.49	20.92	12.15	0.08126	0.08498	9.6636	139.403	3257704	2816656	1860154	1969804
1	76	B2	2009-05-19 09:39:50	12.28	81.3	16.15	425.19	432.17	11.12	1.04	91.57	51.52	20.92	12.14	0.08134	0.08503	9.6639	139.403	3257932	2817069	1860212	1969956
1	77	B2	2009-05-19 09:39:51	12.28	81.3	16.144	426.11	433.1	11.12	1.04	91.54	51.52	20.93	12.15	0.08144	0.08499	9.6642	139.403	3257933	2817319	1860231	1969912
1	78	B2	2009-05-19 09:39:52	12.28	81.31	16.138	424.26	431.22	11.14	1.04	91.52	51.54	20.93	12.15	0.08109	0.08498	9.6644	139.403	3258044	2816615	1860171	1969875
1	79	B2	2009-05-19 09:39:53	12.28	81.31	16.137	425.68	432.66	11.12	1.04	91.51	51.52	20.94	12.15	0.08143	0.08499	9.6647	139.403	3257583	2817024	1860204	1969907
1	80	B2	2009-05-19 09:39:54	12.28	81.3	16.161	426.79	433.8	11.12	1.04	91.64	51.52	20.94	12.15	0.08153	0.0851	9.665	139.403	3257226	2816926	1860029	1969884
1	81	B2	2009-05-19 09:39:55	12.29	81.29	16.149	426.81	433.82	11.16	1.04	91.56	51.52	20.95	12.15	0.0815	0.08506	9.6653	139.403	3257424	2817023	1860116	1969896
1	82	B2	2009-05-19 09:39:56	12.28	81.29	16.162	425.63	432.62	11.14	1.04	91.63	51.52	20.95	12.15	0.08132	0.08506	9.6656	139.403	3257492	2816678	1860123	1969948
1	83	B2	2009-05-19 09:39:57	12.28	81.29	16.159	426.9	433.91	11.14	1.04	91.61	51.52	20.96	12.15	0.08147	0.085	9.6658	139.403	3257370	2816913	1860116	1969811
1	84	B2	2009-05-19 09:39:58	12.27	81.3	16.17	427.74	434.77	11.14	1.04	91.69	51.52	20.96	12.15	0.08154	0.08509	9.6661	139.403	3257106	2816902	1860031	1969904
1	85	B2	2009-05-19 09:39:59	12.27	81.3	16.148	427.24	434.25	11.12	1.04	91.62	51.54	20.97	12.15	0.08151	0.085	9.6664	139.403	3257040	2816758	1860100	1969802
1	86	B2	2009-05-19 09:40:00	12.27	81.31	16.181	428.59	435.64	11.09	1.04	91.82	51.52	20.97	12.14	0.08178	0.08513	9.6667	139.403	3256788	2817224	1859926	1969862
1	87	B2	2009-05-19 09:40:01	12.27	81.3	16.177	427.45	434.48	11.12	1.04	91.79	51.52	20.98	12.15	0.08158	0.08513	9.6669	139.403	3256845	2816775	1859863	1969796
1	88	B2	2009-05-19 09:40:02	12.27	81.3	16.183	428.46	435.51	11.14	1.04	91.82	51.52	20.98	12.15	0.0817	0.08519	9.6672	139.403	3256740	2816904	1859960	1969937
1	89	B2	2009-05-19 09:40:03	12.28	81.29	16.173	429.17	436.22	11.13	1.04	91.75	51.49	20.98	12.15	0.08202	0.08512	9.6675	139.403	3255976	2817083	1860004	1969884
1	90	B2	2009-05-19 09:40:04	12.27	81.29	16.179	429.29	436.35	11.14	1.04	91.79	51.52	20.99	12.15	0.0818	0.08517	9.6678	139.403	3256383	2816934	1859810	1969807
1	91	B2	2009-05-19 09:40:05	12.28	81.3	16.172	428.21	435.25	11.16	1.04	91.76	51.52	20.99	12.15	0.08168	0.08513	9.6681	139.403	3256564	2816770	1860016	1969949
1	92	B2	2009-05-19 09:40:06	12.27	81.3	16.182	428.69	435.74	11.14	1.04	91.82	51.52	21	12.15	0.08171	0.08515	9.6683	139.403	3256233	2816534	1859868	1969799
1	93	B2	2009-05-19 09:40:07	12.28	81.3	16.187	429.71	436.78	11.13	1.04	91.84	51.54	21	12.15	0.08178	0.08517	9.6686	139.403	3256339	2816828	1859946	1969959
1	94	B2	2009-05-19 09:40:08	12.27	81.3	16.182	429.57	436.63	11.16	1.04	91.82	51.52	21.01	12.15	0.08193	0.08512	9.6689	139.403	3255961	2816888	1859914	1969819
1	95	B2	2009-05-19 09:40:09	12.25	81.31	16.195	429.34	436.41	11.09	1.04	91.9	51.52	21.01	12.15	0.0819	0.08524	9.6692	139.403	3256122	2816959	1859783	1969904
1	96	B2	2009-05-19 09:40:10	12.25	81.3	16.216	430.29	437.38	11.14	1.04	92.07	51.52	21.02	12.15	0.08203	0.08522	9.6694	139.403	3255576	2816817	1859792	1969878
1	97	B2	2009-05-19 09:40:11	12.25	81.29	16.217	429.98	437.07	11.12	1.04	92.06	51.52	21.02	12.14	0.08187	0.08532	9.6697	139.403	3255995	2816700	1859762	1969966
1	98	B2	2009-05-19 09:40:12	12.25	81.29	16.198	429.97	437.05	11.12	1.04	91.96	51.49	21.02	12.14	0.08178	0.08524	9.67	139.403	3255858	2816421	1859683	1969799
1	99	B2	2009-05-19 09:40:13	12.25	81.29	16.201	431.21	438.31	11.12	1.04	92.03	51.52	21.04	12.15	0.08213	0.08523	9.6703	139.403	3255317	2816810	1859795	1969881
1	100	B2	2009-05-19 09:40:14	12.25	81.31	16.199	431.09	438.19	11.12	1.04	92.04	51.54	21.04	12.15	0.08197	0.08522	9.6706	139.403	3255572	2816705	1859712	1969821
1	101	B2	2009-05-19 09:40:15	12.25	81.31	16.194	431.17	438.27	11.14	1.04	92.02	51.52	21.05	12.15	0.08214	0.08526	9.6708	139.403	3255451	2816987	1859762	1969915
1	102	B2	2009-05-19 09:40:16	12.27	81.31	16.223	431.82	438.94	11.16	1.04	92.12	51.52	21.05	12.15	0.0822	0.08529	9.6711	139.403	3255461	2817150	1859696	1969904
1	103	B2	2009-05-19 09:40:17	12.25	81.3	16.209	431.6	438.71	11.14	1.04	92.03	51.52	21.06	12.15	0.08207	0.08527	9.6714	139.403	3255387	2816709	1859733	1969868
1	104	B2	2009-05-19 09:40:18	12.25	81.3	16.209	431.52	438.63	11.12	1.04	92.03	51.52	21.06	12.15	0.08222	0.08524	9.6717	139.403	3255200	2816926	1859752	1969853
1	105	B2	2009-05-19 09:40:19	12.25	81.3	16.215	431.92	439.04	11.09	1.04	92.06	51.52	21.06	12.15	0.0821	0.08531	9.6719	139.403	3255130	2816609	1859708	1969946
1	106	B2	2009-05-19 09:40:20	12.27	81.3	16.221	432.87	440.01	11.13	1.04	92.1	51.52	21.07	12.15	0.08233	0.08534	9.6722	139.403	3254761	2816863	1859581	1969872
1	107	B2	2009-05-19 09:40:21	12.27	81.31	16.233	433.52	440.67	11.13	1.04	92.18	51.52	21.07	12.15	0.08235	0.08542	9.6725	139.403	3254761	2816924	1859538	1969964
1	108	B2	2009-05-19 09:40:22	12.27	81.31	16.215	433.51	440.66	11.13	1.04	92.07	51.54	21.08	12.14	0.08248	0.08529	9.6728	139.403	3254564	2817085	1859655	1969862
1	109	B2	2009-05-19 09:40:23	12.25	81.31	16.212	433.49	440.63	11.12	1.04	92.06	51.52	21.08	12.15	0.0824	0.08521	9.6731	139.403	3254739	2817028	1859738	1969796
1	110	B2	2009-05-19 09:40:24	12.27	81.3	16.236	433.9	441.06	11.13	1.04	92.12	51.52	21.09	12.15	0.08255	0.08536	9.6733	139.403	3254398	2817039	1859597	1969860
1	111	B2	2009-05-19 09:40:25	12.26	81.29	16.22	433.62	440.77	11.13	1.04	92.08	51.52	21.09	12.15	0.08244	0.08531	9.6736	139.403	3254208	2816674	1859717	1969966
1	112	B2	2009-05-19 09:40:26	12.25	81.29	16.22	434	441.16	11.13	1.04	92.08	51.49	21.1	12.15	0.08244	0.08532	9.6739	139.403	3254161	2816605	1859671	1969897
1	113	B2	2009-05-19 09:40:27	12.26	81.3	16.229	434.46	441.63	11.16	1.04	92.14	51.52	21.1	12.15	0.0827	0.08531	9.6742	139.403	3253998	2817143	1859589	1969825
1	114	B2	2009-05-19 09:40:28	12.26	81.31	16.23	433.8	440.96	11.13	1.04	92.16	51.52	21.1	12.15	0.08224	0.08533	9.6744	139.403	3254253	2816247	1859566	1969861
1	115	B2	2009-05-19 09:40:29	12.24	81.31	16.247	434.3	441.47	11.14	1.04	92.32	51.54	21.11	12.15	0.08237	0.08536	9.6747	139.403	3253855	2816191	1859571	1969901
1	116	B2	2009-05-19 09:40:30	12.24	81.31	16.246	434.3	441.47	11.12	1.04	92.31	51.52	21.11	12.15	0.08263	0.0854	9.675	139.403	3253696	2816673	1859560	1969918
1	117	B2	2009-05-19 09:40:31	12.26	81.3	16.244	437.03	444.24	11.16	1.04	92.29	51.52	21.12	12.15	0.08291	0.08531	9.6753	139.403	3253470	2817187	1859663	1969873
1	118	B2	2009-05-19 09:40:32	12.26	81.29	16.255	435.56	442.75	11.01	1.04	92.34	51.52	21.12	12.15	0.08281	0.0854	9.6756	139.403	3253350	2816793	1859564	1969904
1	119	B2	2009-05-19 09:40:33	12.24	81.29	16.233	435.65	442.84	11.12	1.04	92.21	51.49	21.12	12.14	0.08275	0.08536	9.6758	139.403	3253596	2816839	1859564	1969833
2	0	B2	2009-05-19 09:40:33	12.46	81.3	15.543	402.26	408.61	11.15	1.047	87.08	51.52	20.37	12.14	0.07807	0.0828	9.6758	139.403	3253596	2816839	1859564	1969833
3	59.5	B2	2009-05-19 09:40:33	12.32	81.3	16.016	420.02	426.86	11.13	1.044	90.56	51.52	20.8	12.15	0.08054	0.08454	9.6758	139.403	3253596	2816839	1859564	1969833
4	119	B2	2009-05-19 09:40:33	0.23	0.03	0.709	34.66	35.51	0.16	0.007	5.23	0.05	0.75	0.05	0.0049	0.00262	9.6758	139.403	3253596	2816839	1859564	1969833
CrvFitStatus:	Exp	B2
Exp_Flux:	2.33	B2
Exp_FluxCV:	1.5	B2
Exp_dCdry/dt:	0.334	B2
Exp_R2:	0.9921	B2
Exp_SSN:	0.4103	B2
Exp_SE:	0.003	B2
Exp_a:	0.0025759	B2
Exp_Cx:	538.2	B2
Exp_Co:	408.6	B2
Exp_t0:	-0.8	B2
Exp_Iter:	2	B2
Exp_MaxIter:	10	B2
Lin_Flux:	1.92	B2
Lin_FluxCV:	1.6	B2
Lin_dCdry/dt:	0.275	B2
Lin_R2:	0.9908	B2
Lin_SSN:	0.4757	B2
Lin_SE:	0.003	B2
Crv_Domain:	90	B2
Crv_#Smp:	90	B2
Dead Band:	00:30:00	B2
TimeClosing:	17	B2
		B2
		B2
LI-8100:	1c7	B1	81	544b	1cc	182
File Name:	QZ519	B1
Instrument Name:	LI-8100	B1
Serial Number:	81A-0368	B1
Software:	2.0.0	B1	LI-8100 File Viewer 2.0.0
Comments:	2	B1
Obs#:	3	B1
Port#:	0	B1
Label:	SNJ	B1
Observation Length:	02:00:00	B1
Observation Delay:	00:20:00	B1
IRGA Averaging:	1	B1
Flow8100:	10	B1
FlowMux:	0	B1
Tmux:	0	B1
Virga:	19	B1
Vmux:	55	B1
Vext:	0	B1
Vcham:	4823.9	B1
Offset:	3	B1
Area:	317.8	B1
Vtotal:	5796.3	B1
V3 Info:	0	B1	M=0.43	B=0.56
Labels_01:	22	B1
Type	Etime	B1	Date	Tcham	Pressure	H2O	CO2	Cdry	T4	V3	RH	Tbench	Tboard	Vin	CO2ABS	H2OABS	Hour	DOY	RAWCO2	RAWCO2REF	RAWH2O	RAWH2OREF
1	-1	B1	2009-05-19 09:43:12	12.75	81.29	15.764	395.91	402.25	11.38	1.032	86.66	51.52	21.74	12.15	0.07709	0.08365	9.72	139.405	3269988	2816741	1862602	1970043
1	-1	B1	2009-05-19 09:43:13	12.75	81.3	15.75	394.86	401.18	11.2	1.032	86.59	51.54	21.74	12.09	0.07679	0.08353	9.7203	139.405	3270954	2816838	1862686	1969914
1	-1	B1	2009-05-19 09:43:14	12.76	81.3	15.739	396.03	402.36	11.34	1.032	86.53	51.52	21.75	12.03	0.07727	0.08354	9.7206	139.405	3269584	2816861	1862681	1969934
1	-1	B1	2009-05-19 09:43:15	12.75	81.3	15.73	397.51	403.86	11.45	1.032	86.48	51.52	21.75	12.02	0.07724	0.08348	9.7208	139.405	3269741	2816910	1862824	1969980
1	-1	B1	2009-05-19 09:43:16	12.73	81.29	15.737	397.47	403.83	11.31	1.032	86.51	51.52	21.75	12.02	0.07728	0.08345	9.7211	139.405	3270097	2817263	1862807	1969858
1	-1	B1	2009-05-19 09:43:17	12.73	81.29	15.733	395.3	401.62	11.29	1.032	86.55	51.52	21.75	12.02	0.07705	0.0835	9.7214	139.405	3270102	2816707	1862697	1969861
1	-1	B1	2009-05-19 09:43:18	12.74	81.29	15.714	394.85	401.15	11.33	1.032	86.44	51.49	21.76	12.02	0.07712	0.08343	9.7217	139.405	3270485	2817189	1862863	1969872
1	-1	B1	2009-05-19 09:43:19	12.73	81.29	15.704	394.9	401.2	11.29	1.032	86.39	51.52	21.76	12.01	0.07699	0.08336	9.7219	139.405	3270340	2816779	1862950	1969875
1	-1	B1	2009-05-19 09:43:20	12.73	81.3	15.694	396.31	402.63	11.29	1.032	86.4	51.54	21.76	12.02	0.07725	0.08328	9.7222	139.405	3269614	2816852	1863130	1969948
1	-1	B1	2009-05-19 09:43:21	12.74	81.31	15.666	397.14	403.46	11.31	1.032	86.25	51.52	21.77	12.02	0.0774	0.08323	9.7225	139.405	3269624	2817222	1863100	1969822
1	-1	B1	2009-05-19 09:43:22	12.72	81.31	15.686	395.31	401.61	11.2	1.032	86.36	51.52	21.77	12.02	0.07696	0.08332	9.7228	139.405	3270337	2816716	1863046	1969929
1	-1	B1	2009-05-19 09:43:23	12.73	81.3	15.689	395.79	402.1	11.29	1.032	86.37	51.52	21.77	12.02	0.07712	0.08329	9.7231	139.405	3270184	2816964	1863088	1969890
1	-1	B1	2009-05-19 09:43:24	12.74	81.29	15.683	395.56	401.86	11.21	1.032	86.33	51.52	21.78	12.02	0.07704	0.08333	9.7233	139.405	3270127	2816668	1863100	1969941
1	-1	B1	2009-05-19 09:43:25	12.72	81.29	15.711	396.65	402.98	11.3	1.032	86.48	51.52	21.78	12.02	0.07738	0.08345	9.7236	139.405	3270095	2817538	1862937	1970010
1	-1	B1	2009-05-19 09:43:26	12.73	81.29	15.718	397.71	404.06	11.31	1.032	86.52	51.52	21.79	12.02	0.07754	0.08343	9.7239	139.405	3269392	2817354	1862897	1969941
1	-1	B1	2009-05-19 09:43:27	12.72	81.29	15.713	397.1	403.44	11.27	1.032	86.49	51.52	21.79	12.01	0.07729	0.08347	9.7242	139.405	3269654	2816931	1862819	1969927
1	-1	B1	2009-05-19 09:43:28	12.73	81.29	15.73	397.07	403.42	11.31	1.032	86.59	51.54	21.79	12.01	0.07727	0.08343	9.7244	139.405	3269440	2816693	1862730	1969755
1	0	B1	2009-05-19 09:43:29	12.73	81.29	15.759	398.06	404.43	11.29	1.032	86.8	51.52	21.8	12.06	0.07756	0.08358	9.7247	139.405	3269410	2817407	1862588	1969882
1	1	B1	2009-05-19 09:43:30	12.72	81.29	15.758	398.81	405.2	11.3	1.032	86.8	51.52	21.8	12.12	0.07758	0.08364	9.725	139.405	3269355	2817361	1862507	1969868
1	2	B1	2009-05-19 09:43:31	12.72	81.29	15.792	399.19	405.59	11.26	1.032	86.98	51.52	21.8	12.12	0.07757	0.08377	9.7253	139.405	3268817	2816880	1862352	1969935
1	3	B1	2009-05-19 09:43:32	12.71	81.28	15.817	400.07	406.5	11.3	1.032	87.11	51.52	21.82	12.13	0.0777	0.08384	9.7256	139.405	3268537	2817012	1862224	1969959
1	4	B1	2009-05-19 09:43:33	12.71	81.29	15.814	399.96	406.38	11.27	1.032	87.11	51.52	21.82	12.13	0.07772	0.08385	9.7258	139.405	3268412	2816962	1862052	1969802
1	5	B1	2009-05-19 09:43:34	12.72	81.29	15.842	399.62	406.05	11.29	1.032	87.32	51.52	21.82	12.13	0.07779	0.08395	9.7261	139.405	3268239	2816982	1861870	1969786
1	6	B1	2009-05-19 09:43:35	12.71	81.3	15.868	400	406.45	11.31	1.032	87.47	51.54	21.82	12.13	0.07776	0.08401	9.7264	139.405	3268041	2816740	1861807	1969819
1	7	B1	2009-05-19 09:43:36	12.69	81.3	15.902	400.23	406.7	11.2	1.032	87.66	51.54	21.83	12.13	0.07772	0.08408	9.7267	139.405	3268180	2816744	1861739	1969868
1	8	B1	2009-05-19 09:43:37	12.69	81.3	15.907	401.3	407.79	11.27	1.032	87.74	51.52	21.83	12.13	0.07794	0.08409	9.7269	139.405	3267560	2816766	1861687	1969825
1	9	B1	2009-05-19 09:43:38	12.71	81.29	15.945	402.22	408.74	11.31	1.032	87.88	51.52	21.84	12.13	0.07818	0.08434	9.7272	139.405	3267592	2817368	1861380	1969922
1	10	B1	2009-05-19 09:43:39	12.71	81.29	15.934	401.53	408.03	11.26	1.032	87.88	51.49	21.84	12.13	0.07787	0.08425	9.7275	139.405	3267593	2816582	1861433	1969824
1	11	B1	2009-05-19 09:43:40	12.69	81.29	15.964	402.25	408.77	11.31	1.032	88.05	51.52	21.84	12.13	0.07804	0.08435	9.7278	139.405	3267195	2816706	1861289	1969889
1	12	B1	2009-05-19 09:43:41	12.71	81.29	15.992	403.25	409.8	11.31	1.032	88.2	51.49	21.84	12.12	0.07824	0.08441	9.7281	139.405	3266935	2817038	1861085	1969802
1	13	B1	2009-05-19 09:43:42	12.7	81.3	15.999	404.57	411.15	11.29	1.032	88.25	51.54	21.85	12.13	0.07825	0.08446	9.7283	139.405	3266451	2816640	1860966	1969762
1	14	B1	2009-05-19 09:43:43	12.7	81.31	16.003	404.09	410.66	11.27	1.032	88.28	51.54	21.85	12.13	0.07833	0.08453	9.7286	139.405	3266462	2816877	1860947	1969902
1	15	B1	2009-05-19 09:43:44	12.68	81.31	16.034	403.48	410.05	11.28	1.032	88.45	51.52	21.85	12.13	0.07817	0.08464	9.7289	139.405	3266804	2816688	1860901	1969978
1	16	B1	2009-05-19 09:43:45	12.68	81.31	16.049	404.04	410.63	11.26	1.032	88.6	51.52	21.86	12.13	0.07841	0.08469	9.7292	139.405	3266609	2817168	1860802	1969993
1	17	B1	2009-05-19 09:43:46	12.69	81.3	16.061	404.22	410.82	11.17	1.032	88.65	51.52	21.86	12.13	0.07845	0.08475	9.7294	139.405	3266287	2816955	1860669	1969934
1	18	B1	2009-05-19 09:43:47	12.69	81.29	16.078	404.49	411.1	11.3	1.032	88.73	51.49	21.86	12.13	0.07844	0.08478	9.7297	139.405	3266519	2817087	1860640	1969927
1	19	B1	2009-05-19 09:43:48	12.67	81.29	16.094	405.65	412.28	11.28	1.032	88.88	51.52	21.87	12.13	0.07867	0.08481	9.73	139.405	3265629	2816988	1860553	1969942
1	20	B1	2009-05-19 09:43:49	12.69	81.3	16.084	406.03	412.67	11.27	1.032	88.84	51.52	21.87	12.13	0.07848	0.08473	9.7303	139.405	3265674	2816576	1860609	1969903
1	21	B1	2009-05-19 09:43:50	12.67	81.31	16.109	407.77	414.45	11.26	1.032	88.98	51.52	21.87	12.13	0.0788	0.08488	9.7306	139.405	3265332	2817052	1860291	1969800
1	22	B1	2009-05-19 09:43:51	12.67	81.31	16.138	406.5	413.17	11.26	1.032	89.14	51.52	21.88	12.13	0.07865	0.08504	9.7308	139.405	3265336	2816679	1860205	1969997
1	23	B1	2009-05-19 09:43:52	12.66	81.3	16.132	407.95	414.64	11.26	1.032	89.16	51.52	21.88	12.13	0.07901	0.08496	9.7311	139.405	3264758	2817093	1860162	1969800
1	24	B1	2009-05-19 09:43:53	12.66	81.3	16.154	407.94	414.64	11.26	1.032	89.28	51.52	21.88	12.13	0.0788	0.08502	9.7314	139.405	3265142	2816858	1860127	1969849
1	25	B1	2009-05-19 09:43:54	12.66	81.3	16.157	407.89	414.59	11.23	1.032	89.3	51.49	21.88	12.13	0.0789	0.08504	9.7317	139.405	3265229	2817183	1860049	1969808
1	26	B1	2009-05-19 09:43:55	12.66	81.29	16.178	408.85	415.57	11.23	1.032	89.46	51.49	21.89	12.14	0.07926	0.08511	9.7319	139.405	3264547	2817515	1859960	1969829
1	27	B1	2009-05-19 09:43:56	12.66	81.29	16.194	408.38	415.1	11.26	1.032	89.55	51.52	21.89	12.14	0.07902	0.08522	9.7322	139.406	3264562	2816907	1859829	1969891
1	28	B1	2009-05-19 09:43:57	12.65	81.3	16.204	408.15	414.87	11.26	1.032	89.62	51.52	21.89	12.14	0.07882	0.08526	9.7325	139.406	3264888	2816696	1859787	1969928
1	29	B1	2009-05-19 09:43:58	12.66	81.3	16.207	409.43	416.18	11.23	1.032	89.63	51.54	21.9	12.13	0.07906	0.08525	9.7328	139.406	3264240	2816770	1859705	1969841
1	30	B1	2009-05-19 09:43:59	12.65	81.3	16.214	409.56	416.31	11.26	1.032	89.67	51.52	21.9	12.13	0.079	0.08525	9.7331	139.406	3264314	2816688	1859719	1969855
1	31	B1	2009-05-19 09:44:00	12.65	81.3	16.245	409.7	416.46	11.26	1.032	89.9	51.52	21.9	12.13	0.0792	0.08535	9.7333	139.406	3263944	2816836	1859635	1969913
1	32	B1	2009-05-19 09:44:01	12.66	81.3	16.242	410.63	417.41	11.22	1.032	89.83	51.52	21.91	12.13	0.07917	0.08537	9.7336	139.406	3263854	2816716	1859531	1969861
1	33	B1	2009-05-19 09:44:02	12.66	81.3	16.231	411.47	418.26	11.27	1.032	89.77	51.52	21.91	12.13	0.07931	0.08535	9.7339	139.406	3263574	2816808	1859559	1969835
1	34	B1	2009-05-19 09:44:03	12.65	81.3	16.248	411.44	418.24	11.23	1.032	89.86	51.52	21.91	12.13	0.0794	0.08542	9.7342	139.406	3263662	2817097	1859442	1969836
1	35	B1	2009-05-19 09:44:04	12.64	81.3	16.29	411.85	418.67	11.26	1.032	90.15	51.52	21.93	12.13	0.07943	0.08559	9.7344	139.406	3263184	2816771	1859277	1969974
1	36	B1	2009-05-19 09:44:05	12.64	81.3	16.267	411.72	418.53	11.26	1.032	90.02	51.54	21.93	12.14	0.07942	0.08548	9.7347	139.406	3263107	2816757	1859320	1969882
1	37	B1	2009-05-19 09:44:06	12.64	81.31	16.287	412.05	418.87	11.26	1.032	90.15	51.52	21.93	12.13	0.07946	0.08554	9.735	139.406	3263183	2816882	1859280	1969903
1	38	B1	2009-05-19 09:44:07	12.64	81.31	16.295	412.88	419.72	11.25	1.032	90.25	51.52	21.93	12.13	0.07961	0.08559	9.7353	139.406	3262863	2816930	1859274	1969961
1	39	B1	2009-05-19 09:44:08	12.64	81.3	16.3	412.99	419.83	11.26	1.032	90.27	51.52	21.94	12.13	0.07948	0.0856	9.7356	139.406	3263153	2816852	1859139	1969836
1	40	B1	2009-05-19 09:44:09	12.64	81.29	16.3	413.21	420.06	11.26	1.032	90.25	51.52	21.94	12.13	0.0796	0.08565	9.7358	139.406	3262866	2816912	1859121	1969916
1	41	B1	2009-05-19 09:44:10	12.64	81.29	16.301	414.52	421.39	11.25	1.032	90.26	51.52	21.94	12.13	0.07984	0.08556	9.7361	139.406	3262232	2816991	1859117	1969742
1	42	B1	2009-05-19 09:44:11	12.64	81.29	16.32	414.39	421.27	11.22	1.032	90.36	51.52	21.95	12.13	0.07973	0.08566	9.7364	139.406	3261879	2816404	1858976	1969777
1	43	B1	2009-05-19 09:44:12	12.64	81.3	16.335	414.61	421.49	11.23	1.032	90.46	51.52	21.95	12.13	0.07975	0.08573	9.7367	139.406	3262022	2816611	1858960	1969914
1	44	B1	2009-05-19 09:44:13	12.63	81.3	16.342	414.38	421.26	11.27	1.032	90.5	51.54	21.95	12.13	0.07966	0.0857	9.7369	139.406	3262127	2816461	1859046	1969944
1	45	B1	2009-05-19 09:44:14	12.64	81.3	16.348	414.75	421.64	11.26	1.032	90.53	51.52	21.96	12.13	0.07986	0.08581	9.7372	139.406	3262071	2816883	1858874	1969940
1	46	B1	2009-05-19 09:44:15	12.64	81.3	16.348	415.5	422.41	11.26	1.032	90.53	51.52	21.96	12.12	0.08003	0.08579	9.7375	139.406	3261670	2817015	1858859	1969905
1	47	B1	2009-05-19 09:44:16	12.64	81.3	16.351	415.46	422.37	11.25	1.032	90.55	51.52	21.96	12.13	0.07985	0.08576	9.7378	139.406	3261944	2816777	1858810	1969808
1	48	B1	2009-05-19 09:44:17	12.63	81.29	16.385	416.52	423.46	11.25	1.032	90.72	51.52	21.97	12.13	0.07995	0.08592	9.7381	139.406	3261329	2816467	1858666	1969922
1	49	B1	2009-05-19 09:44:18	12.63	81.29	16.374	417.09	424.03	11.27	1.032	90.66	51.52	21.97	12.13	0.08013	0.08584	9.7383	139.406	3261089	2816723	1858755	1969867
1	50	B1	2009-05-19 09:44:19	12.62	81.3	16.375	418	424.96	11.27	1.032	90.74	51.52	21.97	12.13	0.08017	0.0859	9.7386	139.406	3261040	2816821	1858630	1969860
1	51	B1	2009-05-19 09:44:20	12.63	81.3	16.38	418.73	425.7	11.28	1.032	90.77	51.54	21.97	12.13	0.08039	0.08587	9.7389	139.406	3260548	2816908	1858697	1969852
1	52	B1	2009-05-19 09:44:21	12.63	81.3	16.405	418.45	425.43	11.28	1.032	90.91	51.52	21.98	12.13	0.08018	0.08597	9.7392	139.406	3260421	2816298	1858582	1969934
1	53	B1	2009-05-19 09:44:22	12.62	81.3	16.385	418.75	425.72	11.22	1.032	90.8	51.52	21.98	12.13	0.08048	0.08591	9.7394	139.406	3260603	2817219	1858604	1969850
1	54	B1	2009-05-19 09:44:23	12.63	81.3	16.415	418.28	425.26	11.28	1.032	90.96	51.52	21.98	12.13	0.08034	0.08596	9.7397	139.406	3260644	2816877	1858580	1969890
1	55	B1	2009-05-19 09:44:24	12.62	81.29	16.428	419.38	426.39	11.22	1.032	91.02	51.52	21.98	12.13	0.08037	0.08607	9.74	139.406	3260479	2816774	1858480	1969950
1	56	B1	2009-05-19 09:44:25	12.63	81.29	16.418	418.92	425.91	11.26	1.032	90.97	51.49	21.99	12.12	0.08039	0.08599	9.7403	139.406	3260095	2816561	1858474	1969860
1	57	B1	2009-05-19 09:44:26	12.61	81.29	16.424	420.67	427.69	11.22	1.032	91.06	51.52	21.99	12.13	0.08067	0.08608	9.7406	139.406	3259713	2816898	1858368	1969878
1	58	B1	2009-05-19 09:44:27	12.61	81.31	16.421	419.62	426.63	11.22	1.032	91.07	51.54	21.99	12.13	0.08059	0.08601	9.7408	139.406	3259595	2816674	1858467	1969915
1	59	B1	2009-05-19 09:44:28	12.62	81.31	16.426	420.71	427.74	11.26	1.032	91.09	51.52	22	12.13	0.08054	0.08597	9.7411	139.406	3259744	2816637	1858521	1969883
1	60	B1	2009-05-19 09:44:29	12.62	81.31	16.425	420.49	427.51	11.28	1.032	91.09	51.52	22	12.13	0.08066	0.0861	9.7414	139.406	3259517	2816752	1858355	1969926
1	61	B1	2009-05-19 09:44:30	12.62	81.31	16.44	421.14	428.18	11.26	1.032	91.17	51.52	22	12.13	0.08071	0.0861	9.7417	139.406	3259580	2816875	1858371	1969921
1	62	B1	2009-05-19 09:44:31	12.62	81.3	16.456	421.93	428.99	11.23	1.032	91.25	51.52	22.01	12.13	0.0807	0.08617	9.7419	139.406	3259245	2816566	1858229	1969895
1	63	B1	2009-05-19 09:44:32	12.61	81.29	16.451	422.71	429.78	11.25	1.032	91.21	51.52	22.01	12.13	0.0808	0.08617	9.7422	139.406	3259183	2816788	1858295	1969971
1	64	B1	2009-05-19 09:44:33	12.61	81.3	16.461	421.81	428.87	11.26	1.032	91.28	51.52	22.02	12.12	0.08075	0.08617	9.7425	139.406	3259269	2816727	1858254	1969926
1	65	B1	2009-05-19 09:44:34	12.62	81.3	16.449	423.39	430.47	11.23	1.032	91.21	51.52	22.02	12.12	0.08101	0.08617	9.7428	139.406	3258707	2816897	1858233	1969906
1	66	B1	2009-05-19 09:44:35	12.6	81.3	16.456	423.06	430.14	11.22	1.032	91.31	51.54	22.02	12.13	0.08099	0.08611	9.7431	139.406	3258521	2816730	1858203	1969792
1	67	B1	2009-05-19 09:44:36	12.6	81.3	16.473	424.37	431.48	11.22	1.032	91.4	51.52	22.02	12.12	0.08124	0.08621	9.7433	139.406	3258121	2817000	1858159	1969925
1	68	B1	2009-05-19 09:44:37	12.61	81.3	16.474	423.67	430.76	11.23	1.032	91.41	51.52	22.04	12.11	0.08105	0.08624	9.7436	139.406	3258541	2816840	1858133	1969914
1	69	B1	2009-05-19 09:44:38	12.61	81.29	16.48	424.62	431.74	11.23	1.032	91.43	51.52	22.04	12.13	0.08122	0.0862	9.7439	139.406	3258429	2817182	1858151	1969857
1	70	B1	2009-05-19 09:44:39	12.6	81.29	16.481	424.26	431.37	11.22	1.032	91.5	51.52	22.04	12.13	0.08098	0.08621	9.7442	139.406	3258181	2816411	1858147	1969907
1	71	B1	2009-05-19 09:44:40	12.6	81.3	16.491	424.96	432.09	11.25	1.032	91.56	51.52	22.05	12.13	0.08121	0.08632	9.7444	139.406	3257903	2816755	1858033	1969977
1	72	B1	2009-05-19 09:44:41	12.6	81.31	16.486	424.88	432	11.22	1.032	91.55	51.52	22.05	12.13	0.08122	0.0863	9.7447	139.406	3257850	2816755	1857974	1969920
1	73	B1	2009-05-19 09:44:42	12.6	81.31	16.489	424.98	432.11	11.22	1.032	91.56	51.52	22.05	12.13	0.08112	0.08624	9.745	139.406	3258001	2816597	1858096	1969912
1	74	B1	2009-05-19 09:44:43	12.6	81.31	16.497	426.84	434	11.23	1.032	91.61	51.52	22.05	12.13	0.08152	0.08625	9.7453	139.406	3257269	2816994	1858086	1969908
1	75	B1	2009-05-19 09:44:44	12.6	81.31	16.501	426.33	433.48	11.23	1.032	91.63	51.52	22.06	12.12	0.08152	0.08633	9.7456	139.406	3257358	2817056	1857947	1969902
1	76	B1	2009-05-19 09:44:45	12.6	81.3	16.498	426.67	433.83	11.23	1.032	91.6	51.52	22.06	12.12	0.08152	0.08628	9.7458	139.406	3257406	2817012	1858027	1969851
1	77	B1	2009-05-19 09:44:46	12.6	81.29	16.517	425.62	432.77	11.23	1.032	91.7	51.49	22.06	12.13	0.08134	0.08633	9.7461	139.406	3257169	2816418	1857933	1969878
1	78	B1	2009-05-19 09:44:47	12.6	81.29	16.518	427.18	434.36	11.23	1.032	91.7	51.49	22.07	12.12	0.08163	0.0864	9.7464	139.406	3257131	2817139	1857794	1969883
1	79	B1	2009-05-19 09:44:48	12.6	81.3	16.506	427.94	435.12	11.21	1.032	91.65	51.49	22.07	12.12	0.08153	0.08627	9.7467	139.406	3256712	2816563	1857915	1969793
1	80	B1	2009-05-19 09:44:49	12.6	81.31	16.51	427.79	434.97	11.24	1.032	91.68	51.52	22.07	12.13	0.08151	0.08638	9.7469	139.406	3256720	2816525	1857753	1969820
1	81	B1	2009-05-19 09:44:50	12.6	81.32	16.515	427.05	434.22	11.26	1.032	91.72	51.54	22.08	12.13	0.08153	0.08636	9.7472	139.406	3256862	2816689	1857810	1969844
1	82	B1	2009-05-19 09:44:51	12.58	81.32	16.516	427.72	434.9	11.23	1.032	91.72	51.52	22.08	12.12	0.08168	0.08637	9.7475	139.406	3256637	2816832	1857857	1969896
1	83	B1	2009-05-19 09:44:52	12.58	81.31	16.527	429.65	436.87	11.23	1.032	91.83	51.52	22.08	12.13	0.08197	0.08643	9.7478	139.406	3256037	2817071	1857802	1969932
1	84	B1	2009-05-19 09:44:53	12.58	81.3	16.531	430	437.23	11.23	1.032	91.85	51.52	22.08	12.13	0.08189	0.08644	9.7481	139.406	3256108	2816918	1857770	1969919
1	85	B1	2009-05-19 09:44:54	12.58	81.3	16.541	429.47	436.69	11.26	1.032	91.9	51.49	22.09	12.12	0.08173	0.08648	9.7483	139.406	3256179	2816534	1857699	1969893
1	86	B1	2009-05-19 09:44:55	12.58	81.3	16.545	430.57	437.81	11.23	1.032	91.98	51.52	22.09	12.12	0.08192	0.08645	9.7486	139.406	3255806	2816722	1857739	1969911
1	87	B1	2009-05-19 09:44:56	12.6	81.31	16.541	430.2	437.44	11.22	1.032	91.91	51.52	22.09	12.12	0.08184	0.08649	9.7489	139.406	3255766	2816538	1857686	1969944
1	88	B1	2009-05-19 09:44:57	12.59	81.31	16.547	430.64	437.89	11.24	1.032	91.95	51.52	22.1	12.12	0.082	0.08655	9.7492	139.406	3255485	2816657	1857608	1969940
1	89	B1	2009-05-19 09:44:58	12.6	81.31	16.547	430.68	437.93	11.24	1.032	91.95	51.54	22.1	12.12	0.08197	0.08645	9.7494	139.406	3255539	2816636	1857761	1969931
1	90	B1	2009-05-19 09:44:59	12.6	81.31	16.566	431.15	438.41	11.27	1.032	92.05	51.52	22.1	12.12	0.08202	0.08656	9.7497	139.406	3255355	2816593	1857607	1969971
1	91	B1	2009-05-19 09:45:00	12.57	81.3	16.553	431.93	439.2	11.21	1.032	91.97	51.52	22.11	12.12	0.08222	0.08642	9.75	139.406	3255251	2816977	1857681	1969763
1	92	B1	2009-05-19 09:45:01	12.57	81.3	16.57	431.49	438.76	11.21	1.032	92.06	51.52	22.11	12.13	0.08215	0.08654	9.7503	139.406	3255301	2816878	1857609	1969926
1	93	B1	2009-05-19 09:45:02	12.59	81.29	16.575	433.27	440.57	11.24	1.032	92.08	51.52	22.11	12.12	0.08248	0.08656	9.7506	139.406	3254524	2816964	1857540	1969846
1	94	B1	2009-05-19 09:45:03	12.59	81.29	16.563	433.73	441.03	11.24	1.032	92.07	51.52	22.11	12.13	0.08254	0.08652	9.7508	139.406	3254589	2817254	1857616	1969892
1	95	B1	2009-05-19 09:45:04	12.59	81.3	16.561	432.54	439.82	11.37	1.032	92.07	51.52	22.12	12.12	0.08239	0.08657	9.7511	139.406	3254603	2816887	1857666	1970040
1	96	B1	2009-05-19 09:45:05	12.57	81.31	16.562	432.92	440.21	11.21	1.032	92.09	51.54	22.12	12.12	0.08221	0.0866	9.7514	139.406	3254548	2816391	1857452	1969864
1	97	B1	2009-05-19 09:45:06	12.57	81.3	16.575	433.84	441.15	11.23	1.032	92.15	51.52	22.12	12.12	0.08238	0.0866	9.7517	139.406	3254535	2816803	1857533	1969963
1	98	B1	2009-05-19 09:45:07	12.59	81.3	16.564	434.6	441.92	11.24	1.032	92.09	51.52	22.12	12.12	0.08264	0.08653	9.7519	139.406	3253959	2816933	1857586	1969853
1	99	B1	2009-05-19 09:45:08	12.59	81.3	16.575	433.5	440.8	11.24	1.032	92.15	51.52	22.13	12.12	0.08243	0.0866	9.7522	139.406	3254323	2816755	1857515	1969936
1	100	B1	2009-05-19 09:45:09	12.57	81.3	16.57	433.47	440.77	11.23	1.032	92.12	51.52	22.13	12.12	0.08242	0.08653	9.7525	139.406	3254536	2816864	1857565	1969848
1	101	B1	2009-05-19 09:45:10	12.57	81.3	16.57	434.54	441.86	11.23	1.032	92.12	51.52	22.13	12.12	0.08259	0.08656	9.7528	139.406	3253998	2816828	1857528	1969860
1	102	B1	2009-05-19 09:45:11	12.58	81.3	16.591	434.27	441.6	11.24	1.032	92.24	51.52	22.13	12.12	0.08269	0.08659	9.7531	139.406	3253658	2816833	1857497	1969908
1	103	B1	2009-05-19 09:45:12	12.58	81.31	16.571	435.86	443.2	11.24	1.032	92.14	51.52	22.15	12.13	0.08275	0.08654	9.7533	139.406	3253552	2816942	1857590	1969940
1	104	B1	2009-05-19 09:45:13	12.58	81.31	16.577	435.31	442.65	11.24	1.032	92.17	51.52	22.15	12.12	0.08254	0.08659	9.7536	139.406	3253680	2816516	1857480	1969914
1	105	B1	2009-05-19 09:45:14	12.59	81.31	16.587	436.51	443.87	11.24	1.032	92.23	51.52	22.15	12.13	0.08273	0.08665	9.7539	139.406	3253376	2816645	1857448	1969931
1	106	B1	2009-05-19 09:45:15	12.58	81.3	16.6	436.45	443.82	11.24	1.032	92.29	51.52	22.16	12.13	0.08296	0.08666	9.7542	139.406	3253146	2816995	1857414	1969878
1	107	B1	2009-05-19 09:45:16	12.56	81.29	16.605	436.21	443.57	11.23	1.032	92.31	51.52	22.16	12.12	0.08284	0.08666	9.7544	139.406	3253680	2817220	1857371	1969883
1	108	B1	2009-05-19 09:45:17	12.56	81.29	16.61	436.78	444.16	11.21	1.032	92.39	51.52	22.16	12.12	0.08276	0.08674	9.7547	139.406	3252924	2816337	1857273	1969914
1	109	B1	2009-05-19 09:45:18	12.58	81.3	16.609	437.6	444.99	11.19	1.032	92.4	51.52	22.16	12.12	0.08297	0.08675	9.755	139.406	3252708	2816712	1857326	1970006
1	110	B1	2009-05-19 09:45:19	12.56	81.3	16.609	437.44	444.83	11.18	1.032	92.4	51.52	22.17	12.12	0.08293	0.08674	9.7553	139.406	3252732	2816649	1857247	1969896
1	111	B1	2009-05-19 09:45:20	12.58	81.31	16.601	438.65	446.05	11.22	1.032	92.37	51.54	22.17	12.12	0.08318	0.08667	9.7556	139.406	3252536	2817098	1857369	1969912
1	112	B1	2009-05-19 09:45:21	12.56	81.3	16.607	438.43	445.84	11.23	1.032	92.39	51.52	22.17	12.12	0.08317	0.08673	9.7558	139.406	3252307	2816842	1857204	1969811
1	113	B1	2009-05-19 09:45:22	12.58	81.3	16.607	439.2	446.62	11.24	1.032	92.39	51.52	22.18	12.12	0.08332	0.08666	9.7561	139.406	3252169	2817139	1857366	1969893
1	114	B1	2009-05-19 09:45:23	12.56	81.3	16.61	440.16	447.59	11.21	1.032	92.41	51.52	22.18	12.13	0.08341	0.08668	9.7564	139.407	3251892	2817082	1857285	1969807
1	115	B1	2009-05-19 09:45:24	12.56	81.3	16.625	438.02	445.43	11.23	1.032	92.49	51.52	22.18	12.12	0.08295	0.08672	9.7567	139.407	3252372	2816366	1857198	1969822
1	116	B1	2009-05-19 09:45:25	12.58	81.3	16.626	440.19	447.63	11.24	1.032	92.49	51.52	22.19	12.13	0.0833	0.08682	9.7569	139.407	3251769	2816749	1857165	1969960
1	117	B1	2009-05-19 09:45:26	12.58	81.31	16.62	440.13	447.57	11.24	1.032	92.47	51.52	22.19	12.12	0.08324	0.08676	9.7572	139.407	3252008	2816801	1857311	1970000
1	118	B1	2009-05-19 09:45:27	12.56	81.31	16.621	440.25	447.69	11.22	1.032	92.48	51.54	22.19	12.12	0.08327	0.08677	9.7575	139.407	3251849	2816728	1857155	1969859
1	119	B1	2009-05-19 09:45:28	12.57	81.3	16.615	440.64	448.09	11.24	1.032	92.43	51.52	22.19	12.12	0.08342	0.08674	9.7578	139.407	3251385	2816666	1857289	1969924
2	0	B1	2009-05-19 09:45:28	12.73	81.29	15.746	398.32	404.69	11.29	1.032	86.71	51.52	21.8	12.1	0.0775	0.08358	9.7578	139.407	3251385	2816666	1857289	1969924
3	59.5	B1	2009-05-19 09:45:28	12.63	81.3	16.357	420.27	427.26	11.25	1.032	90.66	51.52	22	12.13	0.08057	0.08579	9.7578	139.407	3251385	2816666	1857289	1969924
4	119	B1	2009-05-19 09:45:28	0.17	0.04	0.868	42.58	43.66	0.2	0	5.69	0.05	0.39	0.08	0.00586	0.00324	9.7578	139.407	3251385	2816666	1857289	1969924
CrvFitStatus:	Exp	B1
Exp_Flux:	2.58	B1
Exp_FluxCV:	1.4	B1
Exp_dCdry/dt:	0.419	B1
Exp_R2:	0.9963	B1
Exp_SSN:	0.3175	B1
Exp_SE:	0.002	B1
Exp_a:	0.002322	B1
Exp_Cx:	585.4	B1
Exp_Co:	404.7	B1
Exp_t0:	0.7	B1
Exp_Iter:	2	B1
Exp_MaxIter:	10	B1
Lin_Flux:	2.17	B1
Lin_FluxCV:	1.5	B1
Lin_dCdry/dt:	0.354	B1
Lin_R2:	0.9952	B1
Lin_SSN:	0.4034	B1
Lin_SE:	0.003	B1
Crv_Domain:	90	B1
Crv_#Smp:	90	B1
Dead Band:	00:30:00	B1
TimeClosing:	17	B1
		B1
		B1
LI-8100:	1c7	D	81	5431	1d6	182
File Name:	QZ519	D
Instrument Name:	LI-8100	D
Serial Number:	81A-0368	D
Software:	2.0.0	D	LI-8100 File Viewer 2.0.0
Comments:	2	D
Obs#:	4	D
Port#:	0	D
Label:	SNJ	D
Observation Length:	02:00:00	D
Observation Delay:	00:20:00	D
IRGA Averaging:	1	D
Flow8100:	10	D
FlowMux:	0	D
Tmux:	0	D
Virga:	19	D
Vmux:	55	D
Vext:	0	D
Vcham:	4823.9	D
Offset:	4	D
Area:	317.8	D
Vtotal:	6114.1	D
V3 Info:	0	D	M=0.43	B=0.56
Labels_01:	22	D
Type	Etime	D	Date	Tcham	Pressure	H2O	CO2	Cdry	T4	V3	RH	Tbench	Tboard	Vin	CO2ABS	H2OABS	Hour	DOY	RAWCO2	RAWCO2REF	RAWH2O	RAWH2OREF
1	-1	D	2009-05-19 09:47:18	12.85	81.33	16.112	406.13	412.78	11.51	1.044	88.1	51.52	22.49	12.12	0.07876	0.08485	9.7883	139.408	3264787	2816551	1860354	1969863
1	-1	D	2009-05-19 09:47:19	12.85	81.33	16.073	406.26	412.9	11.48	1.044	87.88	51.52	22.5	12.04	0.0788	0.08469	9.7886	139.408	3264817	2816687	1860520	1969745
1	-1	D	2009-05-19 09:47:20	12.86	81.34	16.073	406.71	413.35	11.51	1.044	87.84	51.52	22.5	12.01	0.07849	0.08482	9.7889	139.408	3266364	2817275	1860441	1969923
1	-1	D	2009-05-19 09:47:21	12.84	81.34	16.063	405.53	412.15	11.47	1.044	87.78	51.52	22.5	12	0.07856	0.08474	9.7892	139.408	3265378	2816547	1860582	1969900
1	-1	D	2009-05-19 09:47:22	12.84	81.33	16.083	408.83	415.51	11.45	1.044	87.88	51.52	22.5	12	0.07865	0.08481	9.7894	139.408	3264755	2816249	1860520	1969956
1	-1	D	2009-05-19 09:47:23	12.85	81.33	16.079	404.38	410.99	11.47	1.044	87.86	51.49	22.51	12	0.07803	0.08474	9.7897	139.408	3266137	2815864	1860548	1969871
1	-1	D	2009-05-19 09:47:24	12.84	81.32	16.056	406.09	412.72	11.48	1.044	87.78	51.49	22.51	12	0.07869	0.08466	9.79	139.408	3265223	2816744	1860669	1969854
1	-1	D	2009-05-19 09:47:25	12.84	81.32	16.062	405.44	412.06	11.38	1.044	87.81	51.52	22.51	12	0.07852	0.08467	9.7903	139.408	3265802	2816816	1860795	1970002
1	-1	D	2009-05-19 09:47:26	12.85	81.33	16.053	404.25	410.84	11.47	1.044	87.77	51.54	22.52	11.99	0.07823	0.08471	9.7906	139.408	3266843	2816974	1860656	1969925
1	-1	D	2009-05-19 09:47:27	12.84	81.33	16.038	404.59	411.19	11.36	1.044	87.69	51.54	22.52	11.99	0.07833	0.08459	9.7908	139.408	3266493	2816932	1860768	1969833
1	-1	D	2009-05-19 09:47:28	12.84	81.33	16.043	402.12	408.68	11.43	1.044	87.72	51.52	22.52	11.99	0.0781	0.08465	9.7911	139.408	3267082	2816866	1860699	1969869
1	-1	D	2009-05-19 09:47:29	12.84	81.33	16.039	404.02	410.61	11.43	1.045	87.7	51.52	22.53	12	0.07806	0.08458	9.7914	139.408	3267260	2816905	1860829	1969874
1	-1	D	2009-05-19 09:47:30	12.84	81.33	16.046	405.15	411.76	11.43	1.045	87.73	51.52	22.53	12	0.07837	0.08469	9.7917	139.408	3266255	2816811	1860622	1969830
1	-1	D	2009-05-19 09:47:31	12.85	81.32	16.03	406.64	413.26	11.45	1.045	87.64	51.49	22.53	12	0.07858	0.08459	9.7919	139.408	3265924	2817052	1860772	1969811
1	-1	D	2009-05-19 09:47:32	12.84	81.32	16.053	404.21	410.8	11.45	1.045	87.76	51.52	22.54	11.99	0.07826	0.08468	9.7922	139.408	3266565	2816834	1860638	1969859
1	-1	D	2009-05-19 09:47:33	12.84	81.32	16.063	405.02	411.63	11.46	1.045	87.82	51.52	22.54	11.99	0.07828	0.08476	9.7925	139.408	3266230	2816560	1860572	1969910
1	-1	D	2009-05-19 09:47:34	12.83	81.34	16.057	405.85	412.47	11.42	1.045	87.81	51.54	22.54	11.99	0.07857	0.08466	9.7928	139.408	3265740	2816921	1860676	1969884
1	0	D	2009-05-19 09:47:35	12.83	81.34	16.071	405.25	411.87	11.42	1.045	87.88	51.52	22.55	12.07	0.07838	0.08472	9.7931	139.408	3266201	2816813	1860641	1969929
1	1	D	2009-05-19 09:47:36	12.81	81.33	16.094	406.4	413.05	11.45	1.045	88.05	51.52	22.55	12.1	0.07867	0.08484	9.7933	139.408	3265615	2817002	1860450	1969906
1	2	D	2009-05-19 09:47:37	12.81	81.32	16.1	406.57	413.22	11.45	1.045	88.13	51.49	22.55	12.1	0.0787	0.08485	9.7936	139.408	3265377	2816874	1860402	1969875
1	3	D	2009-05-19 09:47:38	12.8	81.32	16.119	407.68	414.36	11.43	1.045	88.24	51.52	22.56	12.1	0.07882	0.08495	9.7939	139.408	3264942	2816804	1860244	1969893
1	4	D	2009-05-19 09:47:39	12.8	81.33	16.143	407.13	413.81	11.41	1.045	88.44	51.52	22.56	12.1	0.07878	0.08503	9.7942	139.408	3265351	2817101	1860129	1969946
1	5	D	2009-05-19 09:47:40	12.8	81.33	16.148	407.15	413.83	11.43	1.045	88.47	51.52	22.56	12.1	0.07863	0.08504	9.7944	139.408	3265257	2816591	1860070	1969874
1	6	D	2009-05-19 09:47:41	12.81	81.33	16.157	406.73	413.41	11.44	1.045	88.51	51.54	22.58	12.11	0.07852	0.08506	9.7947	139.408	3265256	2816350	1859950	1969804
1	7	D	2009-05-19 09:47:42	12.78	81.33	16.19	408.23	414.95	11.41	1.045	88.75	51.52	22.58	12.11	0.07878	0.08511	9.795	139.408	3265092	2816821	1859856	1969773
1	8	D	2009-05-19 09:47:43	12.8	81.33	16.183	408.44	415.16	11.42	1.045	88.72	51.52	22.58	12.11	0.07889	0.08518	9.7953	139.408	3264856	2816887	1859787	1969817
1	9	D	2009-05-19 09:47:44	12.77	81.32	16.221	408.47	415.2	11.43	1.045	88.97	51.52	22.58	12.11	0.07893	0.08527	9.7956	139.408	3264642	2816864	1859714	1969924
1	10	D	2009-05-19 09:47:45	12.79	81.32	16.217	408.18	414.91	11.42	1.045	88.95	51.52	22.59	12.1	0.07882	0.08529	9.7958	139.408	3264680	2816532	1859649	1969847
1	11	D	2009-05-19 09:47:46	12.76	81.32	16.232	409.18	415.93	11.41	1.045	89.09	51.49	22.59	12.1	0.079	0.08535	9.7961	139.408	3264578	2816943	1859506	1969835
1	12	D	2009-05-19 09:47:47	12.77	81.32	16.241	409.75	416.51	11.39	1.045	89.14	51.52	22.59	12.1	0.07906	0.08533	9.7964	139.408	3264242	2816795	1859537	1969827
1	13	D	2009-05-19 09:47:48	12.75	81.33	16.233	409.7	416.46	11.39	1.045	89.16	51.52	22.6	12.1	0.07914	0.08532	9.7967	139.408	3263696	2816619	1859508	1969840
1	14	D	2009-05-19 09:47:49	12.76	81.34	16.287	410.79	417.59	11.41	1.045	89.47	51.54	22.6	12.11	0.07917	0.08553	9.7969	139.408	3263833	2816760	1859319	1969978
1	15	D	2009-05-19 09:47:50	12.74	81.34	16.288	409.93	416.72	11.39	1.045	89.54	51.52	22.6	12.1	0.07914	0.0855	9.7972	139.408	3263812	2816669	1859182	1969786
1	16	D	2009-05-19 09:47:51	12.75	81.33	16.315	411.28	418.1	11.38	1.045	89.67	51.52	22.6	12.11	0.07944	0.08561	9.7975	139.408	3263655	2817300	1859156	1969954
1	17	D	2009-05-19 09:47:52	12.73	81.33	16.317	411.72	418.55	11.42	1.045	89.74	51.52	22.6	12.11	0.07935	0.08564	9.7978	139.408	3263292	2816754	1859042	1969877
1	18	D	2009-05-19 09:47:53	12.73	81.32	16.326	412.53	419.38	11.39	1.045	89.84	51.52	22.61	12.11	0.07944	0.08567	9.7981	139.408	3263239	2816904	1859062	1969937
1	19	D	2009-05-19 09:47:54	12.72	81.33	16.337	412.74	419.6	11.39	1.045	89.97	51.49	22.61	12.11	0.07949	0.08582	9.7983	139.408	3262753	2816602	1858829	1969948
1	20	D	2009-05-19 09:47:55	12.72	81.33	16.367	411.49	418.34	11.37	1.045	90.14	51.52	22.61	12.11	0.07942	0.08584	9.7986	139.408	3263147	2816767	1858722	1969874
1	21	D	2009-05-19 09:47:56	12.71	81.33	16.361	412.35	419.21	11.4	1.045	90.16	51.54	22.62	12.11	0.07944	0.08577	9.7989	139.408	3262921	2816690	1858847	1969935
1	22	D	2009-05-19 09:47:57	12.72	81.34	16.375	412.11	418.97	11.39	1.045	90.25	51.52	22.62	12.11	0.07946	0.08593	9.7992	139.408	3262880	2816673	1858530	1969852
1	23	D	2009-05-19 09:47:58	12.72	81.34	16.398	412.68	419.56	11.39	1.045	90.38	51.52	22.62	12.1	0.07947	0.08599	9.7994	139.408	3262975	2816792	1858494	1969921
1	24	D	2009-05-19 09:47:59	12.69	81.33	16.419	413.75	420.66	11.38	1.045	90.54	51.52	22.63	12.1	0.07972	0.08597	9.7997	139.408	3262771	2817208	1858505	1969879
1	25	D	2009-05-19 09:48:00	12.71	81.33	16.416	413.77	420.68	11.37	1.045	90.52	51.49	22.63	12.11	0.0797	0.08603	9.8	139.408	3262366	2816818	1858342	1969816
1	26	D	2009-05-19 09:48:01	12.69	81.33	16.425	412.87	419.77	11.38	1.045	90.57	51.52	22.63	12.1	0.07954	0.08607	9.8003	139.408	3262584	2816668	1858273	1969873
1	27	D	2009-05-19 09:48:02	12.68	81.34	16.435	414.18	421.1	11.38	1.045	90.7	51.52	22.63	12.09	0.07972	0.08609	9.8006	139.408	3262332	2816907	1858271	1969907
1	28	D	2009-05-19 09:48:03	12.68	81.34	16.436	414.38	421.31	11.38	1.045	90.77	51.52	22.64	12.11	0.07963	0.08601	9.8008	139.408	3262204	2816524	1858329	1969792
1	29	D	2009-05-19 09:48:04	12.67	81.34	16.456	413.99	420.92	11.36	1.045	90.88	51.54	22.64	12.11	0.0796	0.08616	9.8011	139.408	3262553	2816747	1858134	1969857
1	30	D	2009-05-19 09:48:05	12.69	81.33	16.457	414.15	421.08	11.4	1.045	90.93	51.52	22.64	12.11	0.07964	0.08612	9.8014	139.408	3262238	2816570	1858188	1969836
1	31	D	2009-05-19 09:48:06	12.66	81.33	16.452	414.48	421.41	11.34	1.045	90.9	51.52	22.64	12.11	0.07989	0.08615	9.8017	139.408	3261837	2816861	1858144	1969846
1	32	D	2009-05-19 09:48:07	12.66	81.33	16.477	414.95	421.9	11.36	1.045	91.1	51.49	22.65	12.11	0.07978	0.08626	9.8019	139.408	3262100	2816812	1857957	1969851
1	33	D	2009-05-19 09:48:08	12.68	81.32	16.491	415.63	422.6	11.38	1.045	91.17	51.52	22.65	12.1	0.07996	0.08629	9.8022	139.408	3261417	2816647	1857948	1969857
1	34	D	2009-05-19 09:48:09	12.66	81.33	16.489	414.67	421.62	11.38	1.045	91.17	51.52	22.65	12.1	0.07967	0.08626	9.8025	139.408	3261845	2816326	1857939	1969840
1	35	D	2009-05-19 09:48:10	12.66	81.33	16.507	415.2	422.17	11.38	1.045	91.27	51.52	22.65	12.1	0.07979	0.0863	9.8028	139.408	3262040	2816766	1857869	1969800
1	36	D	2009-05-19 09:48:11	12.66	81.33	16.502	415.24	422.21	11.38	1.045	91.24	51.54	22.66	12.1	0.07991	0.08632	9.8031	139.408	3261566	2816676	1857877	1969872
1	37	D	2009-05-19 09:48:12	12.65	81.33	16.519	416.17	423.16	11.38	1.045	91.39	51.54	22.66	12.1	0.07988	0.08637	9.8033	139.408	3261773	2816777	1857775	1969849
1	38	D	2009-05-19 09:48:13	12.64	81.33	16.509	415.32	422.29	11.36	1.045	91.34	51.52	22.66	12.11	0.07994	0.08639	9.8036	139.408	3261462	2816620	1857676	1969752
1	39	D	2009-05-19 09:48:14	12.64	81.32	16.532	417.02	424.03	11.34	1.045	91.51	51.52	22.66	12.11	0.08	0.08641	9.8039	139.409	3261264	2816604	1857785	1969904
1	40	D	2009-05-19 09:48:15	12.65	81.32	16.538	416.83	423.84	11.36	1.045	91.55	51.49	22.67	12.11	0.0801	0.08644	9.8042	139.409	3261149	2816805	1857666	1969864
1	41	D	2009-05-19 09:48:16	12.64	81.33	16.532	417.54	424.56	11.36	1.045	91.52	51.49	22.67	12.11	0.08023	0.08642	9.8044	139.409	3261245	2817224	1857669	1969827
1	42	D	2009-05-19 09:48:17	12.63	81.33	16.538	417.73	424.76	11.35	1.045	91.62	51.52	22.67	12.11	0.08027	0.08648	9.8047	139.409	3260791	2816938	1857616	1969877
1	43	D	2009-05-19 09:48:18	12.63	81.34	16.539	418.27	425.3	11.37	1.045	91.63	51.54	22.69	12.11	0.08038	0.08645	9.805	139.409	3260568	2817053	1857618	1969849
1	44	D	2009-05-19 09:48:19	12.62	81.34	16.56	417.83	424.87	11.35	1.045	91.81	51.52	22.69	12.1	0.08022	0.08659	9.8053	139.409	3260466	2816560	1857427	1969907
1	45	D	2009-05-19 09:48:20	12.62	81.34	16.571	418.42	425.47	11.35	1.045	91.87	51.52	22.69	12.1	0.08022	0.08661	9.8056	139.409	3260622	2816599	1857381	1969829
1	46	D	2009-05-19 09:48:21	12.62	81.33	16.588	418.4	425.46	11.32	1.045	92.01	51.52	22.69	12.1	0.08038	0.08665	9.8058	139.409	3260425	2816844	1857380	1969902
1	47	D	2009-05-19 09:48:22	12.63	81.32	16.575	419.02	426.08	11.36	1.045	91.93	51.52	22.7	12.1	0.08037	0.0866	9.8061	139.409	3260404	2816836	1857402	1969863
1	48	D	2009-05-19 09:48:23	12.62	81.32	16.591	418.73	425.79	11.36	1.045	92.02	51.52	22.7	12.1	0.08038	0.08664	9.8064	139.409	3260333	2816764	1857305	1969808
1	49	D	2009-05-19 09:48:24	12.61	81.33	16.592	419.25	426.32	11.32	1.045	92.04	51.52	22.7	12.09	0.08046	0.08664	9.8067	139.409	3260468	2817130	1857350	1969881
1	50	D	2009-05-19 09:48:25	12.62	81.33	16.6	419.5	426.58	11.36	1.045	92.08	51.52	22.7	12.11	0.0804	0.08664	9.8069	139.409	3259857	2816442	1857290	1969819
1	51	D	2009-05-19 09:48:26	12.61	81.33	16.598	419.52	426.6	11.36	1.045	92.07	51.54	22.71	12.11	0.08047	0.08671	9.8072	139.409	3259967	2816728	1857236	1969879
1	52	D	2009-05-19 09:48:27	12.6	81.33	16.615	420.35	427.45	11.35	1.045	92.22	51.52	22.71	12.11	0.08065	0.08668	9.8075	139.409	3259661	2816878	1857249	1969810
1	53	D	2009-05-19 09:48:28	12.6	81.33	16.61	420.36	427.46	11.35	1.045	92.2	51.52	22.71	12.1	0.08052	0.08674	9.8078	139.409	3259514	2816444	1857206	1969904
1	54	D	2009-05-19 09:48:29	12.6	81.33	16.62	421.36	428.48	11.36	1.045	92.31	51.52	22.71	12.1	0.08057	0.08672	9.8081	139.409	3259619	2816623	1857199	1969839
1	55	D	2009-05-19 09:48:30	12.6	81.32	16.635	421.32	428.45	11.33	1.045	92.39	51.52	22.72	12.1	0.08074	0.08685	9.8083	139.409	3259147	2816618	1857102	1969942
1	56	D	2009-05-19 09:48:31	12.58	81.32	16.633	420.29	427.4	11.33	1.045	92.43	51.52	22.72	12.1	0.08051	0.08684	9.8086	139.409	3259355	2816296	1857030	1969908
1	57	D	2009-05-19 09:48:32	12.58	81.32	16.632	421.85	428.98	11.33	1.045	92.43	51.52	22.72	12.1	0.08072	0.08677	9.8089	139.409	3259212	2816712	1857124	1969867
1	58	D	2009-05-19 09:48:33	12.6	81.33	16.631	422.26	429.4	11.32	1.045	92.43	51.52	22.72	12.1	0.08088	0.08682	9.8092	139.409	3259018	2816945	1857035	1969873
1	59	D	2009-05-19 09:48:34	12.6	81.33	16.649	421.52	428.66	11.37	1.045	92.53	51.54	22.73	12.1	0.08066	0.08686	9.8094	139.409	3259115	2816464	1856999	1969901
1	60	D	2009-05-19 09:48:35	12.58	81.34	16.655	422.74	429.9	11.46	1.045	92.58	51.52	22.73	12.1	0.08087	0.08688	9.8097	139.409	3258960	2816870	1856926	1969865
1	61	D	2009-05-19 09:48:36	12.58	81.34	16.658	422.4	429.56	11.37	1.045	92.6	51.52	22.73	12.1	0.08087	0.08692	9.81	139.409	3258625	2816586	1856876	1969873
1	62	D	2009-05-19 09:48:37	12.57	81.33	16.662	423.94	431.12	11.33	1.045	92.61	51.49	22.74	12.1	0.08113	0.08695	9.8103	139.409	3258466	2817084	1856826	1969878
1	63	D	2009-05-19 09:48:38	12.57	81.32	16.679	423.16	430.34	11.33	1.045	92.75	51.52	22.74	12.1	0.08103	0.08696	9.8106	139.409	3258402	2816700	1856787	1969805
1	64	D	2009-05-19 09:48:39	12.57	81.32	16.672	423.91	431.1	11.31	1.046	92.71	51.52	22.74	12.1	0.08107	0.08692	9.8108	139.409	3258261	2816772	1856860	1969875
1	65	D	2009-05-19 09:48:40	12.59	81.33	16.681	423.63	430.82	11.32	1.046	92.77	51.52	22.74	12.1	0.08115	0.08693	9.8111	139.409	3258318	2817021	1856776	1969796
1	66	D	2009-05-19 09:48:41	12.58	81.34	16.664	424.44	431.63	11.33	1.046	92.69	51.54	22.74	12.1	0.08123	0.08685	9.8114	139.409	3257747	2816772	1856908	1969820
1	67	D	2009-05-19 09:48:42	12.58	81.34	16.697	424.47	431.68	11.33	1.046	92.87	51.52	22.75	12.1	0.08118	0.08705	9.8117	139.409	3257913	2816737	1856673	1969903
1	68	D	2009-05-19 09:48:43	12.58	81.33	16.692	424.93	432.14	11.33	1.046	92.83	51.52	22.75	12.1	0.0812	0.08705	9.8119	139.409	3257983	2816818	1856699	1969895
1	69	D	2009-05-19 09:48:44	12.58	81.33	16.689	424.69	431.9	11.33	1.046	92.82	51.49	22.75	12.1	0.08117	0.08696	9.8122	139.409	3258011	2816799	1856719	1969792
1	70	D	2009-05-19 09:48:45	12.56	81.33	16.697	425.14	432.36	11.32	1.046	92.92	51.52	22.76	12.1	0.08127	0.08704	9.8125	139.409	3257738	2816812	1856666	1969866
1	71	D	2009-05-19 09:48:46	12.56	81.33	16.703	426.13	433.37	11.32	1.046	92.96	51.52	22.76	12.09	0.08137	0.08703	9.8128	139.409	3257282	2816685	1856649	1969850
1	72	D	2009-05-19 09:48:47	12.55	81.33	16.701	425.69	432.92	11.32	1.046	92.95	51.52	22.76	12.1	0.08135	0.08701	9.8131	139.409	3257363	2816711	1856619	1969771
1	73	D	2009-05-19 09:48:48	12.57	81.33	16.716	424.76	431.98	11.33	1.046	93.09	51.54	22.76	12.1	0.08113	0.08711	9.8133	139.409	3257707	2816433	1856502	1969821
1	74	D	2009-05-19 09:48:49	12.55	81.33	16.717	426.47	433.72	11.32	1.046	93.1	51.52	22.77	12.1	0.08144	0.08709	9.8136	139.409	3257357	2816926	1856535	1969831
1	75	D	2009-05-19 09:48:50	12.57	81.34	16.715	426.62	433.87	11.33	1.046	93.1	51.52	22.77	12.1	0.08147	0.08708	9.8139	139.409	3257320	2817000	1856493	1969799
1	76	D	2009-05-19 09:48:51	12.54	81.33	16.729	427.22	434.49	11.32	1.046	93.22	51.52	22.77	12.1	0.08163	0.08716	9.8142	139.409	3257068	2817123	1856451	1969830
1	77	D	2009-05-19 09:48:52	12.57	81.33	16.735	427.01	434.28	11.28	1.046	93.2	51.52	22.77	12.1	0.08153	0.08717	9.8144	139.409	3257000	2816831	1856412	1969837
1	78	D	2009-05-19 09:48:53	12.54	81.33	16.732	427.27	434.54	11.32	1.046	93.24	51.49	22.78	12.1	0.08151	0.08721	9.8147	139.409	3257224	2816979	1856385	1969879
1	79	D	2009-05-19 09:48:54	12.55	81.33	16.729	426.65	433.91	11.34	1.046	93.22	51.52	22.78	12.1	0.08139	0.0871	9.815	139.409	3256892	2816406	1856587	1969907
1	80	D	2009-05-19 09:48:55	12.54	81.34	16.727	428.61	435.9	11.33	1.046	93.22	51.52	22.78	12.1	0.08176	0.08713	9.8153	139.409	3256208	2816793	1856439	1969825
1	81	D	2009-05-19 09:48:56	12.55	81.34	16.751	428	435.29	11.34	1.046	93.36	51.54	22.78	12.1	0.08175	0.08719	9.8156	139.409	3256474	2816943	1856423	1969881
1	82	D	2009-05-19 09:48:57	12.54	81.33	16.744	428.7	436	11.33	1.046	93.31	51.52	22.8	12.09	0.08176	0.08716	9.8158	139.409	3256478	2816982	1856450	1969867
1	83	D	2009-05-19 09:48:58	12.54	81.33	16.753	429.1	436.41	11.33	1.046	93.36	51.52	22.8	12.1	0.08178	0.08715	9.8161	139.409	3256134	2816721	1856337	1969725
1	84	D	2009-05-19 09:48:59	12.54	81.32	16.755	428.91	436.22	11.3	1.046	93.42	51.52	22.8	12.1	0.08178	0.08721	9.8164	139.409	3256340	2816871	1856382	1969848
1	85	D	2009-05-19 09:49:00	12.54	81.32	16.743	429.32	436.63	11.33	1.046	93.35	51.52	22.8	12.1	0.08181	0.08717	9.8167	139.409	3256197	2816838	1856401	1969805
1	86	D	2009-05-19 09:49:01	12.53	81.33	16.763	429.94	437.27	11.3	1.046	93.47	51.52	22.81	12.1	0.08184	0.08721	9.8169	139.409	3255844	2816638	1856349	1969847
1	87	D	2009-05-19 09:49:02	12.53	81.33	16.775	429.45	436.78	11.33	1.046	93.54	51.52	22.81	12.1	0.08187	0.08731	9.8172	139.409	3255934	2816743	1856282	1969919
1	88	D	2009-05-19 09:49:03	12.53	81.34	16.757	430.29	437.62	11.33	1.046	93.51	51.54	22.81	12.1	0.08203	0.0873	9.8175	139.409	3255519	2816869	1856241	1969920
1	89	D	2009-05-19 09:49:04	12.53	81.34	16.754	430.57	437.9	11.33	1.046	93.5	51.52	22.81	12.1	0.08197	0.08725	9.8178	139.409	3255537	2816699	1856226	1969790
1	90	D	2009-05-19 09:49:05	12.54	81.34	16.772	430.69	438.04	11.29	1.046	93.6	51.52	22.82	12.1	0.08208	0.08732	9.8181	139.409	3255594	2817035	1856184	1969857
1	91	D	2009-05-19 09:49:06	12.53	81.33	16.767	431.22	438.57	11.3	1.046	93.56	51.52	22.82	12.1	0.08217	0.08728	9.8183	139.409	3255342	2817024	1856205	1969809
1	92	D	2009-05-19 09:49:07	12.53	81.33	16.777	431.09	438.45	11.34	1.046	93.61	51.49	22.82	12.1	0.08207	0.08735	9.8186	139.409	3255271	2816674	1856160	1969864
1	93	D	2009-05-19 09:49:08	12.54	81.33	16.785	431.62	438.99	11.29	1.046	93.6	51.52	22.83	12.09	0.08213	0.08731	9.8189	139.409	3255402	2817034	1856219	1969914
1	94	D	2009-05-19 09:49:09	12.52	81.34	16.782	430.14	437.48	11.3	1.046	93.65	51.52	22.83	12.1	0.08196	0.08732	9.8192	139.409	3255245	2816455	1856193	1969901
1	95	D	2009-05-19 09:49:10	12.53	81.34	16.782	432.02	439.39	11.3	1.046	93.65	51.52	22.83	12.1	0.08228	0.08732	9.8194	139.409	3254791	2816833	1856198	1969872
1	96	D	2009-05-19 09:49:11	12.52	81.34	16.789	431.78	439.15	11.3	1.046	93.69	51.54	22.83	12.1	0.08204	0.08739	9.8197	139.409	3255286	2816668	1856064	1969855
1	97	D	2009-05-19 09:49:12	12.53	81.33	16.791	431.71	439.08	11.35	1.046	93.69	51.52	22.83	12.1	0.08224	0.08736	9.82	139.409	3254838	2816725	1856102	1969824
1	98	D	2009-05-19 09:49:13	12.53	81.33	16.792	432.48	439.87	11.35	1.046	93.7	51.52	22.84	12.1	0.08227	0.08737	9.8203	139.409	3254880	2816852	1856138	1969874
1	99	D	2009-05-19 09:49:14	12.52	81.32	16.805	433.59	441	11.35	1.046	93.76	51.49	22.84	12.1	0.08243	0.08741	9.8206	139.409	3254522	2816981	1856035	1969866
1	100	D	2009-05-19 09:49:15	12.51	81.32	16.796	431.77	439.15	11.34	1.046	93.77	51.52	22.84	12.1	0.08226	0.08741	9.8208	139.409	3254556	2816550	1856056	1969862
1	101	D	2009-05-19 09:49:16	12.52	81.33	16.806	434.01	441.43	11.3	1.046	93.84	51.52	22.84	12.1	0.08249	0.08742	9.8211	139.409	3254338	2816981	1855992	1969853
1	102	D	2009-05-19 09:49:17	12.51	81.33	16.794	433.23	440.63	11.42	1.046	93.77	51.52	22.85	12.1	0.08245	0.08733	9.8214	139.409	3254579	2817087	1856089	1969775
1	103	D	2009-05-19 09:49:18	12.51	81.33	16.812	434.38	441.81	11.34	1.046	93.93	51.54	22.85	12.1	0.0827	0.08744	9.8217	139.409	3253874	2817115	1855995	1969888
1	104	D	2009-05-19 09:49:19	12.51	81.33	16.801	433.15	440.55	11.32	1.046	93.87	51.52	22.85	12.09	0.08246	0.08737	9.8219	139.409	3253968	2816543	1856053	1969791
1	105	D	2009-05-19 09:49:20	12.51	81.33	16.819	434.61	442.05	11.32	1.046	93.97	51.52	22.86	12.11	0.08251	0.08749	9.8222	139.409	3254029	2816716	1855976	1969914
1	106	D	2009-05-19 09:49:21	12.52	81.32	16.812	434.12	441.54	11.3	1.046	93.92	51.52	22.86	12.1	0.0825	0.08745	9.8225	139.409	3254327	2816964	1856011	1969892
1	107	D	2009-05-19 09:49:22	12.51	81.32	16.814	434.8	442.23	11.32	1.046	93.93	51.49	22.86	12.1	0.08258	0.08748	9.8228	139.409	3253997	2816868	1855961	1969894
1	108	D	2009-05-19 09:49:23	12.52	81.32	16.824	435	442.44	11.41	1.046	93.99	51.49	22.86	12.1	0.0826	0.08748	9.8231	139.409	3253723	2816718	1855948	1969905
1	109	D	2009-05-19 09:49:24	12.51	81.33	16.821	434.85	442.29	11.33	1.046	93.98	51.52	22.86	12.1	0.08255	0.08748	9.8233	139.409	3253810	2816674	1855936	1969897
1	110	D	2009-05-19 09:49:25	12.5	81.34	16.82	434.64	442.08	11.29	1.046	93.99	51.52	22.87	12.1	0.08258	0.08745	9.8236	139.409	3253483	2816522	1855996	1969939
1	111	D	2009-05-19 09:49:26	12.5	81.34	16.826	435.14	442.59	11.29	1.046	94.02	51.52	22.87	12.1	0.08279	0.08749	9.8239	139.409	3253364	2816930	1855898	1969904
1	112	D	2009-05-19 09:49:27	12.5	81.34	16.818	436.5	443.97	11.32	1.046	94.04	51.54	22.87	12.1	0.08291	0.08751	9.8242	139.409	3253227	2817054	1855839	1969813
1	113	D	2009-05-19 09:49:28	12.5	81.33	16.836	437.17	444.66	11.32	1.046	94.13	51.52	22.87	12.1	0.08295	0.08754	9.8244	139.409	3252871	2816802	1855867	1969859
1	114	D	2009-05-19 09:49:29	12.5	81.32	16.83	437.36	444.85	11.3	1.046	94.08	51.52	22.88	12.1	0.08299	0.08744	9.8247	139.409	3252848	2816964	1855910	1969789
1	115	D	2009-05-19 09:49:30	12.5	81.32	16.833	437.03	444.51	11.29	1.046	94.1	51.52	22.88	12.09	0.08289	0.08746	9.825	139.409	3252935	2816752	1855919	1969811
1	116	D	2009-05-19 09:49:31	12.5	81.33	16.838	436.82	444.3	11.29	1.046	94.14	51.52	22.88	12.09	0.08284	0.08753	9.8253	139.409	3252833	2816566	1855864	1969900
1	117	D	2009-05-19 09:49:32	12.51	81.32	16.836	437.23	444.72	11.33	1.046	94.12	51.52	22.88	12.1	0.08298	0.08752	9.8256	139.409	3252725	2816800	1855895	1969898
1	118	D	2009-05-19 09:49:33	12.51	81.33	16.812	436.04	443.5	11.32	1.046	93.99	51.54	22.89	12.1	0.08282	0.08741	9.8258	139.409	3252806	2816497	1856035	1969877
1	119	D	2009-05-19 09:49:34	12.51	81.33	16.843	436.55	444.03	11.32	1.046	94.11	51.52	22.89	12.1	0.08284	0.08755	9.8261	139.409	3252800	2816545	1855775	1969839
2	0	D	2009-05-19 09:49:34	12.82	81.33	16.073	405.88	412.51	11.44	1.045	87.91	51.51	22.55	12.09	0.07855	0.08476	9.8261	139.409	3252800	2816545	1855775	1969839
3	59.5	D	2009-05-19 09:49:34	12.61	81.33	16.59	422.23	429.35	11.35	1.045	92.04	51.52	22.73	12.1	0.08084	0.08664	9.8261	139.409	3252800	2816545	1855775	1969839
4	119	D	2009-05-19 09:49:34	0.33	0.02	0.772	32.11	32.98	0.18	0.001	6.26	0.05	0.34	0.04	0.00461	0.00283	9.8261	139.409	3252800	2816545	1855775	1969839
CrvFitStatus:	Exp	D
Exp_Flux:	2.08	D
Exp_FluxCV:	1.5	D
Exp_dCdry/dt:	0.321	D
Exp_R2:	0.9942	D
Exp_SSN:	0.289	D
Exp_SE:	0.002	D
Exp_a:	0.002378	D
Exp_Cx:	547.5	D
Exp_Co:	412.5	D
Exp_t0:	2.9	D
Exp_Iter:	2	D
Exp_MaxIter:	10	D
Lin_Flux:	1.76	D
Lin_FluxCV:	1.6	D
Lin_dCdry/dt:	0.271	D
Lin_R2:	0.9932	D
Lin_SSN:	0.3417	D
Lin_SE:	0.002	D
Crv_Domain:	90	D
Crv_#Smp:	90	D
Dead Band:	00:30:00	D
TimeClosing:	17	D
		D
		D
LI-8100:	1c7	A	81	5531	1d4	183
File Name:	QZ519	A
Instrument Name:	LI-8100	A
Serial Number:	81A-0368	A
Software:	2.0.0	A	LI-8100 File Viewer 2.0.0
Comments:	2	A
Obs#:	5	A
Port#:	0	A
Label:	SNJ	A
Observation Length:	02:00:00	A
Observation Delay:	00:20:00	A
IRGA Averaging:	1	A
Flow8100:	10	A
FlowMux:	0	A
Tmux:	0	A
Virga:	19	A
Vmux:	55	A
Vext:	0	A
Vcham:	4823.9	A
Offset:	4	A
Area:	317.8	A
Vtotal:	6114.1	A
V3 Info:	0	A	M=0.43	B=0.56
Labels_01:	22	A
Type	Etime	A	Date	Tcham	Pressure	H2O	CO2	Cdry	T4	V3	RH	Tbench	Tboard	Vin	CO2ABS	H2OABS	Hour	DOY	RAWCO2	RAWCO2REF	RAWH2O	RAWH2OREF
1	-1	A	2009-05-19 09:50:59	12.89	81.3	15.849	406.39	412.94	11.53	1.034	86.29	51.52	23.07	12.1	0.0786	0.08399	9.8497	139.41	3265843	2816958	1861910	1969892
1	-1	A	2009-05-19 09:51:00	12.89	81.3	15.863	405.96	412.5	11.48	1.034	86.36	51.52	23.08	12.01	0.07852	0.08396	9.85	139.41	3265876	2816766	1861909	1969832
1	-1	A	2009-05-19 09:51:01	12.89	81.3	15.867	405.15	411.68	11.47	1.034	86.44	51.52	23.07	11.98	0.07846	0.08403	9.8503	139.41	3266118	2816874	1861725	1969800
1	-1	A	2009-05-19 09:51:02	12.91	81.31	15.887	406.37	412.93	11.49	1.034	86.5	51.54	23.07	11.98	0.07871	0.08408	9.8506	139.41	3265791	2817277	1861711	1969904
1	-1	A	2009-05-19 09:51:03	12.89	81.32	15.903	404.35	410.88	11.45	1.034	86.6	51.54	23.08	11.97	0.0784	0.08412	9.8508	139.41	3266136	2816806	1861612	1969884
1	-1	A	2009-05-19 09:51:04	12.89	81.32	15.899	407.87	414.46	11.5	1.034	86.58	51.52	23.08	11.98	0.07879	0.08418	9.8511	139.41	3265391	2817077	1861493	1969805
1	-1	A	2009-05-19 09:51:05	12.91	81.32	15.938	408.69	415.31	11.49	1.034	86.79	51.52	23.08	11.98	0.07917	0.08426	9.8514	139.41	3264086	2816904	1861443	1969893
1	-1	A	2009-05-19 09:51:06	12.91	81.3	15.943	409.67	416.31	11.49	1.034	86.8	51.52	23.09	11.98	0.07907	0.08427	9.8517	139.41	3264380	2816909	1861345	1969829
1	-1	A	2009-05-19 09:51:07	12.91	81.3	15.937	409.52	416.15	11.44	1.034	86.76	51.49	23.09	11.98	0.07903	0.08427	9.8519	139.411	3264413	2816844	1861393	1969880
1	-1	A	2009-05-19 09:51:08	12.89	81.31	15.957	410.17	416.82	11.43	1.034	86.88	51.52	23.1	11.98	0.07925	0.0843	9.8522	139.411	3263706	2816803	1861266	1969787
1	-1	A	2009-05-19 09:51:09	12.88	81.31	15.954	410.05	416.7	11.47	1.034	86.87	51.52	23.1	11.97	0.0791	0.08431	9.8525	139.411	3263831	2816563	1861194	1969764
1	-1	A	2009-05-19 09:51:10	12.9	81.31	15.993	410.98	417.66	11.44	1.035	87.08	51.54	23.1	11.97	0.07925	0.08446	9.8528	139.411	3263651	2816732	1860921	1969717
1	-1	A	2009-05-19 09:51:11	12.9	81.31	16.018	409.67	416.34	11.49	1.035	87.27	51.54	23.1	11.98	0.07886	0.08456	9.8531	139.411	3264846	2816774	1860934	1969891
1	-1	A	2009-05-19 09:51:12	12.9	81.31	16.016	410.26	416.94	11.49	1.035	87.26	51.52	23.1	11.97	0.07934	0.08456	9.8533	139.411	3263739	2817076	1860818	1969805
1	-1	A	2009-05-19 09:51:13	12.88	81.31	16.033	410.72	417.41	11.46	1.035	87.36	51.52	23.12	11.96	0.07917	0.08456	9.8536	139.411	3263972	2816781	1860843	1969788
1	-1	A	2009-05-19 09:51:14	12.87	81.3	16.05	414.21	420.97	11.45	1.035	87.44	51.52	23.12	11.96	0.07996	0.08468	9.8539	139.411	3262132	2817230	1860686	1969857
1	-1	A	2009-05-19 09:51:15	12.87	81.3	16.052	414.26	421.02	11.45	1.035	87.51	51.52	23.12	11.97	0.07972	0.08472	9.8542	139.411	3262050	2816547	1860595	1969833
1	-1	A	2009-05-19 09:51:16	12.88	81.31	16.073	416.68	423.49	11.45	1.035	87.63	51.52	23.13	12.04	0.0802	0.08477	9.8544	139.411	3261330	2817140	1860586	1969919
1	0	A	2009-05-19 09:51:17	12.87	81.31	16.094	416.24	423.05	11.43	1.035	87.8	51.54	23.13	12.08	0.08018	0.08486	9.8547	139.411	3261138	2816921	1860376	1969844
1	1	A	2009-05-19 09:51:18	12.87	81.32	16.144	417.05	423.89	11.46	1.035	88.09	51.52	23.13	12.08	0.08012	0.08507	9.855	139.411	3260888	2816625	1860042	1969923
1	2	A	2009-05-19 09:51:19	12.87	81.32	16.142	417.14	423.98	11.47	1.035	88.08	51.52	23.14	12.08	0.0801	0.08501	9.8553	139.411	3261222	2816832	1860023	1969769
1	3	A	2009-05-19 09:51:20	12.87	81.32	16.184	417.43	424.3	11.45	1.035	88.3	51.52	23.14	12.08	0.0802	0.08518	9.8556	139.411	3261074	2816954	1859763	1969804
1	4	A	2009-05-19 09:51:21	12.85	81.31	16.209	419.41	426.32	11.41	1.035	88.43	51.49	23.14	12.08	0.0804	0.08529	9.8558	139.411	3260259	2816731	1859585	1969787
1	5	A	2009-05-19 09:51:22	12.86	81.3	16.218	419.84	426.76	11.43	1.035	88.47	51.52	23.14	12.08	0.08062	0.08528	9.8561	139.411	3259920	2816991	1859689	1969871
1	6	A	2009-05-19 09:51:23	12.85	81.31	16.239	420.12	427.06	11.41	1.035	88.65	51.49	23.15	12.08	0.08066	0.08535	9.8564	139.411	3259561	2816828	1859517	1969845
1	7	A	2009-05-19 09:51:24	12.85	81.31	16.267	420.47	427.42	11.43	1.035	88.8	51.52	23.15	12.08	0.0805	0.08548	9.8567	139.411	3259958	2816723	1859321	1969849
1	8	A	2009-05-19 09:51:25	12.85	81.32	16.274	421.05	428.01	11.42	1.035	88.91	51.54	23.15	12.08	0.08081	0.08553	9.8569	139.411	3259206	2816920	1859224	1969884
1	9	A	2009-05-19 09:51:26	12.84	81.32	16.291	421.63	428.61	11.41	1.035	89	51.54	23.15	12.08	0.08069	0.08554	9.8572	139.411	3259292	2816648	1859140	1969779
1	10	A	2009-05-19 09:51:27	12.85	81.33	16.317	421.69	428.69	11.42	1.035	89.16	51.52	23.16	12.08	0.08087	0.08568	9.8575	139.411	3258816	2816702	1858907	1969790
1	11	A	2009-05-19 09:51:28	12.84	81.32	16.342	422.82	429.84	11.41	1.035	89.34	51.52	23.16	12.08	0.08089	0.08584	9.8578	139.411	3258730	2816669	1858703	1969852
1	12	A	2009-05-19 09:51:29	12.84	81.31	16.357	422.61	429.64	11.4	1.035	89.41	51.52	23.16	12.08	0.08097	0.08578	9.8581	139.411	3258738	2816849	1858729	1969756
1	13	A	2009-05-19 09:51:30	12.83	81.31	16.366	423.51	430.56	11.41	1.035	89.46	51.52	23.17	12.08	0.08112	0.08585	9.8583	139.411	3258376	2816916	1858666	1969809
1	14	A	2009-05-19 09:51:31	12.84	81.31	16.382	424.98	432.06	11.42	1.035	89.55	51.52	23.17	12.08	0.08121	0.08591	9.8586	139.411	3257833	2816676	1858572	1969823
1	15	A	2009-05-19 09:51:32	12.85	81.31	16.415	423.86	430.93	11.41	1.035	89.73	51.54	23.18	12.08	0.08114	0.08599	9.8589	139.411	3257997	2816654	1858506	1969897
1	16	A	2009-05-19 09:51:33	12.81	81.31	16.427	425.71	432.82	11.38	1.035	89.85	51.57	23.17	12.08	0.08132	0.08601	9.8592	139.411	3257606	2816802	1858409	1969847
1	17	A	2009-05-19 09:51:34	12.81	81.32	16.422	426.94	434.07	11.38	1.035	89.84	51.52	23.18	12.08	0.08161	0.08602	9.8594	139.411	3256972	2816941	1858346	1969771
1	18	A	2009-05-19 09:51:35	12.83	81.32	16.46	427.1	434.25	11.4	1.035	90.05	51.52	23.18	12.08	0.0815	0.08618	9.8597	139.411	3257038	2816723	1858195	1969900
1	19	A	2009-05-19 09:51:36	12.81	81.3	16.468	427.12	434.27	11.39	1.035	90.13	51.52	23.19	12.08	0.08148	0.08622	9.86	139.411	3256925	2816547	1858062	1969809
1	20	A	2009-05-19 09:51:37	12.8	81.3	16.481	428.15	435.32	11.38	1.035	90.26	51.52	23.18	12.09	0.08174	0.08623	9.8603	139.411	3256526	2816938	1858060	1969882
1	21	A	2009-05-19 09:51:38	12.81	81.31	16.484	429.19	436.38	11.4	1.035	90.28	51.52	23.18	12.08	0.08182	0.08624	9.8606	139.411	3256571	2817165	1857966	1969790
1	22	A	2009-05-19 09:51:39	12.81	81.32	16.519	428.19	435.38	11.42	1.035	90.49	51.54	23.19	12.08	0.08184	0.08639	9.8608	139.411	3256209	2816912	1857772	1969861
1	23	A	2009-05-19 09:51:40	12.79	81.32	16.507	429.79	437	11.38	1.035	90.48	51.52	23.19	12.08	0.08192	0.08629	9.8611	139.411	3255942	2816882	1857895	1969809
1	24	A	2009-05-19 09:51:41	12.79	81.32	16.521	430.48	437.71	11.36	1.035	90.56	51.52	23.19	12.08	0.08207	0.08637	9.8614	139.411	3255873	2817195	1857836	1969887
1	25	A	2009-05-19 09:51:42	12.78	81.32	16.544	430.35	437.59	11.38	1.035	90.68	51.52	23.19	12.08	0.08194	0.08644	9.8617	139.411	3255706	2816737	1857708	1969872
1	26	A	2009-05-19 09:51:43	12.8	81.31	16.54	430.36	437.6	11.4	1.035	90.71	51.52	23.19	12.08	0.08199	0.08643	9.8619	139.411	3255372	2816528	1857762	1969897
1	27	A	2009-05-19 09:51:44	12.8	81.31	16.545	430.73	437.97	11.4	1.035	90.74	51.52	23.2	12.08	0.08205	0.08651	9.8622	139.411	3255464	2816763	1857589	1969856
1	28	A	2009-05-19 09:51:45	12.78	81.31	16.566	432.11	439.39	11.38	1.035	90.85	51.49	23.2	12.08	0.08222	0.08656	9.8625	139.411	3254825	2816654	1857497	1969853
1	29	A	2009-05-19 09:51:46	12.79	81.31	16.569	432.9	440.19	11.4	1.035	90.87	51.52	23.2	12.08	0.08225	0.08657	9.8628	139.411	3254924	2816807	1857450	1969815
1	30	A	2009-05-19 09:51:47	12.78	81.32	16.586	433.21	440.52	11.37	1.035	90.97	51.54	23.22	12.08	0.08248	0.08662	9.8631	139.411	3254185	2816839	1857417	1969925
1	31	A	2009-05-19 09:51:48	12.77	81.32	16.607	433.59	440.91	11.33	1.035	91.15	51.52	23.22	12.07	0.0824	0.08679	9.8633	139.411	3254401	2816775	1857178	1969943
1	32	A	2009-05-19 09:51:49	12.76	81.33	16.599	435.2	442.55	11.38	1.035	91.12	51.52	23.22	12.08	0.08266	0.0867	9.8636	139.411	3253484	2816640	1857253	1969868
1	33	A	2009-05-19 09:51:50	12.76	81.32	16.627	434.22	441.56	11.38	1.035	91.32	51.52	23.22	12.08	0.08243	0.08674	9.8639	139.411	3254376	2816830	1857153	1969827
1	34	A	2009-05-19 09:51:51	12.76	81.31	16.638	436.43	443.82	11.37	1.035	91.37	51.52	23.22	12.08	0.08297	0.08681	9.8642	139.411	3253226	2817167	1857145	1969925
1	35	A	2009-05-19 09:51:52	12.76	81.31	16.652	436.39	443.78	11.36	1.035	91.5	51.52	23.23	12.08	0.08281	0.08689	9.8644	139.411	3252999	2816598	1856990	1969927
1	36	A	2009-05-19 09:51:53	12.76	81.31	16.652	436.06	443.44	11.4	1.035	91.5	51.52	23.23	12.08	0.08277	0.08692	9.8647	139.411	3253337	2816769	1856946	1969916
1	37	A	2009-05-19 09:51:54	12.75	81.32	16.665	437.64	445.05	11.36	1.035	91.59	51.52	23.23	12.08	0.08302	0.08698	9.865	139.411	3252625	2816803	1856840	1969930
1	38	A	2009-05-19 09:51:55	12.75	81.31	16.673	437.38	444.79	11.33	1.035	91.62	51.52	23.23	12.08	0.08305	0.08699	9.8653	139.411	3252587	2816853	1856786	1969893
1	39	A	2009-05-19 09:51:56	12.75	81.32	16.696	438.59	446.04	11.37	1.035	91.82	51.52	23.24	12.08	0.08315	0.08698	9.8656	139.411	3252322	2816888	1856776	1969858
1	40	A	2009-05-19 09:51:57	12.75	81.31	16.7	438.26	445.7	11.35	1.035	91.83	51.52	23.24	12.08	0.08307	0.08708	9.8658	139.411	3252244	2816556	1856634	1969850
1	41	A	2009-05-19 09:51:58	12.74	81.31	16.709	439.9	447.38	11.38	1.035	91.88	51.52	23.24	12.08	0.08342	0.08706	9.8661	139.411	3251669	2816909	1856588	1969748
1	42	A	2009-05-19 09:51:59	12.74	81.3	16.695	440.04	447.51	11.36	1.035	91.79	51.49	23.24	12.09	0.08331	0.08703	9.8664	139.411	3251512	2816555	1856693	1969830
1	43	A	2009-05-19 09:52:00	12.74	81.3	16.725	441.84	449.36	11.4	1.035	91.95	51.52	23.25	12.08	0.08352	0.08712	9.8667	139.411	3251277	2816888	1856544	1969839
1	44	A	2009-05-19 09:52:01	12.73	81.32	16.708	442.16	449.67	11.33	1.035	91.94	51.52	23.25	12.08	0.0834	0.08713	9.8669	139.411	3251287	2816634	1856490	1969826
1	45	A	2009-05-19 09:52:02	12.73	81.32	16.731	440.36	447.85	11.37	1.035	92.07	51.54	23.25	12.08	0.08347	0.08712	9.8672	139.411	3251466	2816939	1856543	1969870
1	46	A	2009-05-19 09:52:03	12.73	81.32	16.733	440.74	448.24	11.34	1.035	92.14	51.52	23.25	12.08	0.08339	0.08714	9.8675	139.411	3251067	2816450	1856441	1969830
1	47	A	2009-05-19 09:52:04	12.73	81.32	16.749	442.3	449.83	11.38	1.035	92.23	51.52	23.25	12.08	0.0837	0.08718	9.8678	139.411	3250755	2816927	1856363	1969772
1	48	A	2009-05-19 09:52:05	12.72	81.32	16.752	443.86	451.42	11.37	1.035	92.31	51.52	23.26	12.08	0.08392	0.08727	9.8681	139.411	3250177	2816947	1856331	1969870
1	49	A	2009-05-19 09:52:06	12.72	81.31	16.762	443.13	450.68	11.37	1.035	92.35	51.52	23.26	12.08	0.08374	0.08727	9.8683	139.411	3250374	2816618	1856327	1969839
1	50	A	2009-05-19 09:52:07	12.73	81.31	16.758	443.51	451.07	11.38	1.035	92.33	51.52	23.26	12.08	0.08383	0.0872	9.8686	139.411	3250168	2816778	1856394	1969886
1	51	A	2009-05-19 09:52:08	12.72	81.31	16.777	444.77	452.36	11.34	1.035	92.43	51.52	23.26	12.08	0.08397	0.08729	9.8689	139.411	3249816	2816793	1856248	1969866
1	52	A	2009-05-19 09:52:09	12.71	81.32	16.786	444.16	451.74	11.34	1.035	92.49	51.52	23.27	12.08	0.08389	0.08735	9.8692	139.411	3249924	2816692	1856093	1969804
1	53	A	2009-05-19 09:52:10	12.72	81.32	16.77	444.68	452.26	11.37	1.035	92.4	51.54	23.27	12.07	0.08386	0.08733	9.8694	139.411	3250070	2816742	1856134	1969813
1	54	A	2009-05-19 09:52:11	12.71	81.32	16.801	445.17	452.78	11.35	1.035	92.58	51.52	23.28	12.08	0.0842	0.08737	9.8697	139.411	3249261	2816848	1856154	1969876
1	55	A	2009-05-19 09:52:12	12.71	81.32	16.796	446.28	453.91	11.34	1.035	92.61	51.52	23.27	12.08	0.08412	0.08735	9.87	139.411	3249296	2816722	1856172	1969886
1	56	A	2009-05-19 09:52:13	12.71	81.31	16.805	445.94	453.56	11.38	1.035	92.65	51.52	23.28	12.08	0.08411	0.08744	9.8703	139.411	3249446	2816805	1856009	1969853
1	57	A	2009-05-19 09:52:14	12.71	81.3	16.811	446.31	453.94	11.38	1.035	92.67	51.49	23.28	12.08	0.0842	0.08743	9.8706	139.411	3249152	2816719	1856069	1969856
1	58	A	2009-05-19 09:52:15	12.7	81.31	16.813	447.63	455.28	11.33	1.035	92.69	51.52	23.29	12.08	0.08439	0.08752	9.8708	139.411	3248368	2816601	1855946	1969950
1	59	A	2009-05-19 09:52:16	12.69	81.32	16.82	447.7	455.36	11.37	1.035	92.8	51.52	23.28	12.08	0.0843	0.08745	9.8711	139.411	3248941	2816930	1855922	1969819
1	60	A	2009-05-19 09:52:17	12.71	81.32	16.821	448.06	455.73	11.36	1.035	92.81	51.54	23.28	12.08	0.08432	0.08746	9.8714	139.411	3248584	2816623	1855979	1969881
1	61	A	2009-05-19 09:52:18	12.71	81.32	16.826	449.08	456.77	11.38	1.035	92.84	51.54	23.29	12.08	0.08452	0.08748	9.8717	139.411	3248276	2816855	1855918	1969838
1	62	A	2009-05-19 09:52:19	12.71	81.32	16.846	447.63	455.3	11.36	1.035	92.95	51.52	23.29	12.08	0.0845	0.08757	9.8719	139.411	3248122	2816677	1855727	1969807
1	63	A	2009-05-19 09:52:20	12.71	81.32	16.824	450	457.7	11.36	1.035	92.76	51.52	23.29	12.07	0.08468	0.0875	9.8722	139.411	3247838	2816855	1855883	1969828
1	64	A	2009-05-19 09:52:21	12.68	81.31	16.827	449.05	456.74	11.34	1.035	92.83	51.52	23.29	12.08	0.08453	0.08749	9.8725	139.411	3248049	2816655	1855837	1969762
1	65	A	2009-05-19 09:52:22	12.68	81.31	16.85	449.83	457.54	11.34	1.035	92.96	51.52	23.3	12.08	0.08467	0.08762	9.8728	139.411	3247882	2816924	1855757	1969930
1	66	A	2009-05-19 09:52:23	12.7	81.31	16.86	450.36	458.08	11.36	1.035	93.01	51.52	23.3	12.08	0.08466	0.08755	9.8731	139.411	3247067	2816166	1855799	1969844
1	67	A	2009-05-19 09:52:24	12.68	81.32	16.853	451.74	459.48	11.34	1.035	93.05	51.54	23.3	12.08	0.08493	0.08758	9.8733	139.411	3247102	2816857	1855743	1969819
1	68	A	2009-05-19 09:52:25	12.67	81.32	16.847	453	460.76	11.34	1.035	93.07	51.52	23.3	12.08	0.08508	0.08756	9.8736	139.411	3246286	2816551	1855742	1969807
1	69	A	2009-05-19 09:52:26	12.69	81.32	16.846	453.07	460.84	11.36	1.035	93.07	51.52	23.31	12.08	0.08504	0.08756	9.8739	139.411	3246859	2816951	1855796	1969860
1	70	A	2009-05-19 09:52:27	12.69	81.31	16.865	454.47	462.26	11.36	1.035	93.1	51.52	23.31	12.08	0.08535	0.08756	9.8742	139.411	3246111	2817054	1855765	1969799
1	71	A	2009-05-19 09:52:28	12.67	81.31	16.87	453.14	460.92	11.34	1.035	93.19	51.52	23.31	12.08	0.08498	0.08759	9.8744	139.411	3246366	2816378	1855769	1969879
1	72	A	2009-05-19 09:52:29	12.69	81.3	16.86	453.89	461.67	11.36	1.035	93.12	51.49	23.31	12.08	0.08512	0.08758	9.8747	139.411	3245962	2816339	1855708	1969783
1	73	A	2009-05-19 09:52:30	12.67	81.32	16.871	454.22	462.01	11.34	1.035	93.21	51.49	23.31	12.08	0.08503	0.08761	9.875	139.411	3246077	2816253	1855611	1969753
1	74	A	2009-05-19 09:52:31	12.66	81.32	16.87	454.62	462.42	11.34	1.035	93.2	51.52	23.33	12.07	0.0853	0.08768	9.8753	139.411	3245787	2816657	1855571	1969808
1	75	A	2009-05-19 09:52:32	12.68	81.32	16.869	456.11	463.94	11.38	1.035	93.26	51.54	23.33	12.07	0.08552	0.08765	9.8756	139.411	3245227	2816809	1855607	1969857
1	76	A	2009-05-19 09:52:33	12.66	81.32	16.887	455.47	463.3	11.34	1.035	93.36	51.52	23.33	12.08	0.08526	0.08779	9.8758	139.411	3245681	2816488	1855455	1969909
1	77	A	2009-05-19 09:52:34	12.66	81.33	16.871	456.41	464.24	11.34	1.035	93.28	51.52	23.33	12.08	0.08556	0.08771	9.8761	139.411	3245113	2816772	1855536	1969846
1	78	A	2009-05-19 09:52:35	12.66	81.31	16.889	457.27	465.13	11.32	1.035	93.42	51.52	23.34	12.08	0.08557	0.08774	9.8764	139.412	3244984	2816641	1855503	1969842
1	79	A	2009-05-19 09:52:36	12.66	81.31	16.89	456.25	464.09	11.37	1.035	93.42	51.52	23.34	12.08	0.08546	0.08766	9.8767	139.412	3245347	2816682	1855579	1969778
1	80	A	2009-05-19 09:52:37	12.68	81.31	16.89	457.18	465.03	11.36	1.035	93.42	51.52	23.34	12.08	0.08572	0.08775	9.8769	139.412	3244581	2816674	1855427	1969784
1	81	A	2009-05-19 09:52:38	12.67	81.31	16.889	458.21	466.08	11.35	1.035	93.35	51.52	23.34	12.08	0.08568	0.0877	9.8772	139.412	3244959	2816908	1855538	1969816
1	82	A	2009-05-19 09:52:39	12.66	81.31	16.911	458.44	466.33	11.32	1.035	93.48	51.54	23.35	12.07	0.08591	0.08779	9.8775	139.412	3244167	2816798	1855419	1969853
1	83	A	2009-05-19 09:52:40	12.66	81.31	16.897	458.79	466.68	11.34	1.035	93.4	51.52	23.35	12.07	0.08576	0.08778	9.8778	139.412	3244303	2816547	1855458	1969867
1	84	A	2009-05-19 09:52:41	12.66	81.31	16.901	458.85	466.74	11.36	1.035	93.42	51.52	23.35	12.07	0.08578	0.0878	9.8781	139.412	3243949	2816315	1855407	1969883
1	85	A	2009-05-19 09:52:42	12.65	81.31	16.919	460.55	468.48	11.34	1.035	93.58	51.52	23.35	12.07	0.08611	0.08788	9.8783	139.412	3243560	2816785	1855268	1969838
1	86	A	2009-05-19 09:52:43	12.66	81.31	16.917	461.84	469.79	11.46	1.035	93.57	51.52	23.35	12.07	0.08629	0.08785	9.8786	139.412	3243338	2817011	1855337	1969840
1	87	A	2009-05-19 09:52:44	12.66	81.31	16.902	461.04	468.97	11.36	1.035	93.49	51.52	23.36	12.08	0.08607	0.08778	9.8789	139.412	3243286	2816496	1855338	1969777
1	88	A	2009-05-19 09:52:45	12.66	81.31	16.919	461.93	469.88	11.33	1.035	93.58	51.52	23.36	12.08	0.08632	0.08787	9.8792	139.412	3243148	2816974	1855282	1969851
1	89	A	2009-05-19 09:52:46	12.65	81.31	16.937	462.32	470.29	11.22	1.035	93.68	51.52	23.36	12.08	0.08638	0.08791	9.8794	139.412	3242713	2816756	1855201	1969832
1	90	A	2009-05-19 09:52:47	12.65	81.31	16.921	465.35	473.36	11.34	1.035	93.59	51.54	23.36	12.08	0.08619	0.08785	9.8797	139.412	3242341	2815981	1855270	1969819
1	91	A	2009-05-19 09:52:48	12.65	81.32	16.906	462.77	470.73	11.33	1.035	93.52	51.52	23.37	12.08	0.08645	0.08774	9.88	139.412	3242371	2816661	1855416	1969779
1	92	A	2009-05-19 09:52:49	12.64	81.32	16.915	463.16	471.13	11.32	1.035	93.63	51.52	23.37	12.08	0.08636	0.08787	9.8803	139.412	3242448	2816502	1855222	1969816
1	93	A	2009-05-19 09:52:50	12.65	81.32	16.93	463.36	471.34	11.34	1.035	93.72	51.52	23.37	12.07	0.08655	0.08789	9.8806	139.412	3242045	2816648	1855228	1969844
1	94	A	2009-05-19 09:52:51	12.65	81.31	16.936	464.24	472.24	11.36	1.035	93.74	51.52	23.37	12.08	0.08662	0.08793	9.8808	139.412	3241891	2816653	1855234	1969901
1	95	A	2009-05-19 09:52:52	12.66	81.31	16.931	463.25	471.23	11.37	1.035	93.71	51.49	23.38	12.07	0.08641	0.08788	9.8811	139.412	3242512	2816654	1855229	1969807
1	96	A	2009-05-19 09:52:53	12.64	81.31	16.935	465.8	473.83	11.34	1.035	93.73	51.49	23.38	12.07	0.08673	0.08794	9.8814	139.412	3241489	2816567	1855175	1969850
1	97	A	2009-05-19 09:52:54	12.65	81.32	16.93	465.33	473.34	11.35	1.035	93.72	51.54	23.39	12.06	0.08676	0.08785	9.8817	139.412	3241449	2816709	1855150	1969729
1	98	A	2009-05-19 09:52:55	12.64	81.32	16.94	465.33	473.35	11.32	1.035	93.77	51.54	23.38	12.08	0.08659	0.08784	9.8819	139.412	3241496	2816317	1855211	1969774
1	99	A	2009-05-19 09:52:56	12.64	81.33	16.947	466.33	474.37	11.33	1.035	93.82	51.52	23.38	12.08	0.08686	0.08792	9.8822	139.412	3240954	2816533	1855159	1969856
1	100	A	2009-05-19 09:52:57	12.64	81.32	16.946	467.15	475.2	11.33	1.035	93.87	51.52	23.38	12.08	0.08685	0.08796	9.8825	139.412	3240845	2816362	1855179	1969917
1	101	A	2009-05-19 09:52:58	12.64	81.32	16.942	468.1	476.17	11.46	1.035	93.84	51.52	23.39	12.08	0.08705	0.08789	9.8828	139.412	3240642	2816701	1855257	1969888
1	102	A	2009-05-19 09:52:59	12.65	81.32	16.952	468.02	476.09	11.37	1.035	93.9	51.52	23.4	12.08	0.0871	0.08789	9.8831	139.412	3240660	2816839	1855224	1969849
1	103	A	2009-05-19 09:53:00	12.64	81.32	16.944	468.75	476.83	11.37	1.035	93.85	51.52	23.39	12.07	0.08715	0.0879	9.8833	139.412	3240263	2816616	1855165	1969795
1	104	A	2009-05-19 09:53:01	12.65	81.32	16.961	468.12	476.2	11.34	1.035	93.89	51.54	23.4	12.07	0.08708	0.08799	9.8836	139.412	3240637	2816764	1854993	1969781
1	105	A	2009-05-19 09:53:02	12.64	81.32	16.963	468.67	476.76	11.33	1.035	93.9	51.54	23.4	12.07	0.08712	0.08799	9.8839	139.412	3240385	2816652	1855078	1969877
1	106	A	2009-05-19 09:53:03	12.63	81.32	16.947	470.99	479.11	11.32	1.035	93.87	51.52	23.4	12.07	0.08747	0.08788	9.8842	139.412	3239719	2817026	1855154	1969784
1	107	A	2009-05-19 09:53:04	12.63	81.32	16.965	470.33	478.44	11.34	1.035	93.97	51.52	23.4	12.07	0.08742	0.08792	9.8844	139.412	3239793	2816846	1855192	1969835
1	108	A	2009-05-19 09:53:05	12.63	81.32	16.968	470.55	478.67	11.33	1.035	93.99	51.52	23.4	12.08	0.08743	0.08802	9.8847	139.412	3239375	2816559	1855065	1969907
1	109	A	2009-05-19 09:53:06	12.62	81.31	16.953	471.26	479.39	11.32	1.035	93.95	51.49	23.4	12.08	0.08746	0.08793	9.885	139.412	3239490	2816718	1855081	1969741
1	110	A	2009-05-19 09:53:07	12.62	81.31	16.972	472.03	480.18	11.32	1.035	94.12	51.52	23.41	12.08	0.08752	0.08812	9.8853	139.412	3238966	2816405	1854915	1969911
1	111	A	2009-05-19 09:53:08	12.63	81.32	16.973	473.14	481.31	11.33	1.035	94.14	51.52	23.41	12.07	0.08764	0.08798	9.8856	139.412	3238831	2816685	1854980	1969785
1	112	A	2009-05-19 09:53:09	12.63	81.32	16.972	472.53	480.69	11.36	1.035	94.07	51.52	23.41	12.08	0.08765	0.08805	9.8858	139.412	3238949	2816754	1854952	1969837
1	113	A	2009-05-19 09:53:10	12.62	81.33	16.982	472.53	480.69	11.2	1.035	94.2	51.52	23.41	12.07	0.08764	0.08802	9.8861	139.412	3238640	2816476	1854958	1969803
1	114	A	2009-05-19 09:53:11	12.62	81.32	16.965	472.47	480.62	11.36	1.035	94.09	51.52	23.41	12.07	0.08748	0.08804	9.8864	139.412	3238960	2816335	1854930	1969797
1	115	A	2009-05-19 09:53:12	12.62	81.32	16.986	472.67	480.84	11.3	1.035	94.21	51.52	23.43	12.07	0.08778	0.08808	9.8867	139.412	3238960	2817058	1854871	1969779
1	116	A	2009-05-19 09:53:13	12.63	81.31	16.985	474.03	482.22	11.31	1.035	94.19	51.49	23.43	12.07	0.08787	0.08802	9.8869	139.412	3238184	2816617	1855048	1969862
1	117	A	2009-05-19 09:53:14	12.64	81.31	16.986	474.83	483.04	11.33	1.035	94.2	51.49	23.43	12.07	0.08789	0.08804	9.8872	139.412	3237920	2816472	1854992	1969865
1	118	A	2009-05-19 09:53:15	12.63	81.31	16.996	474.05	482.25	11.34	1.035	94.25	51.52	23.43	12.07	0.08792	0.08808	9.8875	139.412	3238456	2817023	1854923	1969877
1	119	A	2009-05-19 09:53:16	12.62	81.32	16.992	472.92	481.09	11.36	1.035	94.24	51.54	23.44	12.06	0.0878	0.08807	9.8878	139.412	3238382	2816648	1854864	1969798
2	0	A	2009-05-19 09:53:16	12.87	81.31	16.111	416.27	423.08	11.45	1.035	87.87	51.52	23.13	12.08	0.08007	0.08493	9.8878	139.412	3238382	2816648	1854864	1969798
3	59.5	A	2009-05-19 09:53:16	12.72	81.32	16.731	447.39	455.01	11.36	1.035	92.18	51.52	23.28	12.08	0.08429	0.08715	9.8878	139.412	3238382	2816648	1854864	1969798
4	119	A	2009-05-19 09:53:16	0.25	0.03	0.902	58.59	59.99	0.27	0	6.45	0.08	0.31	0.03	0.00782	0.00326	9.8878	139.412	3238382	2816648	1854864	1969798
CrvFitStatus:	Exp	A
Exp_Flux:	3.51	A
Exp_FluxCV:	1.4	A
Exp_dCdry/dt:	0.542	A
Exp_R2:	0.9959	A
Exp_SSN:	0.6261	A
Exp_SE:	0.003	A
Exp_a:	0.0016521	A
Exp_Cx:	751.3	A
Exp_Co:	423.1	A
Exp_t0:	-4.1	A
Exp_Iter:	2	A
Exp_MaxIter:	10	A
Lin_Flux:	3.08	A
Lin_FluxCV:	1.5	A
Lin_dCdry/dt:	0.477	A
Lin_R2:	0.9955	A
Lin_SSN:	0.6946	A
Lin_SE:	0.003	A
Crv_Domain:	90	A
Crv_#Smp:	90	A
Dead Band:	00:30:00	A
TimeClosing:	18	A
		A
		A
LI-8100:	1c7	C	81	5532	1d6	183
File Name:	QZ519	C
Instrument Name:	LI-8100	C
Serial Number:	81A-0368	C
Software:	2.0.0	C	LI-8100 File Viewer 2.0.0
Comments:	2	C
Obs#:	6	C
Port#:	0	C
Label:	SNJ	C
Observation Length:	02:00:00	C
Observation Delay:	00:20:00	C
IRGA Averaging:	1	C
Flow8100:	10	C
FlowMux:	0	C
Tmux:	0	C
Virga:	19	C
Vmux:	55	C
Vext:	0	C
Vcham:	4823.9	C
Offset:	4	C
Area:	317.8	C
Vtotal:	6114.1	C
V3 Info:	0	C	M=0.43	B=0.56
Labels_01:	22	C
Type	Etime	C	Date	Tcham	Pressure	H2O	CO2	Cdry	T4	V3	RH	Tbench	Tboard	Vin	CO2ABS	H2OABS	Hour	DOY	RAWCO2	RAWCO2REF	RAWH2O	RAWH2OREF
1	-1	C	2009-05-19 09:54:41	12.88	81.35	15.938	410.48	417.13	11.34	1.012	86.88	51.52	23.58	12.08	0.07921	0.0842	9.9114	139.413	3263794	2816870	1861395	1969827
1	-1	C	2009-05-19 09:54:42	12.88	81.34	15.963	409.29	415.93	11.34	1.012	87.06	51.52	23.58	11.95	0.07894	0.0843	9.9117	139.413	3264554	2816801	1861312	1969896
1	-1	C	2009-05-19 09:54:43	12.88	81.33	15.958	409.61	416.25	11.37	1.012	87.02	51.52	23.58	11.96	0.07912	0.08432	9.9119	139.413	3264330	2817070	1861319	1969925
1	-1	C	2009-05-19 09:54:44	12.87	81.33	15.961	410.3	416.95	11.28	1.012	87.04	51.52	23.58	11.95	0.07922	0.08428	9.9122	139.413	3263880	2816930	1861315	1969854
1	-1	C	2009-05-19 09:54:45	12.87	81.34	15.972	411.73	418.41	11.33	1.012	87.11	51.52	23.59	11.94	0.07935	0.08436	9.9125	139.413	3263750	2817143	1861242	1969917
1	-1	C	2009-05-19 09:54:46	12.86	81.34	15.985	410.62	417.29	11.3	1.012	87.24	51.54	23.59	11.95	0.07914	0.08441	9.9128	139.413	3264066	2816916	1861093	1969883
1	-1	C	2009-05-19 09:54:47	12.87	81.34	15.977	410	416.66	11.29	1.012	87.2	51.54	23.6	11.95	0.07908	0.08439	9.9131	139.413	3264092	2816845	1861054	1969831
1	-1	C	2009-05-19 09:54:48	12.88	81.35	16.006	410.78	417.46	11.33	1.012	87.37	51.52	23.61	11.96	0.07925	0.08453	9.9133	139.413	3263916	2817080	1860916	1969895
1	-1	C	2009-05-19 09:54:49	12.86	81.34	16.023	410.03	416.71	11.3	1.012	87.45	51.52	23.6	11.96	0.07908	0.08457	9.9136	139.413	3264419	2816994	1860835	1969830
1	-1	C	2009-05-19 09:54:50	12.86	81.34	16.029	409.33	416	11.3	1.012	87.54	51.52	23.6	11.96	0.07918	0.08463	9.9139	139.413	3264138	2817056	1860717	1969844
1	-1	C	2009-05-19 09:54:51	12.87	81.33	16.051	411.07	417.78	11.32	1.012	87.59	51.52	23.61	11.95	0.07924	0.0847	9.9142	139.413	3263832	2816945	1860647	1969893
1	-1	C	2009-05-19 09:54:52	12.86	81.33	16.074	410.26	416.96	11.29	1.014	87.71	51.54	23.62	11.95	0.07914	0.08477	9.9144	139.413	3263626	2816501	1860453	1969820
1	-1	C	2009-05-19 09:54:53	12.85	81.34	16.069	409.79	416.48	11.25	1.014	87.76	51.54	23.61	11.95	0.0791	0.08471	9.9147	139.413	3264112	2816874	1860457	1969755
1	-1	C	2009-05-19 09:54:54	12.86	81.35	16.097	411.02	417.75	11.29	1.014	87.92	51.52	23.61	11.94	0.07936	0.08489	9.915	139.413	3263722	2817171	1860250	1969842
1	-1	C	2009-05-19 09:54:55	12.84	81.35	16.109	411.83	418.57	11.25	1.014	87.99	51.52	23.62	11.94	0.07937	0.08489	9.9153	139.413	3263537	2817036	1860186	1969783
1	-1	C	2009-05-19 09:54:56	12.85	81.35	16.117	411.33	418.07	11.27	1.014	88.09	51.52	23.62	11.96	0.07927	0.08492	9.9156	139.413	3263565	2816818	1860168	1969816
1	-1	C	2009-05-19 09:54:57	12.84	81.34	16.135	411.48	418.23	11.29	1.014	88.17	51.52	23.62	11.94	0.0794	0.08508	9.9158	139.413	3263398	2816929	1860013	1969877
1	-1	C	2009-05-19 09:54:58	12.83	81.34	16.155	412.24	419.01	11.25	1.014	88.34	51.52	23.62	12.04	0.07954	0.08499	9.9161	139.413	3263035	2817007	1859967	1969700
1	0	C	2009-05-19 09:54:59	12.84	81.33	16.162	411.77	418.53	11.24	1.014	88.37	51.52	23.62	12.05	0.0794	0.08507	9.9164	139.413	3263263	2816849	1859917	1969789
1	1	C	2009-05-19 09:55:00	12.85	81.34	16.181	411.89	418.66	11.28	1.014	88.48	51.52	23.64	12.06	0.07941	0.08515	9.9167	139.413	3263101	2816777	1859842	1969872
1	2	C	2009-05-19 09:55:01	12.83	81.34	16.2	412.05	418.84	11.27	1.014	88.59	51.54	23.64	12.06	0.07943	0.08525	9.9169	139.413	3263337	2817004	1859698	1969881
1	3	C	2009-05-19 09:55:02	12.81	81.34	16.199	413.67	420.48	11.23	1.014	88.64	51.52	23.64	12.06	0.07975	0.08522	9.9172	139.413	3262851	2817412	1859648	1969790
1	4	C	2009-05-19 09:55:03	12.8	81.34	16.213	412.6	419.4	11.2	1.014	88.72	51.52	23.65	12.06	0.0796	0.0853	9.9175	139.413	3262499	2816694	1859582	1969836
1	5	C	2009-05-19 09:55:04	12.82	81.34	16.234	413.42	420.24	11.24	1.014	88.89	51.49	23.65	12.06	0.07963	0.08531	9.9178	139.413	3262689	2816967	1859470	1969770
1	6	C	2009-05-19 09:55:05	12.8	81.33	16.247	413.5	420.33	11.23	1.014	89.01	51.52	23.65	12.06	0.07971	0.08536	9.9181	139.413	3262518	2816991	1859439	1969799
1	7	C	2009-05-19 09:55:06	12.79	81.34	16.267	412.95	419.78	11.2	1.014	89.13	51.52	23.65	12.06	0.07955	0.08545	9.9183	139.413	3262746	2816835	1859295	1969836
1	8	C	2009-05-19 09:55:07	12.79	81.34	16.273	413.4	420.24	11.23	1.014	89.22	51.52	23.66	12.05	0.07962	0.08553	9.9186	139.413	3262431	2816748	1859191	1969878
1	9	C	2009-05-19 09:55:08	12.82	81.35	16.28	414	420.85	11.25	1.014	89.27	51.54	23.66	12.06	0.07971	0.08547	9.9189	139.413	3262605	2817079	1859231	1969781
1	10	C	2009-05-19 09:55:09	12.78	81.35	16.308	414.04	420.9	11.2	1.014	89.42	51.54	23.66	12.06	0.07964	0.08567	9.9192	139.413	3262140	2816536	1858970	1969890
1	11	C	2009-05-19 09:55:10	12.78	81.34	16.306	414.58	421.45	11.23	1.014	89.46	51.52	23.66	12.06	0.07975	0.08566	9.9194	139.413	3262475	2817061	1858967	1969834
1	12	C	2009-05-19 09:55:11	12.8	81.34	16.332	415.68	422.58	11.24	1.014	89.6	51.52	23.67	12.06	0.08	0.08569	9.9197	139.413	3261672	2816993	1858931	1969848
1	13	C	2009-05-19 09:55:12	12.77	81.33	16.359	416.65	423.58	11.2	1.014	89.74	51.52	23.67	12.06	0.08002	0.08585	9.92	139.413	3261409	2816777	1858724	1969884
1	14	C	2009-05-19 09:55:13	12.79	81.33	16.36	415.59	422.5	11.22	1.014	89.8	51.52	23.67	12.06	0.07979	0.0858	9.9203	139.413	3261757	2816563	1858695	1969825
1	15	C	2009-05-19 09:55:14	12.79	81.34	16.355	415.27	422.18	11.22	1.014	89.79	51.49	23.67	12.06	0.07987	0.08579	9.9206	139.413	3261683	2816723	1858730	1969846
1	16	C	2009-05-19 09:55:15	12.76	81.34	16.371	417.04	423.98	11.2	1.014	89.87	51.52	23.67	12.06	0.08014	0.08589	9.9208	139.413	3261448	2817209	1858553	1969840
1	17	C	2009-05-19 09:55:16	12.78	81.35	16.376	416.81	423.75	11.23	1.014	89.91	51.57	23.67	12.06	0.08008	0.08582	9.9211	139.413	3261037	2816705	1858594	1969761
1	18	C	2009-05-19 09:55:17	12.76	81.35	16.388	416.8	423.75	11.22	1.014	89.98	51.52	23.68	12.05	0.08024	0.0859	9.9214	139.413	3261075	2817075	1858585	1969853
1	19	C	2009-05-19 09:55:18	12.75	81.35	16.392	416.82	423.77	11.2	1.014	90.06	51.52	23.68	12.06	0.07994	0.08594	9.9217	139.413	3261101	2816392	1858443	1969801
1	20	C	2009-05-19 09:55:19	12.77	81.33	16.417	417.28	424.25	11.23	1.014	90.18	51.52	23.69	12.06	0.08004	0.086	9.9219	139.413	3261373	2816803	1858379	1969803
1	21	C	2009-05-19 09:55:20	12.75	81.33	16.415	417.41	424.38	11.2	1.014	90.22	51.49	23.69	12.06	0.07997	0.08596	9.9222	139.413	3261122	2816445	1858350	1969722
1	22	C	2009-05-19 09:55:21	12.74	81.33	16.432	416.94	423.9	11.18	1.014	90.38	51.52	23.69	12.06	0.08006	0.0861	9.9225	139.413	3261187	2816723	1858307	1969921
1	23	C	2009-05-19 09:55:22	12.74	81.34	16.443	417.11	424.08	11.17	1.014	90.45	51.52	23.69	12.06	0.07992	0.08613	9.9228	139.413	3260952	2816224	1858153	1969851
1	24	C	2009-05-19 09:55:23	12.74	81.34	16.432	417.88	424.86	11.22	1.014	90.39	51.54	23.69	12.06	0.08021	0.08602	9.9231	139.413	3260605	2816609	1858172	1969647
1	25	C	2009-05-19 09:55:24	12.73	81.34	16.442	417	423.97	11.2	1.014	90.5	51.52	23.69	12.06	0.08005	0.08614	9.9233	139.413	3261001	2816538	1858121	1969803
1	26	C	2009-05-19 09:55:25	12.74	81.34	16.45	417.48	424.46	11.19	1.014	90.55	51.52	23.71	12.06	0.08018	0.08615	9.9236	139.413	3260832	2816760	1858140	1969863
1	27	C	2009-05-19 09:55:26	12.74	81.34	16.462	418.26	425.26	11.2	1.014	90.61	51.52	23.71	12.06	0.08039	0.08617	9.9239	139.413	3260632	2817081	1857996	1969729
1	28	C	2009-05-19 09:55:27	12.72	81.34	16.484	419.28	426.31	11.15	1.014	90.79	51.49	23.7	12.06	0.08039	0.08623	9.9242	139.414	3260248	2816747	1858011	1969846
1	29	C	2009-05-19 09:55:28	12.72	81.33	16.483	417.81	424.81	11.18	1.014	90.78	51.49	23.7	12.06	0.08022	0.08626	9.9244	139.414	3260602	2816637	1857929	1969817
1	30	C	2009-05-19 09:55:29	12.72	81.34	16.489	419.03	426.06	11.2	1.014	90.88	51.52	23.71	12.06	0.08033	0.08629	9.9247	139.414	3260224	2816639	1857837	1969804
1	31	C	2009-05-19 09:55:30	12.73	81.34	16.482	418.25	425.26	11.22	1.014	90.84	51.52	23.71	12.06	0.08023	0.08625	9.925	139.414	3260390	2816527	1857879	1969781
1	32	C	2009-05-19 09:55:31	12.72	81.34	16.501	420.07	427.12	11.17	1.014	90.95	51.54	23.71	12.06	0.08047	0.08623	9.9253	139.414	3260141	2816881	1857992	1969833
1	33	C	2009-05-19 09:55:32	12.71	81.35	16.5	419.97	427.02	11.18	1.014	90.95	51.52	23.71	12.06	0.08045	0.08634	9.9256	139.414	3260008	2816725	1857812	1969856
1	34	C	2009-05-19 09:55:33	12.71	81.34	16.509	420.03	427.08	11.18	1.014	90.99	51.52	23.71	12.06	0.08064	0.08634	9.9258	139.414	3259816	2816999	1857825	1969846
1	35	C	2009-05-19 09:55:34	12.71	81.33	16.514	420.21	427.26	11.22	1.014	91.07	51.49	23.71	12.06	0.08058	0.08636	9.9261	139.414	3259890	2816891	1857752	1969779
1	36	C	2009-05-19 09:55:35	12.72	81.33	16.508	420.78	427.84	11.17	1.014	91.03	51.49	23.73	12.06	0.08067	0.08636	9.9264	139.414	3259400	2816724	1857756	1969811
1	37	C	2009-05-19 09:55:36	12.69	81.34	16.508	419.5	426.54	11.18	1.014	91.04	51.49	23.72	12.06	0.08049	0.0863	9.9267	139.414	3259855	2816707	1857723	1969696
1	38	C	2009-05-19 09:55:37	12.69	81.34	16.519	420.88	427.95	11.2	1.014	91.16	51.52	23.72	12.06	0.08062	0.08638	9.9269	139.414	3259559	2816737	1857677	1969767
1	39	C	2009-05-19 09:55:38	12.7	81.35	16.535	419.64	426.69	11.17	1.014	91.26	51.54	23.72	12.06	0.08051	0.08644	9.9272	139.414	3259901	2816827	1857627	1969866
1	40	C	2009-05-19 09:55:39	12.68	81.35	16.522	420.54	427.6	11.14	1.014	91.19	51.54	23.73	12.05	0.0807	0.08633	9.9275	139.414	3259602	2817069	1857643	1969697
1	41	C	2009-05-19 09:55:40	12.68	81.35	16.526	422.52	429.62	11.18	1.014	91.27	51.52	23.73	12.06	0.08106	0.08651	9.9278	139.414	3258793	2817237	1857480	1969813
1	42	C	2009-05-19 09:55:41	12.68	81.34	16.545	421.41	428.5	11.18	1.014	91.37	51.52	23.73	12.06	0.08074	0.08647	9.9281	139.414	3259350	2816821	1857547	1969759
1	43	C	2009-05-19 09:55:42	12.68	81.33	16.543	422.54	429.65	11.16	1.014	91.34	51.49	23.74	12.06	0.08082	0.08649	9.9283	139.414	3258959	2816702	1857544	1969781
1	44	C	2009-05-19 09:55:43	12.69	81.33	16.558	421.43	428.53	11.19	1.014	91.49	51.52	23.74	12.06	0.08079	0.08654	9.9286	139.414	3259181	2816904	1857433	1969830
1	45	C	2009-05-19 09:55:44	12.68	81.33	16.565	422.06	429.17	11.17	1.014	91.53	51.52	23.75	12.06	0.08095	0.08654	9.9289	139.414	3258623	2816772	1857491	1969845
1	46	C	2009-05-19 09:55:45	12.69	81.34	16.576	422.31	429.43	11.27	1.014	91.6	51.54	23.75	12.06	0.0809	0.08657	9.9292	139.414	3258794	2816832	1857359	1969794
1	47	C	2009-05-19 09:55:46	12.68	81.34	16.576	423.31	430.45	11.07	1.014	91.54	51.54	23.75	12.06	0.08109	0.08657	9.9294	139.414	3258143	2816746	1857442	1969884
1	48	C	2009-05-19 09:55:47	12.66	81.34	16.556	422.28	429.39	11.15	1.014	91.49	51.52	23.75	12.06	0.08087	0.08648	9.9297	139.414	3258554	2816592	1857466	1969774
1	49	C	2009-05-19 09:55:48	12.68	81.35	16.578	423.09	430.22	11.17	1.014	91.62	51.52	23.75	12.06	0.08092	0.08661	9.93	139.414	3258664	2816764	1857358	1969854
1	50	C	2009-05-19 09:55:49	12.66	81.34	16.592	423.83	430.98	11.05	1.014	91.75	51.52	23.76	12.06	0.08112	0.0866	9.9303	139.414	3258086	2816734	1857306	1969768
1	51	C	2009-05-19 09:55:50	12.67	81.33	16.585	423.24	430.38	11.15	1.014	91.7	51.52	23.76	12.05	0.08107	0.08666	9.9306	139.414	3258200	2816718	1857279	1969842
1	52	C	2009-05-19 09:55:51	12.66	81.33	16.6	424.22	431.38	11.19	1.014	91.78	51.52	23.76	12.05	0.08121	0.08667	9.9308	139.414	3258148	2817029	1857262	1969845
1	53	C	2009-05-19 09:55:52	12.66	81.33	16.612	423.59	430.74	11.17	1.014	91.85	51.52	23.76	12.06	0.08093	0.08667	9.9311	139.414	3258254	2816404	1857163	1969736
1	54	C	2009-05-19 09:55:53	12.65	81.34	16.588	424.44	431.6	11.12	1.014	91.78	51.54	23.77	12.06	0.0812	0.08662	9.9314	139.414	3257931	2816840	1857260	1969780
1	55	C	2009-05-19 09:55:54	12.66	81.34	16.615	425.19	432.38	11.15	1.014	91.93	51.54	23.77	12.06	0.08124	0.08673	9.9317	139.414	3257780	2816863	1857100	1969827
1	56	C	2009-05-19 09:55:55	12.65	81.35	16.598	426.09	433.28	11.17	1.014	91.85	51.52	23.77	12.06	0.0815	0.08668	9.9319	139.414	3257471	2817203	1857151	1969763
1	57	C	2009-05-19 09:55:56	12.65	81.34	16.625	425.59	432.79	11.17	1.014	91.99	51.52	23.77	12.06	0.0813	0.08689	9.9322	139.414	3257793	2816910	1856980	1969906
1	58	C	2009-05-19 09:55:57	12.65	81.33	16.61	424.69	431.86	11.14	1.014	91.96	51.52	23.77	12.06	0.08118	0.08673	9.9325	139.414	3257648	2816512	1857145	1969834
1	59	C	2009-05-19 09:55:58	12.64	81.33	16.625	425.26	432.45	11.17	1.014	92.04	51.52	23.78	12.06	0.08127	0.08676	9.9328	139.414	3258005	2817059	1857041	1969775
1	60	C	2009-05-19 09:55:59	12.65	81.34	16.635	425.24	432.44	11.17	1.014	92.11	51.52	23.78	12.05	0.08118	0.08681	9.9331	139.414	3257277	2816192	1857050	1969864
1	61	C	2009-05-19 09:56:00	12.64	81.34	16.618	426.15	433.35	11.14	1.014	92.01	51.54	23.78	12.06	0.08127	0.08672	9.9333	139.414	3257396	2816606	1857041	1969749
1	62	C	2009-05-19 09:56:01	12.65	81.35	16.62	426.01	433.21	11.16	1.014	92.03	51.54	23.78	12.05	0.08145	0.08676	9.9336	139.414	3256859	2816569	1857035	1969800
1	63	C	2009-05-19 09:56:02	12.63	81.35	16.635	426.4	433.61	11.17	1.015	92.18	51.52	23.78	12.06	0.08133	0.08683	9.9339	139.414	3257324	2816642	1856931	1969796
1	64	C	2009-05-19 09:56:03	12.64	81.34	16.643	426.67	433.89	11.16	1.015	92.21	51.52	23.79	12.05	0.08147	0.08683	9.9342	139.414	3256903	2816607	1856920	1969760
1	65	C	2009-05-19 09:56:04	12.63	81.33	16.644	427.29	434.52	11.14	1.015	92.2	51.52	23.79	12.05	0.08162	0.08684	9.9344	139.414	3256906	2816948	1856930	1969760
1	66	C	2009-05-19 09:56:05	12.65	81.33	16.652	426.6	433.82	11.16	1.015	92.25	51.52	23.8	12.06	0.08147	0.08687	9.9347	139.414	3257277	2816942	1856899	1969811
1	67	C	2009-05-19 09:56:06	12.64	81.33	16.648	426.99	434.22	11.12	1.015	92.23	51.52	23.8	12.06	0.08152	0.08678	9.935	139.414	3256981	2816846	1857004	1969793
1	68	C	2009-05-19 09:56:07	12.63	81.34	16.644	428.07	435.31	11.15	1.015	92.22	51.52	23.8	12.06	0.08168	0.08683	9.9353	139.414	3256435	2816723	1856950	1969799
1	69	C	2009-05-19 09:56:08	12.63	81.34	16.669	426.91	434.15	11.16	1.015	92.41	51.54	23.81	12.06	0.08147	0.08694	9.9356	139.414	3257041	2816735	1856797	1969842
1	70	C	2009-05-19 09:56:09	12.63	81.34	16.646	428.84	436.1	11.16	1.015	92.29	51.52	23.81	12.05	0.08178	0.08689	9.9358	139.414	3256358	2816953	1856816	1969793
1	71	C	2009-05-19 09:56:10	12.63	81.34	16.656	427.53	434.77	11.14	1.015	92.34	51.52	23.81	12.05	0.08155	0.0869	9.9361	139.414	3256775	2816680	1856907	1969868
1	72	C	2009-05-19 09:56:11	12.63	81.34	16.663	426.54	433.77	11.14	1.015	92.38	51.52	23.81	12.05	0.08144	0.08692	9.9364	139.414	3256905	2816537	1856805	1969815
1	73	C	2009-05-19 09:56:12	12.63	81.33	16.666	428.43	435.69	11.15	1.015	92.39	51.52	23.82	12.05	0.08182	0.08688	9.9367	139.414	3256026	2816728	1856836	1969767
1	74	C	2009-05-19 09:56:13	12.63	81.33	16.662	429.42	436.7	11.12	1.015	92.36	51.52	23.82	12.04	0.08179	0.08687	9.9369	139.414	3256408	2817034	1856853	1969786
1	75	C	2009-05-19 09:56:14	12.62	81.34	16.676	427.58	434.83	11.12	1.015	92.51	51.52	23.81	12.06	0.08162	0.08697	9.9372	139.414	3256418	2816610	1856676	1969794
1	76	C	2009-05-19 09:56:15	12.63	81.34	16.654	428.75	436.01	11.13	1.015	92.39	51.54	23.81	12.06	0.08177	0.08688	9.9375	139.414	3255894	2816496	1856768	1969689
1	77	C	2009-05-19 09:56:16	12.63	81.34	16.676	428.82	436.09	11.14	1.015	92.45	51.52	23.82	12.06	0.08175	0.08698	9.9378	139.414	3256284	2816785	1856765	1969876
1	78	C	2009-05-19 09:56:17	12.61	81.34	16.686	429.65	436.94	11.02	1.015	92.57	51.52	23.82	12.06	0.08196	0.08698	9.9381	139.414	3255694	2816787	1856788	1969883
1	79	C	2009-05-19 09:56:18	12.61	81.34	16.678	429.52	436.81	11.14	1.015	92.53	51.52	23.82	12.05	0.08192	0.08698	9.9383	139.414	3255626	2816626	1856767	1969860
1	80	C	2009-05-19 09:56:19	12.61	81.33	16.664	429.43	436.71	11.15	1.015	92.44	51.52	23.83	12.05	0.08181	0.08684	9.9386	139.414	3256192	2816807	1856908	1969735
1	81	C	2009-05-19 09:56:20	12.62	81.34	16.673	431.11	438.42	11.13	1.015	92.5	51.52	23.82	12.05	0.08212	0.08698	9.9389	139.414	3255199	2816863	1856692	1969854
1	82	C	2009-05-19 09:56:21	12.61	81.34	16.679	430.23	437.53	11.13	1.015	92.59	51.52	23.82	12.05	0.08198	0.08699	9.9392	139.414	3255654	2816874	1856715	1969866
1	83	C	2009-05-19 09:56:22	12.61	81.35	16.675	430.8	438.1	11.15	1.015	92.58	51.54	23.84	12.05	0.08195	0.08695	9.9394	139.414	3255580	2816734	1856789	1969874
1	84	C	2009-05-19 09:56:23	12.62	81.35	16.673	429.48	436.76	11.14	1.015	92.51	51.54	23.84	12.05	0.08173	0.08691	9.9397	139.414	3256084	2816638	1856709	1969745
1	85	C	2009-05-19 09:56:24	12.61	81.35	16.682	431.06	438.37	11.23	1.015	92.62	51.52	23.83	12.06	0.08208	0.08691	9.94	139.414	3254995	2816574	1856807	1969842
1	86	C	2009-05-19 09:56:25	12.6	81.35	16.692	432.16	439.5	11.12	1.015	92.68	51.52	23.83	12.05	0.08216	0.08699	9.9403	139.414	3255336	2817042	1856637	1969786
1	87	C	2009-05-19 09:56:26	12.6	81.34	16.702	431.37	438.7	11.14	1.015	92.72	51.52	23.83	12.06	0.08218	0.08707	9.9406	139.414	3255106	2816813	1856608	1969844
1	88	C	2009-05-19 09:56:27	12.6	81.34	16.69	432.16	439.5	11.14	1.015	92.71	51.49	23.85	12.05	0.0823	0.08695	9.9408	139.414	3254701	2816799	1856696	1969736
1	89	C	2009-05-19 09:56:28	12.6	81.33	16.694	432.24	439.58	11.12	1.015	92.72	51.49	23.85	12.05	0.0822	0.087	9.9411	139.414	3254725	2816584	1856658	1969788
1	90	C	2009-05-19 09:56:29	12.6	81.34	16.705	432.37	439.72	11.15	1.015	92.8	51.52	23.85	12.05	0.08229	0.08704	9.9414	139.414	3254722	2816891	1856566	1969827
1	91	C	2009-05-19 09:56:30	12.58	81.35	16.709	432.57	439.92	11.14	1.015	92.83	51.52	23.85	12.05	0.08243	0.08699	9.9417	139.414	3254747	2817204	1856671	1969815
1	92	C	2009-05-19 09:56:31	12.59	81.35	16.708	432.08	439.42	11.12	1.015	92.82	51.54	23.85	12.05	0.08233	0.087	9.9419	139.414	3254627	2816844	1856653	1969810
1	93	C	2009-05-19 09:56:32	12.58	81.35	16.697	432.11	439.45	11.13	1.015	92.82	51.52	23.86	12.05	0.08236	0.08702	9.9422	139.414	3254826	2817108	1856552	1969747
1	94	C	2009-05-19 09:56:33	12.6	81.35	16.706	433.28	440.64	11.13	1.015	92.87	51.52	23.86	12.05	0.08241	0.08699	9.9425	139.414	3254485	2816930	1856665	1969799
1	95	C	2009-05-19 09:56:34	12.61	81.34	16.709	434.12	441.5	11.15	1.015	92.88	51.52	23.86	12.05	0.08245	0.08703	9.9428	139.414	3254082	2816666	1856603	1969794
1	96	C	2009-05-19 09:56:35	12.58	81.34	16.721	433.42	440.79	11.12	1.015	92.95	51.49	23.86	12.04	0.08231	0.08709	9.9431	139.414	3254520	2816684	1856532	1969820
1	97	C	2009-05-19 09:56:36	12.59	81.34	16.712	434.07	441.45	11.12	1.015	92.9	51.52	23.86	12.05	0.08247	0.08712	9.9433	139.414	3254111	2816799	1856423	1969814
1	98	C	2009-05-19 09:56:37	12.6	81.35	16.713	433.91	441.28	11.13	1.015	92.85	51.52	23.87	12.05	0.08238	0.08708	9.9436	139.414	3254003	2816447	1856558	1969854
1	99	C	2009-05-19 09:56:38	12.58	81.35	16.707	434.7	442.09	11.15	1.015	92.88	51.54	23.87	12.05	0.08245	0.087	9.9439	139.414	3253990	2816613	1856627	1969783
1	100	C	2009-05-19 09:56:39	12.58	81.34	16.722	434.21	441.59	11.14	1.015	92.95	51.52	23.87	12.05	0.08239	0.08704	9.9442	139.414	3254154	2816607	1856569	1969788
1	101	C	2009-05-19 09:56:40	12.57	81.34	16.72	434.46	441.85	11.12	1.015	92.94	51.52	23.87	12.05	0.08257	0.0871	9.9444	139.414	3253858	2816753	1856556	1969863
1	102	C	2009-05-19 09:56:41	12.57	81.34	16.719	435.06	442.46	11.14	1.015	93	51.49	23.87	12.05	0.08259	0.0871	9.9447	139.414	3253782	2816789	1856502	1969828
1	103	C	2009-05-19 09:56:42	12.57	81.34	16.724	435.34	442.74	11.22	1.015	93.02	51.49	23.88	12.05	0.08256	0.08706	9.945	139.414	3253755	2816640	1856514	1969748
1	104	C	2009-05-19 09:56:43	12.57	81.34	16.731	435.7	443.11	11.12	1.015	93.06	51.52	23.88	12.05	0.08272	0.08715	9.9453	139.414	3253212	2816641	1856497	1969926
1	105	C	2009-05-19 09:56:44	12.57	81.34	16.723	434.75	442.14	11.12	1.015	93.08	51.52	23.88	12.05	0.08269	0.08715	9.9456	139.414	3253459	2816735	1856365	1969756
1	106	C	2009-05-19 09:56:45	12.57	81.34	16.724	435.13	442.53	11.12	1.015	93.09	51.54	23.88	12.05	0.08255	0.08708	9.9458	139.414	3253551	2816487	1856474	1969774
1	107	C	2009-05-19 09:56:46	12.57	81.35	16.723	436.5	443.92	11.09	1.015	93.09	51.57	23.88	12.04	0.08285	0.08712	9.9461	139.414	3253144	2816948	1856322	1969706
1	108	C	2009-05-19 09:56:47	12.57	81.35	16.733	435.86	443.28	11.12	1.015	93.15	51.52	23.89	12.05	0.08279	0.08718	9.9464	139.414	3253041	2816658	1856333	1969794
1	109	C	2009-05-19 09:56:48	12.59	81.35	16.738	435.28	442.69	11.13	1.015	93.11	51.52	23.89	12.05	0.08267	0.08718	9.9467	139.414	3253717	2816880	1856398	1969827
1	110	C	2009-05-19 09:56:49	12.6	81.34	16.749	435.57	442.99	11.14	1.015	93.16	51.52	23.9	12.05	0.08276	0.08719	9.9469	139.414	3253174	2816646	1856320	1969773
1	111	C	2009-05-19 09:56:50	12.58	81.34	16.724	437.69	445.13	11.13	1.015	93.02	51.52	23.89	12.05	0.08304	0.08709	9.9472	139.414	3252682	2816934	1856499	1969787
1	112	C	2009-05-19 09:56:51	12.57	81.34	16.743	436.47	443.9	11.02	1.015	93.13	51.49	23.9	12.05	0.08289	0.08719	9.9475	139.414	3252992	2816824	1856353	1969819
1	113	C	2009-05-19 09:56:52	12.57	81.34	16.742	437.1	444.54	11.12	1.015	93.12	51.54	23.91	12.05	0.08282	0.08714	9.9478	139.414	3252524	2816282	1856368	1969759
1	114	C	2009-05-19 09:56:53	12.56	81.35	16.746	438.14	445.6	11.12	1.015	93.16	51.54	23.9	12.05	0.08296	0.08719	9.9481	139.415	3252294	2816478	1856359	1969880
1	115	C	2009-05-19 09:56:54	12.58	81.35	16.736	436.97	444.41	11.13	1.015	93.16	51.52	23.9	12.05	0.08287	0.08718	9.9483	139.415	3252976	2816755	1856315	1969750
1	116	C	2009-05-19 09:56:55	12.58	81.35	16.724	437.37	444.81	11.14	1.015	93.1	51.52	23.91	12.05	0.08308	0.08714	9.9486	139.415	3252512	2816928	1856349	1969734
1	117	C	2009-05-19 09:56:56	12.57	81.34	16.745	438.76	446.23	11.12	1.015	93.2	51.52	23.91	12.05	0.08301	0.08708	9.9489	139.415	3252715	2816940	1856488	1969789
1	118	C	2009-05-19 09:56:57	12.56	81.33	16.761	437.8	445.26	11.12	1.015	93.28	51.52	23.91	12.04	0.08288	0.08725	9.9492	139.415	3252602	2816468	1856211	1969765
1	119	C	2009-05-19 09:56:58	12.58	81.34	16.751	437.47	444.92	11.11	1.015	93.24	51.52	23.91	12.05	0.08298	0.08728	9.9494	139.415	3252385	2816536	1856230	1969843
2	0	C	2009-05-19 09:56:58	12.84	81.33	16.165	411.96	418.73	11.25	1.014	88.36	51.52	23.63	12.06	0.07945	0.0851	9.9494	139.415	3252385	2816536	1856230	1969843
3	59.5	C	2009-05-19 09:56:58	12.67	81.34	16.572	425.42	432.59	11.16	1.014	91.64	51.52	23.78	12.06	0.08129	0.08657	9.9494	139.415	3252385	2816536	1856230	1969843
4	119	C	2009-05-19 09:56:58	0.29	0.02	0.599	26.99	27.7	0.26	0.001	4.91	0.08	0.29	0.02	0.00368	0.00221	9.9494	139.415	3252385	2816536	1856230	1969843
CrvFitStatus:	Exp	C
Exp_Flux:	1.55	C
Exp_FluxCV:	1.7	C
Exp_dCdry/dt:	0.239	C
Exp_R2:	0.9885	C
Exp_SSN:	0.3904	C
Exp_SE:	0.003	C
Exp_a:	0.00095622	C
Exp_Cx:	669.1	C
Exp_Co:	418.7	C
Exp_t0:	-0.5	C
Exp_Iter:	2	C
Exp_MaxIter:	10	C
Lin_Flux:	1.44	C
Lin_FluxCV:	1.7	C
Lin_dCdry/dt:	0.223	C
Lin_R2:	0.9884	C
Lin_SSN:	0.3952	C
Lin_SE:	0.003	C
Crv_Domain:	90	C
Crv_#Smp:	90	C
Dead Band:	00:30:00	C
TimeClosing:	18	C
		C
		C
LI-8100:	1c7	A	81	540	1d9	183
File Name:	QZ519	A
Instrument Name:	LI-8100	A
Serial Number:	81A-0368	A
Software:	2.0.0	A	LI-8100 File Viewer 2.0.0
Comments:	2	A
Obs#:	7	A
Port#:	0	A
Label:	SNJ	A
Observation Length:	02:00:00	A
Observation Delay:	00:20:00	A
IRGA Averaging:	1	A
Flow8100:	10	A
FlowMux:	0	A
Tmux:	0	A
Virga:	19	A
Vmux:	55	A
Vext:	0	A
Vcham:	4823.9	A
Offset:	4	A
Area:	317.8	A
Vtotal:	6114.1	A
V3 Info:	0	A	M=0.43	B=0.56
Labels_01:	22	A
Type	Etime	A	Date	Tcham	Pressure	H2O	CO2	Cdry	T4	V3	RH	Tbench	Tboard	Vin	CO2ABS	H2OABS	Hour	DOY	RAWCO2	RAWCO2REF	RAWH2O	RAWH2OREF
1	-1	A	2009-05-19 09:59:00	12.97	81.32	16.009	396.56	403.01	11.38	1.035	86.78	51.52	24.11	12.05	0.07712	0.08447	9.9833	139.416	3269637	2816570	1860968	1969813
1	-1	A	2009-05-19 09:59:01	13	81.32	16.01	397.27	403.73	11.53	1.035	86.73	51.52	24.13	11.93	0.07744	0.0845	9.9836	139.416	3269185	2816988	1860983	1969873
1	-1	A	2009-05-19 09:59:02	12.98	81.32	16.017	398.46	404.95	11.5	1.035	86.77	51.52	24.11	11.93	0.07751	0.08451	9.9839	139.416	3269355	2817292	1860918	1969816
1	-1	A	2009-05-19 09:59:03	12.99	81.32	16.017	397.3	403.77	11.49	1.035	86.77	51.52	24.13	11.93	0.07733	0.08453	9.9842	139.416	3269278	2816780	1860857	1969786
1	-1	A	2009-05-19 09:59:04	12.98	81.32	16.005	397.45	403.91	11.49	1.035	86.7	51.52	24.12	11.93	0.07739	0.08455	9.9844	139.416	3269092	2816781	1860895	1969878
1	-1	A	2009-05-19 09:59:05	12.99	81.32	16.009	398.27	404.75	11.47	1.035	86.67	51.49	24.13	11.93	0.07744	0.08454	9.9847	139.416	3269039	2816857	1860735	1969691
1	-1	A	2009-05-19 09:59:06	12.99	81.32	16.037	398.28	404.77	11.63	1.035	86.82	51.52	24.13	11.93	0.07746	0.08462	9.985	139.416	3268973	2816837	1860731	1969818
1	-1	A	2009-05-19 09:59:07	12.98	81.33	16.013	399.81	406.32	11.46	1.035	86.7	51.54	24.13	11.93	0.07767	0.08447	9.9853	139.416	3268490	2817005	1860864	1969718
1	-1	A	2009-05-19 09:59:08	12.99	81.33	16.051	401.46	408.01	11.47	1.035	86.9	51.52	24.13	11.92	0.07808	0.08464	9.9856	139.416	3267114	2816841	1860661	1969812
1	-1	A	2009-05-19 09:59:09	12.99	81.33	16.028	402.55	409.11	11.47	1.035	86.78	51.52	24.14	11.93	0.07795	0.0846	9.9858	139.416	3267490	2816810	1860694	1969743
1	-1	A	2009-05-19 09:59:10	12.98	81.32	16.072	401.62	408.18	11.43	1.035	87.01	51.52	24.14	11.92	0.07814	0.08476	9.9861	139.416	3267322	2817090	1860608	1969913
1	-1	A	2009-05-19 09:59:11	13	81.32	16.059	403.14	409.72	11.48	1.031	86.94	51.52	24.15	11.93	0.0782	0.08479	9.9864	139.416	3266603	2816712	1860438	1969845
1	-1	A	2009-05-19 09:59:12	13	81.32	16.074	402.74	409.32	11.46	1.031	87.02	51.52	24.15	11.93	0.07795	0.08473	9.9867	139.416	3267246	2816643	1860482	1969790
1	-1	A	2009-05-19 09:59:13	12.99	81.33	16.08	403.42	410.01	11.45	1.031	87.06	51.52	24.14	11.93	0.07805	0.08476	9.9869	139.416	3267136	2816762	1860427	1969752
1	-1	A	2009-05-19 09:59:14	12.98	81.32	16.107	403.9	410.51	11.41	1.031	87.2	51.54	24.16	11.92	0.07806	0.08487	9.9872	139.416	3266780	2816463	1860269	1969776
1	-1	A	2009-05-19 09:59:15	12.99	81.33	16.097	403.3	409.9	11.44	1.031	87.15	51.52	24.16	11.92	0.07827	0.08478	9.9875	139.416	3266521	2816800	1860301	1969685
1	-1	A	2009-05-19 09:59:16	12.98	81.33	16.117	406.74	413.4	11.46	1.031	87.26	51.52	24.16	11.92	0.07853	0.08498	9.9878	139.416	3265427	2816486	1860124	1969809
1	0	A	2009-05-19 09:59:17	12.98	81.32	16.152	405.26	411.91	11.46	1.031	87.44	51.52	24.16	11.92	0.07844	0.08504	9.9881	139.416	3265688	2816484	1860006	1969801
1	1	A	2009-05-19 09:59:18	12.98	81.31	16.174	406.59	413.27	11.43	1.031	87.61	51.52	24.16	12.02	0.07853	0.08514	9.9883	139.416	3265420	2816487	1859752	1969713
1	2	A	2009-05-19 09:59:19	12.98	81.32	16.212	405.78	412.47	11.42	1.031	87.82	51.52	24.17	12.02	0.07854	0.08531	9.9886	139.416	3265719	2816767	1859541	1969799
1	3	A	2009-05-19 09:59:20	12.98	81.32	16.225	405.27	411.96	11.42	1.031	87.89	51.52	24.17	12.03	0.07839	0.0853	9.9889	139.416	3265987	2816657	1859540	1969812
1	4	A	2009-05-19 09:59:21	12.97	81.33	16.256	405.32	412.02	11.51	1.031	88.07	51.52	24.17	12.03	0.07854	0.08548	9.9892	139.416	3265563	2816679	1859307	1969875
1	5	A	2009-05-19 09:59:22	12.98	81.33	16.277	406.42	413.15	11.42	1.031	88.19	51.54	24.17	12.03	0.07865	0.08546	9.9894	139.416	3265606	2816945	1859274	1969779
1	6	A	2009-05-19 09:59:23	12.97	81.33	16.291	406.19	412.92	11.41	1.031	88.32	51.52	24.18	12.03	0.07862	0.08554	9.9897	139.416	3265357	2816681	1859125	1969785
1	7	A	2009-05-19 09:59:24	12.98	81.33	16.325	406.03	412.77	11.43	1.031	88.5	51.52	24.18	12.03	0.07855	0.08573	9.99	139.416	3265860	2816922	1858946	1969919
1	8	A	2009-05-19 09:59:25	12.96	81.32	16.347	405.17	411.9	11.41	1.031	88.61	51.52	24.18	12.03	0.07852	0.0858	9.9903	139.416	3265937	2816900	1858828	1969924
1	9	A	2009-05-19 09:59:26	12.97	81.32	16.356	407.44	414.22	11.43	1.031	88.66	51.52	24.18	12.03	0.07872	0.08575	9.9906	139.416	3265285	2816850	1858851	1969860
1	10	A	2009-05-19 09:59:27	12.95	81.32	16.374	407.42	414.2	11.51	1.031	88.82	51.49	24.19	12.03	0.07885	0.08585	9.9908	139.416	3264898	2816875	1858545	1969736
1	11	A	2009-05-19 09:59:28	12.96	81.33	16.375	408.61	415.41	11.46	1.031	88.83	51.52	24.2	12.03	0.07908	0.08586	9.9911	139.416	3264457	2817042	1858590	1969783
1	12	A	2009-05-19 09:59:29	12.95	81.34	16.403	409.18	416	11.4	1.031	89	51.54	24.19	12.03	0.07903	0.086	9.9914	139.416	3264112	2816691	1858300	1969779
1	13	A	2009-05-19 09:59:30	12.95	81.34	16.411	408.08	414.89	11.3	1.031	89.1	51.54	24.19	12.03	0.07896	0.08599	9.9917	139.416	3264633	2816912	1858299	1969720
1	14	A	2009-05-19 09:59:31	12.96	81.34	16.452	408.49	415.32	11.43	1.031	89.32	51.52	24.2	12.03	0.07885	0.08619	9.9919	139.416	3264606	2816626	1858025	1969793
1	15	A	2009-05-19 09:59:32	12.93	81.32	16.455	409.5	416.35	11.42	1.031	89.31	51.52	24.21	12.02	0.07908	0.08617	9.9922	139.416	3264231	2816795	1858009	1969689
1	16	A	2009-05-19 09:59:33	12.94	81.32	16.463	410.46	417.33	11.39	1.031	89.36	51.49	24.2	12.04	0.07921	0.08613	9.9925	139.416	3263713	2816729	1858036	1969667
1	17	A	2009-05-19 09:59:34	12.92	81.32	16.469	410.17	417.04	11.38	1.031	89.45	51.52	24.2	12.04	0.0792	0.08623	9.9928	139.416	3263969	2816935	1857807	1969613
1	18	A	2009-05-19 09:59:35	12.95	81.32	16.496	409.97	416.85	11.43	1.031	89.6	51.52	24.21	12.04	0.07911	0.08633	9.9931	139.416	3263768	2816568	1857755	1969769
1	19	A	2009-05-19 09:59:36	12.95	81.33	16.522	409.85	416.73	11.43	1.031	89.75	51.52	24.21	12.04	0.07906	0.08644	9.9933	139.416	3264072	2816668	1857701	1969878
1	20	A	2009-05-19 09:59:37	12.94	81.33	16.532	409.44	416.32	11.3	1.031	89.8	51.52	24.21	12.04	0.07897	0.08642	9.9936	139.416	3263979	2816374	1857554	1969695
1	21	A	2009-05-19 09:59:38	12.93	81.33	16.541	409.88	416.77	11.42	1.031	89.91	51.52	24.21	12.03	0.07912	0.08648	9.9939	139.416	3263965	2816740	1857619	1969873
1	22	A	2009-05-19 09:59:39	12.92	81.33	16.553	410.14	417.04	11.51	1.031	89.97	51.52	24.22	12.03	0.07909	0.08647	9.9942	139.416	3263817	2816522	1857568	1969782
1	23	A	2009-05-19 09:59:40	12.91	81.32	16.558	411.72	418.65	11.39	1.031	89.99	51.52	24.22	12.03	0.07942	0.08661	9.9944	139.416	3263254	2816858	1857451	1969911
1	24	A	2009-05-19 09:59:41	12.92	81.32	16.567	411.45	418.38	11.41	1.031	90.1	51.49	24.23	12.03	0.07929	0.08656	9.9947	139.416	3263167	2816467	1857438	1969816
1	25	A	2009-05-19 09:59:42	12.9	81.32	16.578	411.68	418.62	11.37	1.031	90.16	51.52	24.22	12.03	0.07945	0.08663	9.995	139.416	3263277	2817015	1857363	1969878
1	26	A	2009-05-19 09:59:43	12.91	81.33	16.588	412.09	419.04	11.41	1.031	90.28	51.52	24.23	12.03	0.07938	0.08669	9.9953	139.416	3263156	2816678	1857243	1969837
1	27	A	2009-05-19 09:59:44	12.91	81.33	16.599	412.47	419.43	11.4	1.031	90.34	51.54	24.23	12.03	0.07955	0.0866	9.9956	139.416	3263003	2816972	1857246	1969682
1	28	A	2009-05-19 09:59:45	12.9	81.33	16.616	412.12	419.09	11.38	1.031	90.44	51.52	24.23	12.03	0.07945	0.08667	9.9958	139.416	3262685	2816532	1857096	1969690
1	29	A	2009-05-19 09:59:46	12.9	81.33	16.622	413.53	420.52	11.39	1.031	90.47	51.52	24.23	12.03	0.07952	0.08671	9.9961	139.417	3262965	2816922	1857235	1969888
1	30	A	2009-05-19 09:59:47	12.89	81.33	16.644	412.07	419.04	11.38	1.031	90.65	51.52	24.24	12.03	0.07953	0.08681	9.9964	139.417	3262628	2816614	1857001	1969790
1	31	A	2009-05-19 09:59:48	12.9	81.32	16.646	412.96	419.95	11.4	1.031	90.65	51.49	24.23	12.03	0.07955	0.08683	9.9967	139.417	3262548	2816574	1856948	1969770
1	32	A	2009-05-19 09:59:49	12.9	81.32	16.637	412.62	419.6	11.4	1.031	90.6	51.49	24.24	12.03	0.07947	0.08688	9.9969	139.417	3262667	2816486	1856881	1969786
1	33	A	2009-05-19 09:59:50	12.88	81.33	16.65	414.67	421.69	11.38	1.031	90.74	51.52	24.24	12.03	0.07975	0.08686	9.9972	139.417	3262087	2816736	1856923	1969823
1	34	A	2009-05-19 09:59:51	12.87	81.33	16.684	414.79	421.83	11.35	1.031	90.92	51.52	24.24	12.03	0.07972	0.08697	9.9975	139.417	3262030	2816614	1856670	1969768
1	35	A	2009-05-19 09:59:52	12.88	81.34	16.675	414.12	421.14	11.39	1.031	90.89	51.52	24.24	12.03	0.07974	0.08703	9.9978	139.417	3262050	2816720	1856598	1969807
1	36	A	2009-05-19 09:59:53	12.89	81.34	16.692	415.3	422.35	11.4	1.031	90.98	51.52	24.25	12.03	0.07977	0.08701	9.9981	139.417	3262064	2816755	1856631	1969787
1	37	A	2009-05-19 09:59:54	12.87	81.33	16.718	415.14	422.2	11.38	1.031	91.17	51.52	24.25	12.03	0.07987	0.0872	9.9983	139.417	3261820	2816755	1856362	1969803
1	38	A	2009-05-19 09:59:55	12.86	81.32	16.724	415.8	422.87	11.35	1.031	91.25	51.52	24.24	12.02	0.07998	0.08711	9.9986	139.417	3261760	2816958	1856508	1969778
1	39	A	2009-05-19 09:59:56	12.87	81.32	16.719	414.56	421.61	11.48	1.031	91.22	51.49	24.25	12.03	0.07964	0.08707	9.9989	139.417	3262301	2816642	1856528	1969792
1	40	A	2009-05-19 09:59:57	12.87	81.32	16.732	414.75	421.81	11.39	1.031	91.29	51.52	24.26	12.03	0.07992	0.08712	9.9992	139.417	3261787	2816871	1856457	1969772
1	41	A	2009-05-19 09:59:58	12.85	81.32	16.745	415.29	422.36	11.37	1.031	91.43	51.52	24.26	12.04	0.07981	0.08712	9.9994	139.417	3261735	2816536	1856430	1969752
1	42	A	2009-05-19 09:59:59	12.86	81.32	16.753	416.63	423.73	11.28	1.031	91.47	51.52	24.26	12.03	0.08007	0.08721	9.9997	139.417	3261307	2816833	1856302	1969764
1	43	A	2009-05-19 10:00:00	12.86	81.33	16.754	416.38	423.47	11.39	1.031	91.49	51.52	24.26	12.03	0.08007	0.08719	10	139.417	3261190	2816806	1856274	1969757
1	44	A	2009-05-19 10:00:01	12.86	81.33	16.758	417.26	424.37	11.38	1.031	91.51	51.52	24.26	12.03	0.08009	0.08723	10.0003	139.417	3260978	2816629	1856208	1969735
1	45	A	2009-05-19 10:00:02	12.86	81.33	16.771	416.47	423.57	11.37	1.031	91.58	51.52	24.27	12.03	0.08007	0.08728	10.0006	139.417	3261247	2816773	1856179	1969760
1	46	A	2009-05-19 10:00:03	12.86	81.32	16.773	416.22	423.32	11.4	1.031	91.58	51.52	24.27	12.03	0.08005	0.08734	10.0008	139.417	3260914	2816452	1856124	1969821
1	47	A	2009-05-19 10:00:04	12.86	81.32	16.768	417.14	424.25	11.37	1.031	91.55	51.52	24.27	12.03	0.08022	0.08721	10.0011	139.417	3261043	2816984	1856228	1969699
1	48	A	2009-05-19 10:00:05	12.86	81.32	16.793	417.93	425.07	11.37	1.031	91.69	51.52	24.27	12.03	0.08014	0.08735	10.0014	139.417	3260852	2816622	1856055	1969758
1	49	A	2009-05-19 10:00:06	12.84	81.32	16.789	417.89	425.03	11.38	1.031	91.67	51.52	24.28	12.02	0.08022	0.08743	10.0017	139.417	3260851	2816828	1856013	1969859
1	50	A	2009-05-19 10:00:07	12.83	81.32	16.79	417.41	424.54	11.36	1.031	91.73	51.54	24.28	12.03	0.08033	0.08739	10.0019	139.417	3260368	2816673	1855943	1969704
1	51	A	2009-05-19 10:00:08	12.83	81.33	16.793	418.39	425.53	11.37	1.031	91.82	51.52	24.28	12.03	0.08034	0.08735	10.0022	139.417	3260453	2816816	1855994	1969719
1	52	A	2009-05-19 10:00:09	12.83	81.33	16.811	418.78	425.94	11.36	1.031	91.92	51.52	24.28	12.03	0.08043	0.0874	10.0025	139.417	3260343	2816910	1855940	1969733
1	53	A	2009-05-19 10:00:10	12.84	81.32	16.808	419.48	426.65	11.36	1.031	91.89	51.49	24.28	12.03	0.08053	0.08747	10.0028	139.417	3260235	2817075	1855900	1969806
1	54	A	2009-05-19 10:00:11	12.84	81.32	16.81	419.11	426.28	11.36	1.031	91.96	51.52	24.29	12.03	0.08047	0.0874	10.0031	139.417	3259804	2816544	1855863	1969652
1	55	A	2009-05-19 10:00:12	12.85	81.33	16.822	419.17	426.34	11.37	1.031	91.98	51.52	24.3	12.03	0.08038	0.08749	10.0033	139.417	3260281	2816762	1855788	1969752
1	56	A	2009-05-19 10:00:13	12.83	81.33	16.839	419.47	426.65	11.39	1.031	92.07	51.52	24.29	12.03	0.08049	0.08754	10.0036	139.417	3259888	2816717	1855705	1969757
1	57	A	2009-05-19 10:00:14	12.82	81.33	16.835	419.86	427.05	11.33	1.031	92.05	51.54	24.3	12.02	0.08038	0.08755	10.0039	139.417	3259808	2816350	1855629	1969693
1	58	A	2009-05-19 10:00:15	12.84	81.34	16.844	420.41	427.61	11.33	1.031	92.11	51.52	24.3	12.02	0.08058	0.08754	10.0042	139.417	3259454	2816551	1855624	1969665
1	59	A	2009-05-19 10:00:16	12.84	81.33	16.84	420.5	427.7	11.37	1.031	92.14	51.52	24.3	12.02	0.08051	0.08754	10.0044	139.417	3259557	2816432	1855711	1969732
1	60	A	2009-05-19 10:00:17	12.82	81.32	16.85	421.02	428.24	11.36	1.031	92.18	51.52	24.31	12.02	0.08078	0.08759	10.0047	139.417	3259360	2816942	1855591	1969700
1	61	A	2009-05-19 10:00:18	12.82	81.32	16.863	421.06	428.28	11.37	1.031	92.25	51.52	24.31	12.03	0.08059	0.08766	10.005	139.417	3259356	2816471	1855614	1969839
1	62	A	2009-05-19 10:00:19	12.81	81.32	16.874	420.79	428.01	11.38	1.031	92.31	51.52	24.31	12.03	0.08063	0.08765	10.0053	139.417	3259267	2816540	1855510	1969745
1	63	A	2009-05-19 10:00:20	12.83	81.32	16.877	421.37	428.6	11.37	1.031	92.39	51.52	24.31	12.03	0.08074	0.08766	10.0056	139.417	3259135	2816650	1855554	1969779
1	64	A	2009-05-19 10:00:21	12.8	81.32	16.864	421.98	429.22	11.36	1.031	92.32	51.54	24.3	12.03	0.08078	0.08763	10.0058	139.417	3259016	2816660	1855564	1969737
1	65	A	2009-05-19 10:00:22	12.81	81.33	16.862	422.61	429.86	11.34	1.032	92.32	51.52	24.32	12.03	0.08093	0.08763	10.0061	139.417	3258850	2816914	1855561	1969763
1	66	A	2009-05-19 10:00:23	12.82	81.33	16.882	422.46	429.71	11.36	1.032	92.49	51.52	24.31	12.03	0.08079	0.08769	10.0064	139.417	3259201	2816822	1855501	1969773
1	67	A	2009-05-19 10:00:24	12.81	81.33	16.881	421.51	428.75	11.45	1.032	92.48	51.52	24.32	12.03	0.08079	0.08769	10.0067	139.417	3259367	2816969	1855492	1969763
1	68	A	2009-05-19 10:00:25	12.81	81.32	16.884	422.29	429.54	11.36	1.032	92.49	51.52	24.32	12.02	0.08092	0.08771	10.0069	139.417	3258596	2816610	1855450	1969733
1	69	A	2009-05-19 10:00:26	12.81	81.32	16.881	423.79	431.07	11.35	1.032	92.47	51.52	24.32	12.02	0.08121	0.08766	10.0072	139.417	3258028	2816938	1855484	1969748
1	70	A	2009-05-19 10:00:27	12.81	81.32	16.893	422.74	430	11.32	1.032	92.54	51.52	24.33	12.02	0.08091	0.08774	10.0075	139.417	3258704	2816720	1855390	1969760
1	71	A	2009-05-19 10:00:28	12.8	81.33	16.884	422.75	430.01	11.34	1.032	92.5	51.52	24.33	12.02	0.08099	0.08771	10.0078	139.417	3258686	2816943	1855337	1969680
1	72	A	2009-05-19 10:00:29	12.81	81.33	16.908	422.18	429.44	11.33	1.032	92.63	51.54	24.32	12.03	0.08089	0.08777	10.0081	139.417	3258472	2816493	1855390	1969826
1	73	A	2009-05-19 10:00:30	12.8	81.33	16.913	422.84	430.11	11.34	1.032	92.66	51.52	24.33	12.03	0.08077	0.0878	10.0083	139.417	3258769	2816441	1855281	1969764
1	74	A	2009-05-19 10:00:31	12.82	81.33	16.91	423.44	430.72	11.36	1.032	92.64	51.52	24.33	12.03	0.08112	0.08781	10.0086	139.417	3258260	2816851	1855340	1969833
1	75	A	2009-05-19 10:00:32	12.79	81.32	16.907	423.91	431.2	11.34	1.032	92.67	51.52	24.33	12.03	0.08102	0.08784	10.0089	139.417	3258344	2816679	1855198	1969722
1	76	A	2009-05-19 10:00:33	12.8	81.31	16.915	424.4	431.7	11.34	1.032	92.71	51.52	24.34	12.03	0.08124	0.0878	10.0092	139.417	3258172	2817098	1855330	1969790
1	77	A	2009-05-19 10:00:34	12.8	81.32	16.933	423.99	431.29	11.35	1.032	92.82	51.49	24.33	12.03	0.08116	0.08791	10.0094	139.417	3257890	2816648	1855181	1969828
1	78	A	2009-05-19 10:00:35	12.8	81.33	16.941	424.73	432.05	11.36	1.032	92.87	51.52	24.34	12.02	0.08126	0.08793	10.0097	139.417	3257836	2816858	1855165	1969860
1	79	A	2009-05-19 10:00:36	12.79	81.33	16.92	424.12	431.42	11.34	1.032	92.76	51.54	24.34	12.02	0.081	0.08778	10.01	139.417	3258251	2816627	1855242	1969729
1	80	A	2009-05-19 10:00:37	12.79	81.34	16.926	425.42	432.75	11.34	1.032	92.8	51.52	24.35	12.02	0.08125	0.08784	10.0103	139.417	3257611	2816698	1855231	1969824
1	81	A	2009-05-19 10:00:38	12.79	81.34	16.931	425.43	432.76	11.34	1.032	92.89	51.52	24.35	12.02	0.08118	0.08786	10.0106	139.417	3257701	2816568	1855169	1969759
1	82	A	2009-05-19 10:00:39	12.79	81.33	16.933	425.32	432.64	11.34	1.032	92.89	51.52	24.35	12.01	0.08132	0.08786	10.0108	139.417	3257530	2816714	1855154	1969719
1	83	A	2009-05-19 10:00:40	12.8	81.32	16.938	425.94	433.28	11.33	1.032	92.9	51.49	24.34	12.02	0.08133	0.0879	10.0111	139.417	3257253	2816526	1855111	1969741
1	84	A	2009-05-19 10:00:41	12.8	81.32	16.929	425.66	432.99	11.26	1.032	92.85	51.52	24.35	12.02	0.08131	0.08782	10.0114	139.417	3257613	2816815	1855186	1969710
1	85	A	2009-05-19 10:00:42	12.8	81.33	16.949	426.09	433.44	11.33	1.032	92.91	51.52	24.34	12.03	0.08132	0.08793	10.0117	139.417	3257447	2816708	1855091	1969807
1	86	A	2009-05-19 10:00:43	12.79	81.33	16.939	425.13	432.46	11.38	1.032	92.86	51.52	24.36	12.02	0.08129	0.08794	10.0119	139.417	3257492	2816635	1855101	1969814
1	87	A	2009-05-19 10:00:44	12.78	81.33	16.948	426.12	433.47	11.34	1.032	92.97	51.52	24.36	12.02	0.08148	0.08797	10.0122	139.417	3257055	2816767	1855036	1969808
1	88	A	2009-05-19 10:00:45	12.78	81.33	16.949	427.11	434.47	11.37	1.032	92.98	51.52	24.36	12.02	0.0815	0.08792	10.0125	139.417	3257033	2816791	1855102	1969789
1	89	A	2009-05-19 10:00:46	12.79	81.33	16.94	426.57	433.92	11.36	1.032	92.93	51.52	24.36	12.02	0.0814	0.08788	10.0128	139.417	3256844	2816375	1855112	1969728
1	90	A	2009-05-19 10:00:47	12.78	81.33	16.957	428.95	436.35	11.37	1.032	93.08	51.52	24.36	12.02	0.08167	0.08794	10.0131	139.417	3256748	2816958	1855079	1969780
1	91	A	2009-05-19 10:00:48	12.79	81.32	16.944	427.3	434.66	11.36	1.032	93	51.52	24.36	12.02	0.08158	0.08795	10.0133	139.417	3256665	2816645	1855044	1969757
1	92	A	2009-05-19 10:00:49	12.79	81.32	16.959	427.05	434.42	11.36	1.032	93.02	51.52	24.37	12.02	0.08154	0.08798	10.0136	139.417	3256553	2816481	1854962	1969769
1	93	A	2009-05-19 10:00:50	12.78	81.33	16.959	427.85	435.23	11.34	1.032	93.03	51.52	24.37	12.02	0.08174	0.08799	10.0139	139.417	3256338	2816766	1854949	1969740
1	94	A	2009-05-19 10:00:51	12.77	81.33	16.962	428.44	435.83	11.34	1.032	93.11	51.54	24.37	12.03	0.0818	0.08799	10.0142	139.417	3256362	2816948	1854921	1969707
1	95	A	2009-05-19 10:00:52	12.78	81.32	16.968	428.14	435.53	11.35	1.032	93.13	51.52	24.37	12.02	0.08164	0.08804	10.0144	139.417	3256387	2816549	1854848	1969720
1	96	A	2009-05-19 10:00:53	12.77	81.32	16.97	428.19	435.58	11.34	1.032	93.14	51.52	24.38	12.02	0.08156	0.08802	10.0147	139.417	3256587	2816517	1854975	1969807
1	97	A	2009-05-19 10:00:54	12.77	81.32	16.965	428.55	435.94	11.35	1.032	93.11	51.52	24.38	12.02	0.08164	0.08797	10.015	139.417	3256040	2816269	1854930	1969669
1	98	A	2009-05-19 10:00:55	12.77	81.32	16.979	430.61	438.05	11.33	1.032	93.25	51.49	24.38	12.02	0.08205	0.08798	10.0153	139.417	3255564	2816876	1854976	1969741
1	99	A	2009-05-19 10:00:56	12.76	81.32	16.979	430.13	437.56	11.33	1.032	93.25	51.49	24.38	12.02	0.0819	0.08804	10.0156	139.417	3255703	2816632	1854857	1969732
1	100	A	2009-05-19 10:00:57	12.78	81.33	16.986	429.12	436.54	11.35	1.032	93.3	51.52	24.38	12.02	0.0819	0.08802	10.0158	139.417	3255891	2816821	1854915	1969775
1	101	A	2009-05-19 10:00:58	12.76	81.33	16.975	430.47	437.91	11.34	1.032	93.24	51.54	24.38	12.02	0.08203	0.08797	10.0161	139.417	3255495	2816816	1854875	1969647
1	102	A	2009-05-19 10:00:59	12.77	81.33	16.992	429.45	436.87	11.37	1.032	93.33	51.52	24.38	12.02	0.08192	0.08805	10.0164	139.417	3255966	2816947	1854857	1969772
1	103	A	2009-05-19 10:01:00	12.77	81.34	16.984	430	437.43	11.34	1.032	93.3	51.52	24.39	12.02	0.082	0.08805	10.0167	139.417	3255496	2816733	1854799	1969704
1	104	A	2009-05-19 10:01:01	12.77	81.33	17.009	431.64	439.11	11.35	1.032	93.43	51.52	24.4	12.02	0.08222	0.08814	10.0169	139.417	3255151	2816957	1854774	1969813
1	105	A	2009-05-19 10:01:02	12.76	81.32	16.99	431.18	438.63	11.34	1.032	93.31	51.52	24.39	12.01	0.08198	0.08813	10.0172	139.417	3255250	2816432	1854729	1969746
1	106	A	2009-05-19 10:01:03	12.77	81.33	16.996	430.63	438.08	11.32	1.032	93.36	51.52	24.4	12.02	0.082	0.08809	10.0175	139.417	3255250	2816543	1854758	1969749
1	107	A	2009-05-19 10:01:04	12.75	81.32	17.011	432.09	439.57	11.3	1.032	93.43	51.52	24.4	12.02	0.08225	0.08813	10.0178	139.417	3254802	2816746	1854751	1969782
1	108	A	2009-05-19 10:01:05	12.76	81.32	17.009	431.92	439.39	11.33	1.032	93.48	51.52	24.4	12.02	0.08222	0.08811	10.0181	139.417	3254516	2816413	1854727	1969705
1	109	A	2009-05-19 10:01:06	12.77	81.32	17.012	433.2	440.7	11.35	1.032	93.49	51.54	24.41	12.02	0.08235	0.08817	10.0183	139.417	3254502	2816765	1854694	1969803
1	110	A	2009-05-19 10:01:07	12.76	81.33	17.022	432.52	440.01	11.33	1.032	93.56	51.52	24.41	12.02	0.08229	0.08826	10.0186	139.417	3254659	2816753	1854583	1969858
1	111	A	2009-05-19 10:01:08	12.76	81.33	17.029	432.06	439.55	11.33	1.032	93.6	51.52	24.41	12.02	0.08212	0.08817	10.0189	139.417	3254945	2816561	1854655	1969773
1	112	A	2009-05-19 10:01:09	12.75	81.32	17.017	431.78	439.26	11.43	1.032	93.52	51.52	24.4	12.02	0.0821	0.08819	10.0192	139.417	3255244	2816693	1854631	1969731
1	113	A	2009-05-19 10:01:10	12.76	81.32	17.019	432.87	440.37	11.32	1.032	93.53	51.52	24.4	12.02	0.08234	0.08827	10.0194	139.417	3254578	2816737	1854524	1969750
1	114	A	2009-05-19 10:01:11	12.76	81.32	17.028	432.65	440.15	11.37	1.032	93.58	51.49	24.4	12.02	0.08224	0.08823	10.0197	139.417	3254481	2816478	1854597	1969822
1	115	A	2009-05-19 10:01:12	12.77	81.32	17.017	434.24	441.76	11.32	1.032	93.52	51.52	24.42	12.01	0.08251	0.08821	10.02	139.417	3254256	2816922	1854601	1969756
1	116	A	2009-05-19 10:01:13	12.76	81.32	17.032	432.53	440.02	11.37	1.032	93.6	51.52	24.42	12.02	0.08226	0.08826	10.0203	139.418	3254358	2816384	1854563	1969807
1	117	A	2009-05-19 10:01:14	12.77	81.32	17.028	434.05	441.57	11.35	1.032	93.52	51.54	24.42	12.02	0.08236	0.08818	10.0206	139.418	3254375	2816674	1854688	1969831
1	118	A	2009-05-19 10:01:15	12.77	81.33	17.039	432.84	440.34	11.47	1.032	93.59	51.52	24.43	12.02	0.08232	0.08832	10.0208	139.418	3254370	2816569	1854538	1969923
1	119	A	2009-05-19 10:01:16	12.75	81.33	17.038	432.79	440.29	11.34	1.032	93.59	51.52	24.41	12.02	0.08236	0.08824	10.0211	139.418	3254231	2816520	1854542	1969754
2	0	A	2009-05-19 10:01:16	12.98	81.32	16.157	405.54	412.2	11.45	1.031	87.49	51.52	24.16	11.99	0.07846	0.08508	10.0211	139.418	3254231	2816520	1854542	1969754
3	59.5	A	2009-05-19 10:01:16	12.84	81.33	16.771	420.02	427.19	11.37	1.031	91.66	51.52	24.3	12.02	0.08053	0.08729	10.0211	139.418	3254231	2816520	1854542	1969754
4	119	A	2009-05-19 10:01:16	0.23	0.03	0.887	29.07	29.86	0.25	0.001	6.16	0.05	0.27	0.12	0.00412	0.00328	10.0211	139.418	3254231	2816520	1854542	1969754
CrvFitStatus:	Exp	A
Exp_Flux:	1.74	A
Exp_FluxCV:	1.6	A
Exp_dCdry/dt:	0.268	A
Exp_R2:	0.9893	A
Exp_SSN:	0.4178	A
Exp_SE:	0.003	A
Exp_a:	0.001519	A
Exp_Cx:	588.9	A
Exp_Co:	412.2	A
Exp_t0:	-0.2	A
Exp_Iter:	2	A
Exp_MaxIter:	10	A
Lin_Flux:	1.55	A
Lin_FluxCV:	1.7	A
Lin_dCdry/dt:	0.24	A
Lin_R2:	0.989	A
Lin_SSN:	0.4331	A
Lin_SE:	0.003	A
Crv_Domain:	90	A
Crv_#Smp:	90	A
Dead Band:	00:30:00	A
TimeClosing:	17	A
		A
		A
LI-8100:	1c7	B1	81	5419	1d6	183
File Name:	QZ519	B1
Instrument Name:	LI-8100	B1
Serial Number:	81A-0368	B1
Software:	2.0.0	B1	LI-8100 File Viewer 2.0.0
Comments:	2	B1
Obs#:	8	B1
Port#:	0	B1
Label:	SNJ	B1
Observation Length:	02:00:00	B1
Observation Delay:	00:20:00	B1
IRGA Averaging:	1	B1
Flow8100:	10	B1
FlowMux:	0	B1
Tmux:	0	B1
Virga:	19	B1
Vmux:	55	B1
Vext:	0	B1
Vcham:	4823.9	B1
Offset:	4	B1
Area:	317.8	B1
Vtotal:	6114.1	B1
V3 Info:	0	B1	M=0.43	B=0.56
Labels_01:	22	B1
Type	Etime	B1	Date	Tcham	Pressure	H2O	CO2	Cdry	T4	V3	RH	Tbench	Tboard	Vin	CO2ABS	H2OABS	Hour	DOY	RAWCO2	RAWCO2REF	RAWH2O	RAWH2OREF
1	-1	B1	2009-05-19 10:02:42	12.95	81.33	16.069	411.49	418.21	11.49	1.004	87.29	51.52	24.53	12.02	0.07922	0.08477	10.045	139.419	3263779	2816859	1860404	1969765
1	-1	B1	2009-05-19 10:02:43	12.94	81.33	16.082	406.28	412.92	11.47	1.004	87.36	51.54	24.54	11.99	0.07871	0.08473	10.0453	139.419	3265124	2816685	1860447	1969722
1	-1	B1	2009-05-19 10:02:44	12.96	81.33	16.084	409.17	415.86	11.47	1.004	87.37	51.52	24.54	11.91	0.07918	0.08479	10.0456	139.419	3263995	2816927	1860419	1969818
1	-1	B1	2009-05-19 10:02:45	12.96	81.32	16.086	407.06	413.72	11.46	1.004	87.31	51.52	24.54	11.9	0.07855	0.08483	10.0458	139.419	3265707	2816787	1860274	1969716
1	-1	B1	2009-05-19 10:02:46	12.95	81.32	16.1	404.32	410.94	11.46	1.004	87.39	51.52	24.54	11.91	0.07816	0.08484	10.0461	139.419	3266892	2816774	1860349	1969779
1	-1	B1	2009-05-19 10:02:47	12.95	81.32	16.08	403.17	409.76	11.43	1.004	87.28	51.52	24.55	11.9	0.07822	0.08478	10.0464	139.419	3266799	2816884	1860342	1969703
1	-1	B1	2009-05-19 10:02:48	12.95	81.32	16.079	404.45	411.06	11.43	1.004	87.27	51.52	24.55	11.91	0.07842	0.08475	10.0467	139.419	3266125	2816824	1860493	1969801
1	-1	B1	2009-05-19 10:02:49	12.93	81.33	16.07	409.47	416.16	11.42	1.004	87.24	51.52	24.55	11.9	0.07907	0.08474	10.0469	139.419	3264245	2816843	1860384	1969670
1	-1	B1	2009-05-19 10:02:50	12.94	81.33	16.089	404.52	411.14	11.42	1.004	87.4	51.54	24.54	11.91	0.07835	0.08486	10.0472	139.419	3266425	2816890	1860302	1969799
1	-1	B1	2009-05-19 10:02:51	12.93	81.33	16.079	405.5	412.13	11.42	1.004	87.34	51.52	24.56	11.91	0.07881	0.08477	10.0475	139.419	3264769	2816706	1860366	1969765
1	-1	B1	2009-05-19 10:02:52	12.94	81.33	16.088	406.42	413.07	11.4	1.004	87.39	51.52	24.56	11.89	0.07832	0.08485	10.0478	139.419	3265921	2816422	1860293	1969797
1	-1	B1	2009-05-19 10:02:53	12.94	81.33	16.089	403.9	410.51	11.4	1.004	87.4	51.52	24.56	11.9	0.07834	0.0848	10.0481	139.419	3266249	2816708	1860263	1969641
1	-1	B1	2009-05-19 10:02:54	12.93	81.32	16.09	404.54	411.16	11.42	1.004	87.39	51.54	24.56	11.9	0.07838	0.08482	10.0483	139.419	3265904	2816521	1860375	1969807
1	-1	B1	2009-05-19 10:02:55	12.93	81.33	16.093	405.64	412.27	11.39	1.004	87.47	51.52	24.57	11.9	0.07867	0.08478	10.0486	139.419	3265240	2816713	1860351	1969734
1	-1	B1	2009-05-19 10:02:56	12.94	81.33	16.099	406.44	413.09	11.4	1.004	87.45	51.52	24.57	11.9	0.07859	0.08491	10.0489	139.419	3265568	2816809	1860150	1969756
1	-1	B1	2009-05-19 10:02:57	12.94	81.33	16.116	406.75	413.41	11.4	1.004	87.54	51.52	24.57	11.89	0.07872	0.08494	10.0492	139.419	3265178	2816744	1860161	1969793
1	-1	B1	2009-05-19 10:02:58	12.94	81.33	16.094	407.13	413.79	11.35	1.004	87.42	51.54	24.57	11.89	0.07867	0.0848	10.0494	139.419	3265206	2816696	1860232	1969637
1	0	B1	2009-05-19 10:02:59	12.92	81.34	16.113	407.68	414.36	11.38	1.004	87.59	51.52	24.58	11.92	0.07893	0.08491	10.0497	139.419	3264689	2816906	1860153	1969752
1	1	B1	2009-05-19 10:03:00	12.93	81.33	16.141	408.53	415.23	11.39	1.004	87.74	51.52	24.58	12	0.079	0.08505	10.05	139.419	3264469	2816798	1859926	1969708
1	2	B1	2009-05-19 10:03:01	12.93	81.32	16.167	409.95	416.69	11.37	1.004	87.87	51.52	24.58	12	0.07919	0.08508	10.0503	139.419	3263786	2816746	1859911	1969779
1	3	B1	2009-05-19 10:03:02	12.95	81.31	16.17	411.48	418.24	11.36	1.004	87.87	51.52	24.58	12	0.0795	0.08513	10.0506	139.419	3263023	2816861	1859740	1969685
1	4	B1	2009-05-19 10:03:03	12.95	81.32	16.194	411.57	418.34	11.37	1.004	87.96	51.52	24.58	12	0.07935	0.08517	10.0508	139.419	3263003	2816514	1859660	1969694
1	5	B1	2009-05-19 10:03:04	12.93	81.32	16.241	413.35	420.17	11.33	1.004	88.21	51.52	24.58	12	0.07964	0.08541	10.0511	139.419	3262857	2817090	1859428	1969861
1	6	B1	2009-05-19 10:03:05	12.94	81.32	16.249	412.78	419.6	11.37	1.004	88.25	51.54	24.6	12	0.07957	0.08545	10.0514	139.419	3262778	2816839	1859351	1969847
1	7	B1	2009-05-19 10:03:06	12.94	81.32	16.267	413.08	419.91	11.37	1.004	88.35	51.54	24.6	12.01	0.07963	0.08549	10.0517	139.419	3262536	2816782	1859213	1969764
1	8	B1	2009-05-19 10:03:07	12.94	81.33	16.293	414.87	421.74	11.34	1.004	88.5	51.52	24.6	12	0.07991	0.08552	10.0519	139.419	3261924	2816985	1859019	1969642
1	9	B1	2009-05-19 10:03:08	12.92	81.33	16.325	415.4	422.3	11.33	1.004	88.74	51.52	24.6	12.02	0.0799	0.08573	10.0522	139.419	3261754	2816733	1858785	1969721
1	10	B1	2009-05-19 10:03:09	12.94	81.32	16.345	416.03	422.95	11.42	1.004	88.83	51.49	24.6	12.01	0.07991	0.08577	10.0525	139.419	3261439	2816546	1858663	1969688
1	11	B1	2009-05-19 10:03:10	12.94	81.32	16.377	416.14	423.07	11.37	1.004	89.01	51.49	24.61	12.01	0.07994	0.08583	10.0528	139.419	3261580	2816745	1858591	1969725
1	12	B1	2009-05-19 10:03:11	12.93	81.33	16.406	417.54	424.51	11.34	1.004	89.18	51.52	24.6	12.01	0.08018	0.08596	10.0531	139.419	3261339	2817183	1858554	1969949
1	13	B1	2009-05-19 10:03:12	12.94	81.33	16.412	416.99	423.95	11.37	1.004	89.21	51.52	24.61	12.01	0.08016	0.08594	10.0533	139.419	3261022	2816860	1858262	1969602
1	14	B1	2009-05-19 10:03:13	12.94	81.33	16.441	417.57	424.55	11.34	1.004	89.37	51.52	24.61	12.01	0.08034	0.08615	10.0536	139.419	3260533	2816844	1858101	1969774
1	15	B1	2009-05-19 10:03:14	12.92	81.33	16.448	419.32	426.33	11.33	1.004	89.4	51.52	24.61	12	0.08063	0.08613	10.0539	139.419	3260169	2817262	1858077	1969709
1	16	B1	2009-05-19 10:03:15	12.92	81.32	16.474	420.86	427.91	11.33	1.004	89.53	51.52	24.62	12	0.08077	0.08621	10.0542	139.419	3259912	2817389	1857966	1969737
1	17	B1	2009-05-19 10:03:16	12.93	81.32	16.47	421.2	428.25	11.34	1.004	89.51	51.52	24.61	12	0.08063	0.08619	10.0544	139.419	3259552	2816700	1857965	1969669
1	18	B1	2009-05-19 10:03:17	12.92	81.32	16.508	420.81	427.87	11.34	1.004	89.72	51.52	24.62	12	0.08069	0.08639	10.0547	139.419	3259542	2816874	1857650	1969724
1	19	B1	2009-05-19 10:03:18	12.91	81.32	16.525	421.56	428.64	11.3	1.004	89.87	51.49	24.62	12	0.08082	0.08641	10.055	139.419	3259457	2817124	1857625	1969742
1	20	B1	2009-05-19 10:03:19	12.91	81.32	16.522	421.91	429	11.33	1.004	89.85	51.52	24.62	12	0.08076	0.08644	10.0553	139.419	3258748	2816369	1857636	1969810
1	21	B1	2009-05-19 10:03:20	12.92	81.33	16.543	422.12	429.22	11.34	1.004	89.98	51.54	24.62	12.01	0.08076	0.08647	10.0556	139.419	3259069	2816676	1857480	1969727
1	22	B1	2009-05-19 10:03:21	12.92	81.33	16.567	422.83	429.95	11.32	1.004	90.11	51.52	24.63	12	0.08105	0.08652	10.0558	139.419	3258564	2816979	1857424	1969738
1	23	B1	2009-05-19 10:03:22	12.92	81.33	16.58	423.21	430.35	11.32	1.004	90.18	51.52	24.63	12.01	0.08093	0.08661	10.0561	139.419	3258513	2816586	1857350	1969801
1	24	B1	2009-05-19 10:03:23	12.92	81.33	16.592	423.25	430.39	11.34	1.004	90.25	51.52	24.63	12.01	0.08103	0.08668	10.0564	139.419	3258310	2816696	1857205	1969792
1	25	B1	2009-05-19 10:03:24	12.9	81.32	16.6	426.02	433.21	11.32	1.004	90.28	51.52	24.63	12.01	0.08157	0.08663	10.0567	139.419	3257264	2817129	1857207	1969685
1	26	B1	2009-05-19 10:03:25	12.91	81.32	16.61	425.89	433.08	11.3	1.004	90.33	51.52	24.63	12	0.08136	0.08671	10.0569	139.419	3257424	2816753	1857113	1969731
1	27	B1	2009-05-19 10:03:26	12.91	81.33	16.624	427.23	434.45	11.29	1.004	90.48	51.52	24.63	12	0.08157	0.08675	10.0572	139.419	3257005	2816917	1857023	1969717
1	28	B1	2009-05-19 10:03:27	12.91	81.32	16.651	426.35	433.57	11.31	1.004	90.61	51.52	24.64	12	0.08139	0.08681	10.0575	139.419	3256950	2816402	1856958	1969748
1	29	B1	2009-05-19 10:03:28	12.91	81.32	16.639	426.66	433.88	11.31	1.004	90.55	51.54	24.64	12	0.08148	0.08682	10.0578	139.419	3256715	2816479	1856939	1969777
1	30	B1	2009-05-19 10:03:29	12.91	81.33	16.655	427.33	434.57	11.31	1.004	90.65	51.52	24.64	12	0.08154	0.08685	10.0581	139.419	3256602	2816574	1856771	1969671
1	31	B1	2009-05-19 10:03:30	12.91	81.33	16.665	429.07	436.34	11.31	1.004	90.7	51.52	24.64	12	0.08177	0.08694	10.0583	139.419	3256496	2816975	1856763	1969762
1	32	B1	2009-05-19 10:03:31	12.9	81.33	16.688	428.43	435.7	11.29	1.004	90.83	51.52	24.65	12.01	0.0817	0.087	10.0586	139.419	3256447	2816760	1856681	1969799
1	33	B1	2009-05-19 10:03:32	12.91	81.33	16.687	429.56	436.85	11.33	1.004	90.82	51.49	24.65	12.01	0.08197	0.08698	10.0589	139.419	3255501	2816673	1856615	1969713
1	34	B1	2009-05-19 10:03:33	12.89	81.33	16.692	430.5	437.81	11.29	1.004	90.85	51.52	24.64	12.01	0.08189	0.08698	10.0592	139.419	3255722	2816671	1856633	1969737
1	35	B1	2009-05-19 10:03:34	12.89	81.34	16.689	428.84	436.12	11.29	1.004	90.9	51.52	24.65	12.01	0.08173	0.08698	10.0594	139.419	3255806	2816366	1856614	1969741
1	36	B1	2009-05-19 10:03:35	12.9	81.34	16.727	431.32	438.66	11.31	1.004	91.11	51.54	24.65	12.01	0.08221	0.08716	10.0597	139.419	3255060	2816884	1856423	1969825
1	37	B1	2009-05-19 10:03:36	12.9	81.33	16.707	432.19	439.53	11.31	1.004	90.99	51.52	24.65	12	0.0822	0.08706	10.06	139.419	3254841	2816668	1856500	1969735
1	38	B1	2009-05-19 10:03:37	12.89	81.33	16.725	433.33	440.7	11.27	1.004	91.15	51.52	24.66	12	0.0824	0.0872	10.0603	139.419	3254646	2816975	1856361	1969812
1	39	B1	2009-05-19 10:03:38	12.9	81.32	16.739	433.28	440.66	11.28	1.004	91.15	51.52	24.66	12	0.08245	0.08716	10.0606	139.419	3254149	2816722	1856261	1969666
1	40	B1	2009-05-19 10:03:39	12.89	81.32	16.735	433.05	440.42	11.27	1.004	91.13	51.52	24.66	12	0.08225	0.08712	10.0608	139.419	3254415	2816390	1856355	1969666
1	41	B1	2009-05-19 10:03:40	12.9	81.33	16.745	432.78	440.15	11.28	1.004	91.2	51.52	24.66	12	0.08229	0.08724	10.0611	139.419	3254793	2816867	1856202	1969750
1	42	B1	2009-05-19 10:03:41	12.9	81.33	16.767	433.04	440.43	11.28	1.004	91.32	51.52	24.66	12	0.08239	0.08731	10.0614	139.419	3254463	2816838	1856212	1969882
1	43	B1	2009-05-19 10:03:42	12.88	81.33	16.771	434.08	441.48	11.26	1.004	91.34	51.54	24.67	12.01	0.08244	0.08725	10.0617	139.419	3253752	2816347	1856112	1969677
1	44	B1	2009-05-19 10:03:43	12.9	81.33	16.761	433.97	441.37	11.27	1.004	91.34	51.54	24.67	12	0.08248	0.08728	10.0619	139.419	3253937	2816628	1856132	1969752
1	45	B1	2009-05-19 10:03:44	12.88	81.33	16.778	435.69	443.13	11.28	1.004	91.44	51.52	24.67	12	0.0827	0.0873	10.0622	139.419	3253701	2816949	1856079	1969711
1	46	B1	2009-05-19 10:03:45	12.89	81.33	16.787	435.39	442.83	11.24	1.004	91.49	51.52	24.67	12	0.08262	0.0874	10.0625	139.419	3253593	2816626	1855943	1969730
1	47	B1	2009-05-19 10:03:46	12.88	81.32	16.8	435.56	443	11.29	1.004	91.61	51.52	24.67	12.01	0.08262	0.08738	10.0628	139.419	3253449	2816505	1855972	1969730
1	48	B1	2009-05-19 10:03:47	12.88	81.32	16.811	436.45	443.91	11.29	1.004	91.67	51.49	24.67	12	0.08285	0.08745	10.0631	139.419	3252610	2816368	1855865	1969744
1	49	B1	2009-05-19 10:03:48	12.88	81.32	16.817	437.63	445.12	11.26	1.004	91.7	51.52	24.68	12	0.08304	0.08746	10.0633	139.419	3252516	2816760	1855852	1969733
1	50	B1	2009-05-19 10:03:49	12.89	81.33	16.796	438.66	446.16	11.3	1.004	91.59	51.52	24.68	12	0.08331	0.08738	10.0636	139.419	3251819	2816891	1855871	1969646
1	51	B1	2009-05-19 10:03:50	12.87	81.33	16.817	437.19	444.67	11.26	1.004	91.71	51.54	24.68	12	0.08274	0.08743	10.0639	139.419	3252857	2816308	1855869	1969710
1	52	B1	2009-05-19 10:03:51	12.88	81.33	16.839	436.36	443.83	11.39	1.004	91.83	51.52	24.68	12	0.08284	0.08756	10.0642	139.419	3252718	2816474	1855750	1969841
1	53	B1	2009-05-19 10:03:52	12.88	81.33	16.834	438.82	446.33	11.26	1.004	91.8	51.52	24.68	12	0.08318	0.08751	10.0644	139.419	3251789	2816525	1855738	1969738
1	54	B1	2009-05-19 10:03:53	12.88	81.32	16.861	439.93	447.47	11.26	1.004	91.94	51.52	24.68	12.01	0.08338	0.0876	10.0647	139.419	3251495	2816705	1855680	1969772
1	55	B1	2009-05-19 10:03:54	12.89	81.32	16.848	442.53	450.11	11.17	1.004	91.87	51.52	24.7	12.01	0.08363	0.08756	10.065	139.419	3250532	2816561	1855671	1969729
1	56	B1	2009-05-19 10:03:55	12.89	81.32	16.835	441.55	449.11	11.27	1.004	91.8	51.52	24.7	12	0.08368	0.08749	10.0653	139.419	3250771	2816930	1855679	1969644
1	57	B1	2009-05-19 10:03:56	12.88	81.33	16.86	441.6	449.17	11.27	1.004	91.94	51.52	24.7	12	0.08352	0.08757	10.0656	139.419	3250616	2816343	1855623	1969701
1	58	B1	2009-05-19 10:03:57	12.87	81.33	16.868	442.72	450.32	11.29	1.004	91.99	51.54	24.69	12	0.08385	0.08771	10.0658	139.419	3249942	2816588	1855502	1969825
1	59	B1	2009-05-19 10:03:58	12.87	81.33	16.867	442.65	450.25	11.28	1.004	91.98	51.54	24.7	12	0.08361	0.08761	10.0661	139.419	3250361	2816428	1855564	1969754
1	60	B1	2009-05-19 10:03:59	12.86	81.33	16.88	442.85	450.45	11.28	1.004	92.11	51.52	24.7	12	0.08355	0.08768	10.0664	139.419	3250974	2816799	1855550	1969864
1	61	B1	2009-05-19 10:04:00	12.87	81.34	16.889	441.7	449.29	11.26	1.004	92.17	51.49	24.71	12	0.08348	0.08771	10.0667	139.419	3250955	2816562	1855498	1969833
1	62	B1	2009-05-19 10:04:01	12.86	81.32	16.889	443.1	450.71	11.25	1.004	92.21	51.49	24.7	12	0.08397	0.08772	10.0669	139.419	3250217	2817137	1855476	1969803
1	63	B1	2009-05-19 10:04:02	12.88	81.32	16.884	443.84	451.46	11.3	1.004	92.12	51.52	24.71	12	0.08383	0.08772	10.0672	139.419	3249880	2816487	1855506	1969837
1	64	B1	2009-05-19 10:04:03	12.88	81.32	16.884	444.85	452.49	11.27	1.005	92.12	51.49	24.71	12	0.08407	0.08768	10.0675	139.419	3249554	2816878	1855478	1969764
1	65	B1	2009-05-19 10:04:04	12.86	81.33	16.883	445.22	452.86	11.26	1.005	92.13	51.52	24.71	12	0.08407	0.08765	10.0678	139.419	3249631	2816935	1855463	1969708
1	66	B1	2009-05-19 10:04:05	12.87	81.34	16.882	446.35	454.01	11.26	1.005	92.14	51.54	24.71	12	0.08415	0.08771	10.0681	139.419	3249159	2816769	1855356	1969721
1	67	B1	2009-05-19 10:04:06	12.86	81.34	16.898	448.09	455.79	11.26	1.005	92.22	51.52	24.72	12	0.08447	0.08776	10.0683	139.42	3248482	2816959	1855360	1969775
1	68	B1	2009-05-19 10:04:07	12.86	81.34	16.908	447.53	455.23	11.26	1.005	92.34	51.52	24.72	12	0.08443	0.08778	10.0686	139.42	3248178	2816583	1855245	1969699
1	69	B1	2009-05-19 10:04:08	12.86	81.33	16.904	448.49	456.2	11.26	1.005	92.3	51.52	24.71	12	0.0844	0.08778	10.0689	139.42	3248584	2816854	1855290	1969746
1	70	B1	2009-05-19 10:04:09	12.87	81.32	16.916	447.99	455.7	11.26	1.005	92.36	51.52	24.72	12	0.08428	0.08775	10.0692	139.42	3248357	2816318	1855293	1969670
1	71	B1	2009-05-19 10:04:10	12.87	81.33	16.905	448.41	456.12	11.13	1.005	92.31	51.52	24.73	12	0.08443	0.08781	10.0694	139.42	3248302	2816709	1855205	1969711
1	72	B1	2009-05-19 10:04:11	12.86	81.33	16.919	449.16	456.89	11.28	1.005	92.39	51.52	24.73	11.99	0.08476	0.0878	10.0697	139.42	3247687	2816962	1855294	1969762
1	73	B1	2009-05-19 10:04:12	12.87	81.32	16.926	448.42	456.14	11.3	1.005	92.35	51.54	24.73	12	0.08454	0.0878	10.07	139.42	3248350	2816980	1855274	1969742
1	74	B1	2009-05-19 10:04:13	12.87	81.33	16.919	449.14	456.87	11.27	1.005	92.33	51.52	24.73	12	0.08456	0.08787	10.0703	139.42	3247748	2816551	1855148	1969759
1	75	B1	2009-05-19 10:04:14	12.87	81.33	16.91	450.94	458.7	11.26	1.005	92.28	51.52	24.73	12	0.08485	0.08773	10.0706	139.42	3247153	2816765	1855262	1969618
1	76	B1	2009-05-19 10:04:15	12.86	81.33	16.934	450.82	458.58	11.25	1.005	92.47	51.52	24.73	12	0.08468	0.08786	10.0708	139.42	3247438	2816526	1855177	1969729
1	77	B1	2009-05-19 10:04:16	12.87	81.32	16.94	451.2	458.98	11.27	1.005	92.43	51.52	24.74	12	0.08483	0.08794	10.0711	139.42	3247232	2816748	1855078	1969774
1	78	B1	2009-05-19 10:04:17	12.87	81.32	16.931	450.82	458.58	11.26	1.005	92.38	51.49	24.74	12	0.08478	0.08783	10.0714	139.42	3246929	2816399	1855056	1969579
1	79	B1	2009-05-19 10:04:18	12.87	81.32	16.94	452.68	460.48	11.24	1.005	92.43	51.52	24.74	12	0.08515	0.08789	10.0717	139.42	3246570	2816982	1855044	1969647
1	80	B1	2009-05-19 10:04:19	12.87	81.33	16.935	451.74	459.52	11.26	1.005	92.41	51.52	24.74	12	0.08489	0.08785	10.0719	139.42	3246851	2816624	1855065	1969629
1	81	B1	2009-05-19 10:04:20	12.86	81.33	16.95	452.06	459.85	11.25	1.005	92.5	51.54	24.73	12	0.0849	0.08794	10.0722	139.42	3246713	2816515	1854977	1969694
1	82	B1	2009-05-19 10:04:21	12.87	81.33	16.93	453.83	461.65	11.26	1.005	92.39	51.52	24.75	12	0.08521	0.08785	10.0725	139.42	3246094	2816770	1855123	1969686
1	83	B1	2009-05-19 10:04:22	12.84	81.34	16.946	453.2	461.01	11.24	1.005	92.55	51.52	24.74	12	0.08519	0.08793	10.0728	139.42	3245872	2816512	1855024	1969726
1	84	B1	2009-05-19 10:04:23	12.85	81.32	16.944	455.25	463.09	11.24	1.005	92.51	51.49	24.74	12	0.08526	0.0879	10.0731	139.42	3245883	2816668	1855051	1969675
1	85	B1	2009-05-19 10:04:24	12.84	81.32	16.938	454.49	462.32	11.25	1.005	92.54	51.52	24.75	12	0.08524	0.08789	10.0733	139.42	3245777	2816535	1854977	1969581
1	86	B1	2009-05-19 10:04:25	12.86	81.32	16.97	455.79	463.66	11.25	1.005	92.71	51.52	24.74	11.98	0.08543	0.088	10.0736	139.42	3245139	2816460	1854904	1969702
1	87	B1	2009-05-19 10:04:26	12.86	81.32	16.927	456.53	464.39	11.26	1.005	92.48	51.52	24.75	12	0.08541	0.08788	10.0739	139.42	3245139	2816421	1854984	1969580
1	88	B1	2009-05-19 10:04:27	12.86	81.33	16.955	456.92	464.8	11.26	1.005	92.64	51.54	24.76	12	0.08564	0.08789	10.0742	139.42	3244491	2816517	1855025	1969696
1	89	B1	2009-05-19 10:04:28	12.84	81.34	16.967	456.51	464.39	11.26	1.005	92.72	51.54	24.76	12	0.0855	0.08802	10.0744	139.42	3245057	2816647	1854853	1969733
1	90	B1	2009-05-19 10:04:29	12.86	81.35	16.952	456.24	464.11	11.26	1.005	92.59	51.52	24.76	12	0.08559	0.08789	10.0747	139.42	3244834	2816690	1855028	1969689
1	91	B1	2009-05-19 10:04:30	12.86	81.34	16.971	457.54	465.44	11.29	1.005	92.74	51.52	24.76	12	0.08579	0.08802	10.075	139.42	3244659	2816975	1854936	1969779
1	92	B1	2009-05-19 10:04:31	12.86	81.33	16.966	458.54	466.46	11.26	1.005	92.7	51.52	24.76	12	0.08588	0.08797	10.0753	139.42	3244192	2816795	1854919	1969664
1	93	B1	2009-05-19 10:04:32	12.84	81.32	16.973	458.52	466.44	11.25	1.005	92.73	51.52	24.76	12	0.08573	0.088	10.0756	139.42	3244209	2816456	1854883	1969701
1	94	B1	2009-05-19 10:04:33	12.86	81.33	16.977	459.18	467.11	11.26	1.005	92.7	51.52	24.77	12	0.08606	0.08803	10.0758	139.42	3243622	2816765	1854904	1969758
1	95	B1	2009-05-19 10:04:34	12.84	81.33	16.98	459.21	467.14	11.25	1.005	92.78	51.52	24.77	12	0.08592	0.08805	10.0761	139.42	3243988	2816711	1854840	1969727
1	96	B1	2009-05-19 10:04:35	12.84	81.33	16.985	459.88	467.83	11.24	1.005	92.81	51.52	24.77	11.99	0.086	0.08813	10.0764	139.42	3243609	2816633	1854693	1969729
1	97	B1	2009-05-19 10:04:36	12.84	81.33	16.975	459.72	467.66	11.25	1.005	92.75	51.52	24.77	12	0.08591	0.08804	10.0767	139.42	3243486	2816333	1854786	1969713
1	98	B1	2009-05-19 10:04:37	12.84	81.33	16.986	461.71	469.69	11.24	1.005	92.81	51.52	24.77	12	0.08635	0.08803	10.0769	139.42	3242997	2816943	1854760	1969604
1	99	B1	2009-05-19 10:04:38	12.84	81.33	16.999	462.06	470.05	11.25	1.005	92.94	51.52	24.77	12	0.08616	0.08816	10.0772	139.42	3243071	2816496	1854725	1969768
1	100	B1	2009-05-19 10:04:39	12.85	81.32	16.977	461.79	469.77	11.24	1.005	92.75	51.52	24.77	12	0.08619	0.08804	10.0775	139.42	3243155	2816675	1854815	1969687
1	101	B1	2009-05-19 10:04:40	12.86	81.32	16.998	462.59	470.59	11.28	1.005	92.87	51.52	24.78	12	0.08628	0.08812	10.0778	139.42	3242607	2816472	1854677	1969710
1	102	B1	2009-05-19 10:04:41	12.84	81.33	16.988	462.77	470.77	11.24	1.005	92.82	51.52	24.78	12	0.0865	0.08809	10.0781	139.42	3242285	2816750	1854772	1969752
1	103	B1	2009-05-19 10:04:42	12.84	81.33	16.993	463.3	471.31	11.26	1.005	92.85	51.54	24.78	11.99	0.08634	0.08803	10.0783	139.42	3242153	2816222	1854826	1969705
1	104	B1	2009-05-19 10:04:43	12.84	81.33	16.996	464.45	472.48	11.23	1.005	92.87	51.52	24.78	12	0.08654	0.08808	10.0786	139.42	3241916	2816567	1854732	1969716
1	105	B1	2009-05-19 10:04:44	12.84	81.34	17.002	463.54	471.56	11.24	1.005	92.97	51.52	24.78	11.99	0.08658	0.08814	10.0789	139.42	3241694	2816437	1854625	1969692
1	106	B1	2009-05-19 10:04:45	12.83	81.33	17.009	464.89	472.93	11.24	1.005	93	51.52	24.78	11.99	0.08659	0.08807	10.0792	139.42	3242459	2817103	1854764	1969675
1	107	B1	2009-05-19 10:04:46	12.86	81.32	16.999	464.9	472.94	11.28	1.005	92.93	51.52	24.8	11.99	0.08668	0.08815	10.0794	139.42	3241747	2816668	1854603	1969630
1	108	B1	2009-05-19 10:04:47	12.85	81.32	17.002	464.49	472.52	11.35	1.005	92.95	51.49	24.8	11.98	0.08661	0.08815	10.0797	139.42	3241529	2816389	1854544	1969613
1	109	B1	2009-05-19 10:04:48	12.83	81.32	16.993	466.48	474.54	11.21	1.005	92.9	51.52	24.8	12	0.0868	0.08807	10.08	139.42	3241420	2816775	1854772	1969726
1	110	B1	2009-05-19 10:04:49	12.85	81.33	17.015	467.07	475.16	11.28	1.005	93.03	51.52	24.8	12	0.08695	0.08815	10.0803	139.42	3240532	2816388	1854646	1969737
1	111	B1	2009-05-19 10:04:50	12.85	81.34	17.017	467.57	475.67	11.25	1.005	92.99	51.54	24.8	12	0.08701	0.08819	10.0806	139.42	3240790	2816775	1854543	1969697
1	112	B1	2009-05-19 10:04:51	12.85	81.34	17.01	465.9	473.96	11.28	1.005	92.96	51.52	24.81	12	0.08674	0.08818	10.0808	139.42	3240934	2816197	1854605	1969739
1	113	B1	2009-05-19 10:04:52	12.83	81.33	17.022	467	475.09	11.26	1.005	93.07	51.52	24.81	12	0.08715	0.08821	10.0811	139.42	3240539	2816865	1854598	1969759
1	114	B1	2009-05-19 10:04:53	12.83	81.32	17.025	469.34	477.47	11.26	1.005	93.08	51.52	24.81	12	0.08727	0.08816	10.0814	139.42	3240296	2816987	1854594	1969680
1	115	B1	2009-05-19 10:04:54	12.83	81.32	17.014	468.21	476.31	11.24	1.005	93.02	51.49	24.81	11.99	0.08707	0.08813	10.0817	139.42	3240227	2816398	1854625	1969646
1	116	B1	2009-05-19 10:04:55	12.83	81.33	17.032	469.19	477.32	11.21	1.005	93.13	51.52	24.81	11.99	0.08725	0.08825	10.0819	139.42	3239927	2816576	1854464	1969678
1	117	B1	2009-05-19 10:04:56	12.85	81.33	17.018	468.93	477.05	11.25	1.005	93.05	51.52	24.81	11.99	0.08717	0.08813	10.0822	139.42	3239829	2816382	1854616	1969679
1	118	B1	2009-05-19 10:04:57	12.85	81.33	17.037	469.54	477.68	11.28	1.005	93.15	51.54	24.82	11.99	0.08721	0.08824	10.0825	139.42	3239845	2816419	1854602	1969809
1	119	B1	2009-05-19 10:04:58	12.83	81.33	17.035	470.37	478.52	11.26	1.005	93.14	51.54	24.82	11.99	0.08732	0.0883	10.0828	139.42	3239313	2816256	1854473	1969805
2	0	B1	2009-05-19 10:04:58	12.93	81.33	16.114	408.18	414.87	11.38	1.004	87.58	51.52	24.57	11.97	0.07898	0.08491	10.0828	139.42	3239313	2816256	1854473	1969805
3	59.5	B1	2009-05-19 10:04:58	12.88	81.33	16.777	441.82	449.36	11.28	1.004	91.48	51.52	24.7	12	0.08355	0.08731	10.0828	139.42	3239313	2816256	1854473	1969805
4	119	B1	2009-05-19 10:04:58	0.12	0.04	0.924	62.69	64.16	0.29	0.001	5.56	0.05	0.24	0.1	0.00839	0.00339	10.0828	139.42	3239313	2816256	1854473	1969805
CrvFitStatus:	Exp	B1
Exp_Flux:	3.66	B1
Exp_FluxCV:	1.4	B1
Exp_dCdry/dt:	0.565	B1
Exp_R2:	0.9962	B1
Exp_SSN:	0.6077	B1
Exp_SE:	0.003	B1
Exp_a:	0.0017941	B1
Exp_Cx:	729.8	B1
Exp_Co:	414.9	B1
Exp_t0:	-6.8	B1
Exp_Iter:	2	B1
Exp_MaxIter:	10	B1
Lin_Flux:	3.16	B1
Lin_FluxCV:	1.5	B1
Lin_dCdry/dt:	0.489	B1
Lin_R2:	0.9957	B1
Lin_SSN:	0.6936	B1
Lin_SE:	0.003	B1
Crv_Domain:	90	B1
Crv_#Smp:	90	B1
Dead Band:	00:30:00	B1
TimeClosing:	17	B1
		B1
		B1
LI-8100:	1c7	B2	81	55a5	1ce	182
File Name:	QZ519	B2
Instrument Name:	LI-8100	B2
Serial Number:	81A-0368	B2
Software:	2.0.0	B2	LI-8100 File Viewer 2.0.0
Comments:	2	B2
Obs#:	9	B2
Port#:	0	B2
Label:	SNJ	B2
Observation Length:	02:00:00	B2
Observation Delay:	00:20:00	B2
IRGA Averaging:	1	B2
Flow8100:	10	B2
FlowMux:	0	B2
Tmux:	0	B2
Virga:	19	B2
Vmux:	55	B2
Vext:	0	B2
Vcham:	4823.9	B2
Offset:	4	B2
Area:	317.8	B2
Vtotal:	6114.1	B2
V3 Info:	0	B2	M=0.43	B=0.56
Labels_01:	22	B2
Type	Etime	B2	Date	Tcham	Pressure	H2O	CO2	Cdry	T4	V3	RH	Tbench	Tboard	Vin	CO2ABS	H2OABS	Hour	DOY	RAWCO2	RAWCO2REF	RAWH2O	RAWH2OREF
1	-1	B2	2009-05-19 10:06:02	13	81.32	16.111	413.61	420.38	11.69	1.006	87.16	51.49	24.9	12	0.0796	0.08494	10.1006	139.421	3262514	2816714	1860060	1969713
1	-1	B2	2009-05-19 10:06:03	13.01	81.33	16.133	411.03	417.77	11.71	1.006	87.29	51.52	24.91	11.9	0.07888	0.085	10.1008	139.421	3264611	2816715	1859987	1969738
1	-1	B2	2009-05-19 10:06:04	13	81.34	16.145	403.9	410.53	11.7	1.006	87.37	51.54	24.91	11.88	0.0782	0.08504	10.1011	139.421	3266915	2816976	1859953	1969780
1	-1	B2	2009-05-19 10:06:05	13.01	81.33	16.152	403.98	410.61	11.69	1.006	87.39	51.52	24.92	11.87	0.07832	0.08503	10.1014	139.421	3265899	2816405	1860031	1969841
1	-1	B2	2009-05-19 10:06:06	13.02	81.33	16.142	406.54	413.21	11.72	1.006	87.28	51.52	24.92	11.88	0.07852	0.085	10.1017	139.421	3266136	2817034	1859982	1969686
1	-1	B2	2009-05-19 10:06:07	13.01	81.32	16.144	406.35	413.02	11.69	1.006	87.28	51.52	24.92	11.88	0.07871	0.08502	10.1019	139.421	3265377	2816888	1859884	1969644
1	-1	B2	2009-05-19 10:06:08	13.01	81.32	16.153	404.46	411.1	11.66	1.006	87.33	51.52	24.92	11.88	0.07793	0.08502	10.1022	139.421	3267447	2816714	1860028	1969787
1	-1	B2	2009-05-19 10:06:09	13.01	81.32	16.144	404.55	411.19	11.66	1.006	87.28	51.52	24.93	11.89	0.07837	0.08503	10.1025	139.421	3266145	2816751	1859926	1969736
1	-1	B2	2009-05-19 10:06:10	13.01	81.33	16.142	403.64	410.26	11.66	1.006	87.28	51.52	24.93	11.88	0.07849	0.085	10.1028	139.421	3266480	2817298	1859958	1969678
1	-1	B2	2009-05-19 10:06:11	13.01	81.33	16.149	403.74	410.37	11.67	1.006	87.32	51.54	24.93	11.88	0.07825	0.08505	10.1031	139.421	3266431	2816642	1859982	1969803
1	-1	B2	2009-05-19 10:06:12	13.02	81.32	16.155	402.82	409.44	11.66	1.006	87.34	51.52	24.93	11.87	0.07796	0.08512	10.1033	139.421	3267596	2816928	1859821	1969756
1	-1	B2	2009-05-19 10:06:13	13.01	81.33	16.155	401.41	408	11.62	0.991	87.35	51.52	24.93	11.87	0.07787	0.08498	10.1036	139.421	3267817	2816955	1859949	1969691
1	-1	B2	2009-05-19 10:06:14	13.01	81.33	16.164	402.86	409.48	11.65	0.991	87.4	51.52	24.93	11.87	0.07819	0.08504	10.1039	139.421	3266737	2816748	1859858	1969647
1	-1	B2	2009-05-19 10:06:15	13.01	81.32	16.166	405.48	412.14	11.66	0.991	87.4	51.49	24.94	11.87	0.07856	0.08514	10.1042	139.421	3265670	2816771	1859830	1969805
1	-1	B2	2009-05-19 10:06:16	13.01	81.32	16.164	404.05	410.69	11.62	0.991	87.39	51.52	24.94	11.87	0.07826	0.08518	10.1044	139.421	3266662	2816870	1859753	1969793
1	-1	B2	2009-05-19 10:06:17	13.02	81.32	16.169	406.59	413.27	11.65	0.991	87.42	51.52	24.94	11.85	0.07875	0.08515	10.1047	139.421	3264651	2816415	1859679	1969693
1	-1	B2	2009-05-19 10:06:18	13.02	81.33	16.196	409.38	416.12	11.65	0.991	87.57	51.52	24.94	11.87	0.07913	0.08519	10.105	139.421	3264284	2817024	1859705	1969753
1	-1	B2	2009-05-19 10:06:19	12.99	81.33	16.201	407.8	414.52	11.6	0.991	87.6	51.54	24.95	11.89	0.07871	0.08522	10.1053	139.421	3265195	2816739	1859686	1969788
1	0	B2	2009-05-19 10:06:20	13	81.33	16.241	408.53	415.27	11.63	0.991	87.82	51.52	24.95	11.97	0.07917	0.08538	10.1056	139.421	3263966	2816933	1859267	1969687
1	1	B2	2009-05-19 10:06:21	13.01	81.33	16.256	407.51	414.25	11.62	0.991	87.9	51.52	24.95	11.97	0.07876	0.0855	10.1058	139.421	3265324	2817009	1859086	1969685
1	2	B2	2009-05-19 10:06:22	13.01	81.33	16.276	408.17	414.93	11.65	0.991	88.01	51.49	24.95	11.98	0.07892	0.08555	10.1061	139.421	3264791	2816930	1859054	1969712
1	3	B2	2009-05-19 10:06:23	12.99	81.32	16.303	409.33	416.11	11.61	0.991	88.2	51.52	24.95	11.98	0.079	0.08556	10.1064	139.421	3264473	2816860	1858958	1969635
1	4	B2	2009-05-19 10:06:24	12.98	81.32	16.317	409.45	416.24	11.61	0.991	88.28	51.49	24.95	11.98	0.07912	0.08571	10.1067	139.421	3263943	2816690	1858791	1969710
1	5	B2	2009-05-19 10:06:25	13	81.32	16.347	411.52	418.36	11.53	0.991	88.44	51.52	24.96	11.97	0.0793	0.08574	10.1069	139.421	3263196	2816504	1858633	1969604
1	6	B2	2009-05-19 10:06:26	13	81.32	16.367	412.59	419.46	11.61	0.991	88.55	51.54	24.96	11.97	0.07969	0.08585	10.1072	139.421	3262725	2817128	1858503	1969701
1	7	B2	2009-05-19 10:06:27	13	81.33	16.375	411.31	418.16	11.63	0.991	88.66	51.52	24.96	11.98	0.07942	0.08586	10.1075	139.421	3263890	2817405	1858512	1969691
1	8	B2	2009-05-19 10:06:28	12.98	81.33	16.42	411.03	417.89	11.59	0.991	88.9	51.52	24.96	11.97	0.07947	0.08602	10.1078	139.421	3262957	2816764	1858251	1969723
1	9	B2	2009-05-19 10:06:29	12.99	81.33	16.435	414.09	421.01	11.58	0.991	88.98	51.52	24.96	11.98	0.07955	0.08607	10.1081	139.421	3262661	2816677	1858113	1969640
1	10	B2	2009-05-19 10:06:30	12.99	81.33	16.443	411.22	418.09	11.58	0.991	89.03	51.49	24.96	11.98	0.07953	0.08613	10.1083	139.421	3262592	2816562	1857953	1969585
1	11	B2	2009-05-19 10:06:31	12.98	81.33	16.465	413.37	420.29	11.59	0.991	89.15	51.52	24.97	11.98	0.07958	0.08617	10.1086	139.421	3262463	2816637	1857915	1969640
1	12	B2	2009-05-19 10:06:32	12.98	81.33	16.48	412.57	419.48	11.59	0.991	89.29	51.52	24.97	11.98	0.07952	0.08628	10.1089	139.421	3262586	2816541	1857744	1969639
1	13	B2	2009-05-19 10:06:33	12.97	81.32	16.523	413.07	420.01	11.56	0.991	89.51	51.52	24.97	11.98	0.07954	0.08639	10.1092	139.421	3262619	2816608	1857636	1969714
1	14	B2	2009-05-19 10:06:34	12.97	81.32	16.518	412.63	419.56	11.57	0.991	89.48	51.54	24.97	11.98	0.07945	0.08641	10.1094	139.421	3262822	2816567	1857604	1969717
1	15	B2	2009-05-19 10:06:35	12.96	81.32	16.52	412.9	419.84	11.56	0.991	89.55	51.54	24.98	11.98	0.07962	0.08634	10.1097	139.421	3262851	2817064	1857727	1969741
1	16	B2	2009-05-19 10:06:36	12.98	81.33	16.54	413.52	420.47	11.45	0.991	89.67	51.52	24.98	11.98	0.07961	0.08648	10.11	139.421	3262310	2816564	1857484	1969745
1	17	B2	2009-05-19 10:06:37	12.97	81.33	16.543	416.26	423.26	11.45	0.991	89.69	51.52	24.98	11.98	0.07988	0.08649	10.1103	139.421	3261711	2816686	1857584	1969832
1	18	B2	2009-05-19 10:06:38	12.95	81.32	16.568	415.01	422	11.58	0.991	89.87	51.52	24.98	11.98	0.07982	0.0865	10.1106	139.421	3262109	2816882	1857467	1969735
1	19	B2	2009-05-19 10:06:39	12.97	81.32	16.578	414.5	421.49	11.59	0.991	89.92	51.49	24.98	11.97	0.0797	0.08657	10.1108	139.421	3261967	2816495	1857319	1969731
1	20	B2	2009-05-19 10:06:40	12.97	81.33	16.597	418.21	425.27	11.57	0.991	89.98	51.54	24.98	11.97	0.08045	0.08669	10.1111	139.421	3260430	2817041	1857198	1969778
1	21	B2	2009-05-19 10:06:41	12.97	81.34	16.599	418.12	425.18	11.54	0.991	90	51.54	24.98	11.98	0.08027	0.08664	10.1114	139.421	3260380	2816632	1857115	1969664
1	22	B2	2009-05-19 10:06:42	12.96	81.34	16.623	417.95	425.01	11.57	0.991	90.19	51.54	25	11.98	0.08005	0.08671	10.1117	139.421	3260910	2816511	1857056	1969723
1	23	B2	2009-05-19 10:06:43	12.94	81.34	16.631	418.82	425.9	11.55	0.991	90.23	51.52	25	11.98	0.08024	0.08676	10.1119	139.421	3260681	2816750	1857038	1969763
1	24	B2	2009-05-19 10:06:44	12.96	81.33	16.659	418.67	425.76	11.54	0.991	90.37	51.52	25	11.98	0.08047	0.08694	10.1122	139.421	3260453	2817058	1856750	1969728
1	25	B2	2009-05-19 10:06:45	12.96	81.32	16.661	420.66	427.79	11.54	0.991	90.37	51.52	25	11.98	0.08072	0.08698	10.1125	139.421	3259369	2816800	1856694	1969771
1	26	B2	2009-05-19 10:06:46	12.94	81.32	16.667	418.67	425.77	11.53	0.991	90.46	51.52	25	11.98	0.08045	0.08687	10.1128	139.421	3260061	2816711	1856761	1969643
1	27	B2	2009-05-19 10:06:47	12.95	81.33	16.667	421.33	428.47	11.54	0.991	90.48	51.52	25	11.98	0.08087	0.08693	10.1131	139.421	3258736	2816673	1856591	1969612
1	28	B2	2009-05-19 10:06:48	12.93	81.33	16.687	422.19	429.36	11.53	0.991	90.58	51.54	25.01	11.98	0.0808	0.08701	10.1133	139.421	3259087	2816811	1856526	1969670
1	29	B2	2009-05-19 10:06:49	12.93	81.33	16.688	421.22	428.37	11.53	0.991	90.65	51.54	25.01	11.98	0.0808	0.087	10.1136	139.421	3259124	2816826	1856548	1969676
1	30	B2	2009-05-19 10:06:50	12.95	81.34	16.711	421.29	428.45	11.52	0.991	90.79	51.52	25.01	11.97	0.08066	0.08708	10.1139	139.421	3259179	2816523	1856465	1969736
1	31	B2	2009-05-19 10:06:51	12.95	81.33	16.735	421.07	428.24	11.52	0.991	90.9	51.52	25.01	11.99	0.0807	0.08716	10.1142	139.421	3259533	2816849	1856350	1969708
1	32	B2	2009-05-19 10:06:52	12.94	81.32	16.717	421.18	428.34	11.49	0.991	90.8	51.49	25.01	11.98	0.08099	0.08713	10.1144	139.421	3258722	2816921	1856395	1969729
1	33	B2	2009-05-19 10:06:53	12.94	81.31	16.729	423.16	430.36	11.49	0.991	90.85	51.49	25.01	11.98	0.08084	0.08718	10.1147	139.421	3258649	2816480	1856272	1969681
1	34	B2	2009-05-19 10:06:54	12.92	81.32	16.723	422.5	429.68	11.5	0.991	90.83	51.52	25.02	11.98	0.08087	0.0871	10.115	139.421	3258770	2816667	1856347	1969612
1	35	B2	2009-05-19 10:06:55	12.94	81.33	16.758	421.96	429.15	11.49	0.991	91.03	51.52	25.02	11.98	0.08093	0.08727	10.1153	139.421	3258505	2816623	1856251	1969859
1	36	B2	2009-05-19 10:06:56	12.94	81.33	16.756	423.21	430.42	11.53	0.991	91.08	51.54	25.02	11.98	0.08081	0.08722	10.1156	139.421	3258699	2816452	1856195	1969682
1	37	B2	2009-05-19 10:06:57	12.91	81.33	16.759	422.08	429.27	11.47	0.991	91.09	51.54	25.01	11.98	0.08083	0.08726	10.1158	139.421	3258738	2816536	1856152	1969697
1	38	B2	2009-05-19 10:06:58	12.94	81.33	16.764	423.07	430.28	11.5	0.991	91.12	51.52	25.02	11.98	0.08089	0.08728	10.1161	139.422	3258531	2816537	1856114	1969717
1	39	B2	2009-05-19 10:06:59	12.92	81.33	16.765	423.52	430.74	11.52	0.991	91.13	51.52	25.02	11.98	0.0812	0.08727	10.1164	139.422	3258068	2816929	1856122	1969715
1	40	B2	2009-05-19 10:07:00	12.91	81.32	16.767	426.58	433.86	11.49	0.991	91.19	51.49	25.03	11.98	0.08132	0.08728	10.1167	139.422	3257463	2816675	1856115	1969695
1	41	B2	2009-05-19 10:07:01	12.91	81.33	16.767	425.52	432.78	11.49	0.991	91.2	51.49	25.03	11.97	0.08145	0.08725	10.1169	139.422	3257095	2816737	1856110	1969664
1	42	B2	2009-05-19 10:07:02	12.91	81.33	16.779	426.06	433.33	11.48	0.991	91.26	51.52	25.03	11.97	0.08135	0.08731	10.1172	139.422	3257505	2816826	1856012	1969671
1	43	B2	2009-05-19 10:07:03	12.92	81.33	16.806	427.57	434.88	11.48	0.991	91.41	51.52	25.03	11.98	0.08149	0.08741	10.1175	139.422	3256473	2816300	1855907	1969746
1	44	B2	2009-05-19 10:07:04	12.92	81.33	16.805	427.63	434.94	11.5	0.991	91.4	51.54	25.03	11.98	0.08143	0.0874	10.1178	139.422	3256853	2816476	1855860	1969677
1	45	B2	2009-05-19 10:07:05	12.91	81.34	16.813	426.57	433.86	11.5	0.991	91.46	51.52	25.03	11.98	0.08156	0.08747	10.1181	139.422	3256766	2816705	1855752	1969669
1	46	B2	2009-05-19 10:07:06	12.91	81.34	16.815	428.89	436.22	11.5	0.991	91.47	51.52	25.04	11.98	0.08186	0.08751	10.1183	139.422	3255986	2816763	1855810	1969778
1	47	B2	2009-05-19 10:07:07	12.9	81.33	16.835	428.78	436.12	11.49	0.991	91.57	51.52	25.04	11.98	0.08177	0.08752	10.1186	139.422	3255863	2816445	1855749	1969739
1	48	B2	2009-05-19 10:07:08	12.9	81.33	16.829	428.5	435.84	11.46	0.991	91.59	51.49	25.04	11.98	0.08165	0.08759	10.1189	139.422	3256373	2816604	1855608	1969748
1	49	B2	2009-05-19 10:07:09	12.89	81.33	16.834	428.61	435.95	11.43	0.991	91.68	51.49	25.03	11.98	0.08179	0.08759	10.1192	139.422	3256127	2816766	1855550	1969683
1	50	B2	2009-05-19 10:07:10	12.89	81.34	16.852	430.78	438.16	11.46	0.991	91.79	51.52	25.04	11.98	0.08205	0.08757	10.1194	139.422	3255337	2816789	1855624	1969764
1	51	B2	2009-05-19 10:07:11	12.89	81.34	16.843	431.76	439.16	11.44	0.991	91.8	51.52	25.04	11.98	0.08229	0.08752	10.1197	139.422	3254483	2816612	1855575	1969587
1	52	B2	2009-05-19 10:07:12	12.9	81.34	16.851	430.03	437.4	11.45	0.991	91.85	51.52	25.05	11.97	0.08189	0.08764	10.12	139.422	3255633	2816566	1855588	1969804
1	53	B2	2009-05-19 10:07:13	12.89	81.33	16.856	430.27	437.65	11.46	0.991	91.86	51.52	25.05	11.98	0.08211	0.0876	10.1203	139.422	3255321	2816819	1855569	1969685
1	54	B2	2009-05-19 10:07:14	12.9	81.32	16.882	431.85	439.26	11.48	0.991	91.99	51.52	25.05	11.98	0.08215	0.08774	10.1206	139.422	3255010	2816670	1855346	1969707
1	55	B2	2009-05-19 10:07:15	12.9	81.32	16.881	431.49	438.9	11.45	0.991	91.93	51.52	25.05	11.98	0.08203	0.08777	10.1208	139.422	3255186	2816515	1855375	1969786
1	56	B2	2009-05-19 10:07:16	12.89	81.32	16.864	432.85	440.27	11.48	0.991	91.83	51.52	25.05	11.98	0.08237	0.08763	10.1211	139.422	3254516	2816836	1855532	1969745
1	57	B2	2009-05-19 10:07:17	12.89	81.32	16.881	435.78	443.26	11.46	0.991	91.99	51.52	25.05	11.98	0.08288	0.08768	10.1214	139.422	3252953	2816728	1855452	1969708
1	58	B2	2009-05-19 10:07:18	12.89	81.32	16.893	436.57	444.07	11.45	0.991	91.99	51.52	25.05	11.98	0.08277	0.08778	10.1217	139.422	3253246	2816708	1855390	1969826
1	59	B2	2009-05-19 10:07:19	12.88	81.32	16.893	433.65	441.1	11.47	0.991	92.05	51.52	25.06	11.98	0.0824	0.08771	10.1219	139.422	3254004	2816461	1855354	1969689
1	60	B2	2009-05-19 10:07:20	12.88	81.33	16.901	435.37	442.85	11.41	0.991	92.11	51.52	25.06	11.98	0.08274	0.08774	10.1222	139.422	3253319	2816771	1855310	1969717
1	61	B2	2009-05-19 10:07:21	12.88	81.33	16.898	435.9	443.39	11.42	0.991	92.09	51.52	25.06	11.97	0.0828	0.08777	10.1225	139.422	3253365	2816879	1855236	1969647
1	62	B2	2009-05-19 10:07:22	12.88	81.32	16.925	435.86	443.36	11.44	0.991	92.29	51.52	25.06	11.97	0.08279	0.08783	10.1228	139.422	3252695	2816279	1855197	1969710
1	63	B2	2009-05-19 10:07:23	12.88	81.32	16.914	436.26	443.76	11.44	0.991	92.23	51.49	25.06	11.97	0.08264	0.08786	10.1231	139.422	3253261	2816397	1855120	1969684
1	64	B2	2009-05-19 10:07:24	12.89	81.32	16.91	436.63	444.14	11.45	0.991	92.21	51.52	25.06	11.97	0.08289	0.08779	10.1233	139.422	3252915	2816718	1855149	1969589
1	65	B2	2009-05-19 10:07:25	12.89	81.32	16.918	436.52	444.03	11.42	0.991	92.25	51.52	25.07	11.98	0.08294	0.08785	10.1236	139.422	3252753	2816709	1855177	1969718
1	66	B2	2009-05-19 10:07:26	12.89	81.33	16.92	435.73	443.23	11.45	0.991	92.21	51.54	25.07	11.98	0.08267	0.08788	10.1239	139.422	3252980	2816218	1855165	1969760
1	67	B2	2009-05-19 10:07:27	12.89	81.33	16.923	437.74	445.27	11.45	0.991	92.23	51.52	25.07	11.98	0.08298	0.08783	10.1242	139.422	3252182	2816402	1855153	1969712
1	68	B2	2009-05-19 10:07:28	12.88	81.33	16.926	440.4	447.98	11.44	0.991	92.24	51.52	25.07	11.98	0.08355	0.08782	10.1244	139.422	3251129	2816908	1855153	1969677
1	69	B2	2009-05-19 10:07:29	12.88	81.33	16.932	440.98	448.57	11.44	0.991	92.28	51.52	25.07	11.98	0.08333	0.08788	10.1247	139.422	3251345	2816439	1855059	1969627
1	70	B2	2009-05-19 10:07:30	12.87	81.32	16.935	439	446.56	11.44	0.991	92.34	51.52	25.09	11.97	0.0832	0.08782	10.125	139.422	3251705	2816470	1855124	1969615
1	71	B2	2009-05-19 10:07:31	12.88	81.32	16.949	439.91	447.5	11.4	0.991	92.42	51.49	25.09	11.97	0.0832	0.08788	10.1253	139.422	3251760	2816506	1855095	1969688
1	72	B2	2009-05-19 10:07:32	12.88	81.32	16.946	437.43	444.97	11.45	0.991	92.4	51.52	25.09	11.97	0.08281	0.08791	10.1256	139.422	3253064	2816667	1855047	1969691
1	73	B2	2009-05-19 10:07:33	12.88	81.33	16.955	437.98	445.54	11.45	0.991	92.46	51.54	25.09	11.97	0.08305	0.08795	10.1258	139.422	3251989	2816375	1854949	1969698
1	74	B2	2009-05-19 10:07:34	12.88	81.33	16.957	439.72	447.31	11.42	0.991	92.47	51.54	25.09	11.97	0.08331	0.08797	10.1261	139.422	3251599	2816702	1854927	1969703
1	75	B2	2009-05-19 10:07:35	12.87	81.33	16.93	440.67	448.26	11.44	0.991	92.33	51.52	25.09	11.97	0.08334	0.0879	10.1264	139.422	3251379	2816581	1855093	1969742
1	76	B2	2009-05-19 10:07:36	12.87	81.33	16.954	443.11	450.75	11.39	0.991	92.46	51.52	25.1	11.98	0.08385	0.08796	10.1267	139.422	3250560	2817142	1855019	1969754
1	77	B2	2009-05-19 10:07:37	12.87	81.33	16.947	440.74	448.34	11.42	0.991	92.48	51.52	25.1	11.98	0.08331	0.08791	10.1269	139.422	3251409	2816543	1855048	1969719
1	78	B2	2009-05-19 10:07:38	12.86	81.33	16.966	441.43	449.05	11.41	0.991	92.58	51.52	25.1	11.98	0.08362	0.08802	10.1272	139.422	3250421	2816422	1854972	1969812
1	79	B2	2009-05-19 10:07:39	12.87	81.33	16.954	441.63	449.24	11.4	0.991	92.52	51.52	25.1	11.97	0.0835	0.08793	10.1275	139.422	3250992	2816612	1854962	1969638
1	80	B2	2009-05-19 10:07:40	12.86	81.33	16.951	441.57	449.18	11.41	0.991	92.56	51.52	25.1	11.98	0.08351	0.08794	10.1278	139.422	3251112	2816747	1854919	1969618
1	81	B2	2009-05-19 10:07:41	12.86	81.32	16.966	442.2	449.83	11.39	0.991	92.63	51.54	25.1	11.98	0.08377	0.08797	10.1281	139.422	3250304	2816707	1854844	1969577
1	82	B2	2009-05-19 10:07:42	12.86	81.33	16.957	443.79	451.45	11.51	0.991	92.59	51.54	25.1	11.97	0.08389	0.08799	10.1283	139.422	3249867	2816662	1854930	1969732
1	83	B2	2009-05-19 10:07:43	12.86	81.33	16.952	445.29	452.97	11.39	0.991	92.57	51.52	25.11	11.97	0.08405	0.08795	10.1286	139.422	3249494	2816746	1854898	1969636
1	84	B2	2009-05-19 10:07:44	12.87	81.33	16.979	444.76	452.44	11.4	0.991	92.71	51.52	25.11	11.97	0.08383	0.08804	10.1289	139.422	3249961	2816561	1854897	1969775
1	85	B2	2009-05-19 10:07:45	12.86	81.32	16.973	444.9	452.58	11.41	0.991	92.67	51.52	25.11	11.97	0.08399	0.08799	10.1292	139.422	3249233	2816378	1854847	1969659
1	86	B2	2009-05-19 10:07:46	12.84	81.33	16.974	445.24	452.93	11.39	0.991	92.69	51.49	25.11	11.97	0.08414	0.08801	10.1294	139.422	3249305	2816830	1854872	1969715
1	87	B2	2009-05-19 10:07:47	12.86	81.34	16.979	446.49	454.2	11.42	0.991	92.73	51.52	25.11	11.98	0.08413	0.08806	10.1297	139.422	3248788	2816349	1854771	1969700
1	88	B2	2009-05-19 10:07:48	12.86	81.33	16.99	447.53	455.26	11.42	0.991	92.77	51.54	25.11	11.98	0.08425	0.08805	10.13	139.422	3248647	2816496	1854824	1969705
1	89	B2	2009-05-19 10:07:49	12.84	81.33	16.97	448.9	456.65	11.39	0.991	92.73	51.52	25.12	11.98	0.08452	0.08794	10.1303	139.422	3247901	2816614	1854891	1969636
1	90	B2	2009-05-19 10:07:50	12.84	81.33	16.994	447.87	455.61	11.39	0.991	92.86	51.52	25.12	11.98	0.08427	0.08808	10.1306	139.422	3248258	2816251	1854737	1969697
1	91	B2	2009-05-19 10:07:51	12.84	81.33	16.98	450.24	458.02	11.38	0.991	92.78	51.52	25.11	11.98	0.08462	0.08802	10.1308	139.422	3247782	2816647	1854798	1969590
1	92	B2	2009-05-19 10:07:52	12.85	81.32	17.018	447.9	455.66	11.39	0.991	92.98	51.49	25.11	11.97	0.08431	0.08821	10.1311	139.422	3248012	2816108	1854552	1969708
1	93	B2	2009-05-19 10:07:53	12.84	81.32	16.992	448.16	455.91	11.39	0.991	92.9	51.52	25.12	11.97	0.08417	0.08814	10.1314	139.422	3248740	2816416	1854718	1969776
1	94	B2	2009-05-19 10:07:54	12.86	81.33	17.015	450.11	457.9	11.4	0.991	92.97	51.52	25.12	11.97	0.08473	0.08813	10.1317	139.422	3247649	2816900	1854696	1969743
1	95	B2	2009-05-19 10:07:55	12.84	81.33	17.004	450.24	458.03	11.39	0.991	92.91	51.54	25.12	11.97	0.08466	0.08811	10.1319	139.422	3247391	2816493	1854638	1969652
1	96	B2	2009-05-19 10:07:56	12.86	81.34	17.001	450.62	458.41	11.37	0.991	92.91	51.54	25.13	11.97	0.08475	0.08811	10.1322	139.422	3246854	2816305	1854682	1969721
1	97	B2	2009-05-19 10:07:57	12.84	81.34	17.015	453.41	461.26	11.36	0.991	92.98	51.52	25.13	11.97	0.08524	0.08818	10.1325	139.422	3246275	2816993	1854529	1969645
1	98	B2	2009-05-19 10:07:58	12.86	81.33	17.024	451	458.81	11.37	0.991	93.02	51.52	25.13	11.97	0.08472	0.08822	10.1328	139.422	3247392	2816599	1854593	1969769
1	99	B2	2009-05-19 10:07:59	12.86	81.32	17.028	451.47	459.29	11.37	0.991	93.03	51.52	25.13	11.97	0.08495	0.08816	10.1331	139.422	3246911	2816782	1854580	1969653
1	100	B2	2009-05-19 10:08:00	12.85	81.32	17.02	452.7	460.54	11.4	0.991	92.99	51.49	25.13	11.97	0.08499	0.0882	10.1333	139.422	3246594	2816607	1854604	1969736
1	101	B2	2009-05-19 10:08:01	12.85	81.32	17.047	453.27	461.13	11.4	0.991	93.13	51.52	25.13	11.97	0.08519	0.08836	10.1336	139.422	3246194	2816758	1854350	1969760
1	102	B2	2009-05-19 10:08:02	12.85	81.33	17.031	454.29	462.16	11.4	0.991	93.06	51.52	25.14	11.97	0.08526	0.08809	10.1339	139.422	3246218	2817036	1854634	1969631
1	103	B2	2009-05-19 10:08:03	12.85	81.33	17.037	452.61	460.46	11.4	0.991	93.09	51.52	25.14	11.97	0.08494	0.0882	10.1342	139.422	3246635	2816520	1854496	1969629
1	104	B2	2009-05-19 10:08:04	12.85	81.33	17.038	454.51	462.39	11.35	0.991	93.1	51.54	25.14	11.97	0.08527	0.08819	10.1344	139.422	3245693	2816557	1854524	1969665
1	105	B2	2009-05-19 10:08:05	12.85	81.33	17.037	453.91	461.78	11.35	0.991	93.09	51.52	25.14	11.97	0.08517	0.08819	10.1347	139.422	3246275	2816821	1854513	1969656
1	106	B2	2009-05-19 10:08:06	12.85	81.33	17.031	456.27	464.17	11.37	0.991	93.06	51.52	25.14	11.97	0.08561	0.0882	10.135	139.422	3244446	2816363	1854529	1969683
1	107	B2	2009-05-19 10:08:07	12.85	81.32	17.035	457.93	465.86	11.37	0.991	93.07	51.49	25.14	11.97	0.08569	0.08822	10.1353	139.422	3244561	2816628	1854434	1969607
1	108	B2	2009-05-19 10:08:08	12.85	81.32	17.032	455.45	463.34	11.37	0.991	93.05	51.49	25.14	11.96	0.08538	0.08819	10.1356	139.422	3245230	2816409	1854455	1969567
1	109	B2	2009-05-19 10:08:09	12.85	81.33	17.043	456.03	463.94	11.37	0.991	93.12	51.52	25.14	11.97	0.08546	0.08824	10.1358	139.422	3245374	2816797	1854473	1969712
1	110	B2	2009-05-19 10:08:10	12.85	81.33	17.042	455.57	463.47	11.37	0.991	93.12	51.52	25.15	11.97	0.08548	0.08826	10.1361	139.422	3244288	2815924	1854310	1969600
1	111	B2	2009-05-19 10:08:11	12.85	81.33	17.032	457.21	465.13	11.35	0.991	93.06	51.54	25.15	11.97	0.08556	0.08819	10.1364	139.422	3244979	2816687	1854444	1969583
1	112	B2	2009-05-19 10:08:12	12.83	81.34	17.053	457.44	465.37	11.35	0.991	93.19	51.52	25.15	11.97	0.08558	0.0883	10.1367	139.422	3244311	2816153	1854323	1969649
1	113	B2	2009-05-19 10:08:13	12.83	81.34	17.037	459.01	466.97	11.36	0.991	93.16	51.52	25.15	11.97	0.08587	0.08825	10.1369	139.422	3243819	2816483	1854436	1969677
1	114	B2	2009-05-19 10:08:14	12.83	81.33	17.067	459.6	467.58	11.36	0.991	93.32	51.49	25.15	11.97	0.08601	0.08838	10.1372	139.422	3243928	2816858	1854290	1969694
1	115	B2	2009-05-19 10:08:15	12.84	81.33	17.036	460.63	468.62	11.34	0.991	93.15	51.49	25.15	11.97	0.08615	0.08823	10.1375	139.422	3243323	2816777	1854384	1969598
1	116	B2	2009-05-19 10:08:16	12.82	81.32	17.053	457.61	465.55	11.36	0.991	93.29	51.52	25.16	11.97	0.08568	0.08827	10.1378	139.422	3244727	2816788	1854482	1969764
1	117	B2	2009-05-19 10:08:17	12.84	81.33	17.052	457.89	465.83	11.34	0.991	93.3	51.52	25.16	11.97	0.08574	0.08832	10.1381	139.422	3244254	2816532	1854356	1969730
1	118	B2	2009-05-19 10:08:18	12.85	81.34	17.044	459.01	466.97	11.35	0.991	93.2	51.54	25.16	11.96	0.08584	0.08824	10.1383	139.422	3243870	2816461	1854480	1969716
1	119	B2	2009-05-19 10:08:19	12.82	81.34	17.038	459.22	467.18	11.35	0.991	93.23	51.52	25.16	11.97	0.08585	0.08826	10.1386	139.422	3243848	2816456	1854380	1969637
2	0	B2	2009-05-19 10:08:19	13	81.33	16.235	407.56	414.29	11.63	0.991	87.78	51.51	24.95	11.97	0.07888	0.08539	10.1386	139.422	3243848	2816456	1854380	1969637
3	59.5	B2	2009-05-19 10:08:19	12.9	81.33	16.82	434.27	441.7	11.46	0.991	91.59	51.52	25.06	11.98	0.08251	0.08747	10.1386	139.422	3243848	2816456	1854380	1969637
4	119	B2	2009-05-19 10:08:19	0.19	0.03	0.826	53.12	54.37	0.31	0	5.5	0.05	0.21	0.03	0.00739	0.003	10.1386	139.422	3243848	2816456	1854380	1969637
CrvFitStatus:	Exp	B2
Exp_Flux:	3.22	B2
Exp_FluxCV:	1.6	B2
Exp_dCdry/dt:	0.498	B2
Exp_R2:	0.9901	B2
Exp_SSN:	1.4186	B2
Exp_SE:	0.005	B2
Exp_a:	0.0011793	B2
Exp_Cx:	836.4	B2
Exp_Co:	414.3	B2
Exp_t0:	2.5	B2
Exp_Iter:	2	B2
Exp_MaxIter:	10	B2
Lin_Flux:	2.96	B2
Lin_FluxCV:	1.7	B2
Lin_dCdry/dt:	0.457	B2
Lin_R2:	0.9898	B2
Lin_SSN:	1.4497	B2
Lin_SE:	0.005	B2
Crv_Domain:	90	B2
Crv_#Smp:	90	B2
Dead Band:	00:30:00	B2
TimeClosing:	18	B2
		B2
		B2
LI-8100:	1c8	D	81	55ad	1d4	185
File Name:	QZ519	D
Instrument Name:	LI-8100	D
Serial Number:	81A-0368	D
Software:	2.0.0	D	LI-8100 File Viewer 2.0.0
Comments:	2	D
Obs#:	10	D
Port#:	0	D
Label:	SNJ	D
Observation Length:	02:00:00	D
Observation Delay:	00:20:00	D
IRGA Averaging:	1	D
Flow8100:	10	D
FlowMux:	0	D
Tmux:	0	D
Virga:	19	D
Vmux:	55	D
Vext:	0	D
Vcham:	4823.9	D
Offset:	4	D
Area:	317.8	D
Vtotal:	6114.1	D
V3 Info:	0	D	M=0.43	B=0.56
Labels_01:	22	D
Type	Etime	D	Date	Tcham	Pressure	H2O	CO2	Cdry	T4	V3	RH	Tbench	Tboard	Vin	CO2ABS	H2OABS	Hour	DOY	RAWCO2	RAWCO2REF	RAWH2O	RAWH2OREF
1	-1	D	2009-05-19 10:10:18	13.06	81.35	16.13	417.23	424.07	11.2	1.025	86.9	51.54	25.34	11.97	0.08019	0.08494	10.1717	139.424	3260777	2816757	1860038	1969708
1	-1	D	2009-05-19 10:10:19	13.06	81.35	16.134	419.65	426.53	11.2	1.025	86.98	51.52	25.34	11.83	0.08026	0.08494	10.1719	139.424	3260631	2816792	1860085	1969759
1	-1	D	2009-05-19 10:10:20	13.06	81.34	16.109	418.84	425.7	11.16	1.025	86.83	51.52	25.34	11.85	0.08042	0.08487	10.1722	139.424	3260597	2817124	1860173	1969706
1	-1	D	2009-05-19 10:10:21	13.05	81.33	16.118	416.16	422.98	11.2	1.025	86.87	51.49	25.35	11.85	0.08011	0.08497	10.1725	139.424	3261365	2816991	1860117	1969806
1	-1	D	2009-05-19 10:10:22	13.05	81.33	16.102	416.92	423.74	11.2	1.025	86.78	51.52	25.35	11.84	0.08017	0.08484	10.1728	139.424	3260819	2816657	1860308	1969766
1	-1	D	2009-05-19 10:10:23	13.05	81.33	16.101	418.76	425.61	11.2	1.025	86.83	51.52	25.35	11.84	0.08044	0.08485	10.1731	139.424	3260527	2817132	1860186	1969687
1	-1	D	2009-05-19 10:10:24	13.07	81.33	16.079	415.83	422.63	11.19	1.025	86.66	51.52	25.35	11.84	0.07993	0.08474	10.1733	139.424	3261729	2816847	1860389	1969667
1	-1	D	2009-05-19 10:10:25	13.07	81.33	16.087	414.54	421.32	11.22	1.025	86.7	51.54	25.35	11.84	0.07971	0.08474	10.1736	139.424	3261912	2816463	1860368	1969684
1	-1	D	2009-05-19 10:10:26	13.05	81.33	16.081	417.98	424.81	11.2	1.025	86.67	51.52	25.36	11.84	0.08017	0.08474	10.1739	139.424	3260929	2816834	1860348	1969679
1	-1	D	2009-05-19 10:10:27	13.05	81.34	16.076	416.46	423.27	11.15	1.025	86.65	51.52	25.36	11.83	0.08003	0.08475	10.1742	139.424	3260944	2816459	1860380	1969698
1	-1	D	2009-05-19 10:10:28	13.07	81.33	16.064	417.99	424.81	11.19	1.025	86.58	51.49	25.36	11.84	0.08026	0.08475	10.1744	139.424	3260924	2817002	1860438	1969765
1	-1	D	2009-05-19 10:10:29	13.07	81.32	16.074	418.2	425.03	11.22	1.026	86.62	51.52	25.36	11.85	0.08029	0.08476	10.1747	139.424	3260414	2816610	1860334	1969656
1	-1	D	2009-05-19 10:10:30	13.04	81.33	16.101	418.67	425.52	11.18	1.026	86.78	51.52	25.36	11.84	0.08037	0.0849	10.175	139.424	3260334	2816783	1860218	1969807
1	-1	D	2009-05-19 10:10:31	13.06	81.33	16.099	419.61	426.48	11.22	1.026	86.77	51.52	25.38	11.84	0.08042	0.08479	10.1753	139.424	3260056	2816635	1860223	1969591
1	-1	D	2009-05-19 10:10:32	13.06	81.34	16.11	419.73	426.6	11.22	1.026	86.84	51.54	25.38	11.84	0.08039	0.0849	10.1756	139.424	3259742	2816333	1860162	1969741
1	-1	D	2009-05-19 10:10:33	13.03	81.34	16.134	421.32	428.23	11.2	1.026	87.02	51.54	25.38	11.84	0.08063	0.08496	10.1758	139.424	3259484	2816755	1859982	1969696
1	-1	D	2009-05-19 10:10:34	13.05	81.34	16.147	421.09	428	11.19	1.026	87.09	51.52	25.38	11.83	0.08072	0.08507	10.1761	139.424	3259322	2816763	1859845	1969691
1	-1	D	2009-05-19 10:10:35	13.03	81.33	16.167	421.54	428.47	11.17	1.026	87.25	51.52	25.38	11.88	0.08079	0.08509	10.1764	139.424	3259278	2816900	1859845	1969726
1	0	D	2009-05-19 10:10:36	13.03	81.32	16.188	422.65	429.61	11.19	1.026	87.35	51.52	25.39	11.94	0.08105	0.0852	10.1767	139.424	3258603	2816974	1859559	1969626
1	1	D	2009-05-19 10:10:37	13.03	81.33	16.207	422.66	429.62	11.19	1.026	87.46	51.52	25.39	11.94	0.0808	0.08524	10.1769	139.424	3258922	2816658	1859535	1969692
1	2	D	2009-05-19 10:10:38	13.01	81.33	16.239	422.36	429.33	11.14	1.026	87.69	51.52	25.39	11.95	0.0808	0.08543	10.1772	139.424	3259243	2816901	1859347	1969805
1	3	D	2009-05-19 10:10:39	13.01	81.33	16.251	422.6	429.58	11.15	1.026	87.81	51.52	25.39	11.95	0.08093	0.08541	10.1775	139.424	3258736	2816863	1859247	1969726
1	4	D	2009-05-19 10:10:40	13.01	81.34	16.277	422.55	429.54	11.16	1.026	87.97	51.54	25.39	11.95	0.08085	0.08555	10.1778	139.424	3258413	2816394	1859064	1969772
1	5	D	2009-05-19 10:10:41	13	81.34	16.287	424.19	431.21	11.17	1.026	88.08	51.52	25.39	11.95	0.0812	0.08558	10.1781	139.424	3258092	2816956	1859035	1969763
1	6	D	2009-05-19 10:10:42	13.01	81.34	16.302	424.71	431.75	11.16	1.026	88.16	51.52	25.39	11.95	0.08133	0.08566	10.1783	139.424	3257313	2816594	1858918	1969789
1	7	D	2009-05-19 10:10:43	12.99	81.33	16.323	425.26	432.32	11.14	1.026	88.32	51.52	25.39	11.95	0.08122	0.08574	10.1786	139.424	3257992	2816919	1858752	1969752
1	8	D	2009-05-19 10:10:44	13	81.34	16.332	425.75	432.82	11.18	1.026	88.38	51.52	25.4	11.95	0.08123	0.08574	10.1789	139.424	3257419	2816484	1858700	1969733
1	9	D	2009-05-19 10:10:45	12.99	81.34	16.352	425.92	433	11.13	1.026	88.49	51.49	25.4	11.94	0.08131	0.0858	10.1792	139.424	3257501	2816691	1858603	1969681
1	10	D	2009-05-19 10:10:46	12.99	81.34	16.37	426.05	433.14	11.16	1.026	88.58	51.52	25.4	11.94	0.08136	0.08585	10.1794	139.424	3257330	2816685	1858539	1969724
1	11	D	2009-05-19 10:10:47	12.99	81.33	16.404	426.67	433.78	11.16	1.026	88.82	51.54	25.4	11.95	0.08138	0.08596	10.1797	139.424	3257143	2816585	1858383	1969751
1	12	D	2009-05-19 10:10:48	12.98	81.33	16.404	426.46	433.57	11.14	1.026	88.82	51.52	25.4	11.94	0.08145	0.08602	10.18	139.424	3256865	2816513	1858235	1969713
1	13	D	2009-05-19 10:10:49	12.97	81.33	16.407	427.72	434.86	11.12	1.026	88.89	51.52	25.4	11.94	0.08171	0.08597	10.1803	139.424	3256205	2816610	1858291	1969686
1	14	D	2009-05-19 10:10:50	12.97	81.33	16.419	429.19	436.35	11.12	1.026	88.95	51.52	25.41	11.95	0.08175	0.08606	10.1806	139.424	3255841	2816400	1858158	1969701
1	15	D	2009-05-19 10:10:51	12.97	81.33	16.429	429.68	436.86	11.14	1.026	89.07	51.52	25.41	11.95	0.08186	0.08604	10.1808	139.424	3256057	2816839	1858213	1969691
1	16	D	2009-05-19 10:10:52	12.95	81.33	16.451	429.41	436.59	11.14	1.026	89.19	51.49	25.41	11.95	0.08183	0.08611	10.1811	139.424	3255691	2816487	1858118	1969748
1	17	D	2009-05-19 10:10:53	12.97	81.33	16.462	429.9	437.09	11.16	1.026	89.3	51.54	25.41	11.95	0.08187	0.08614	10.1814	139.424	3255875	2816732	1858008	1969689
1	18	D	2009-05-19 10:10:54	12.94	81.34	16.472	429.92	437.12	11.14	1.026	89.37	51.54	25.41	11.95	0.08187	0.08623	10.1817	139.424	3255823	2816725	1857880	1969737
1	19	D	2009-05-19 10:10:55	12.95	81.34	16.472	430.28	437.49	11.16	1.026	89.37	51.54	25.41	11.95	0.08208	0.08621	10.1819	139.424	3255098	2816627	1857880	1969702
1	20	D	2009-05-19 10:10:56	12.95	81.34	16.484	432.22	439.46	11.13	1.026	89.49	51.52	25.42	11.94	0.08236	0.08629	10.1822	139.424	3254986	2817214	1857782	1969713
1	21	D	2009-05-19 10:10:57	12.95	81.34	16.482	430.42	437.63	11.18	1.026	89.48	51.52	25.42	11.95	0.08209	0.08634	10.1825	139.424	3255208	2816709	1857737	1969749
1	22	D	2009-05-19 10:10:58	12.92	81.33	16.504	432.53	439.79	11.12	1.026	89.65	51.49	25.42	11.95	0.0822	0.08634	10.1828	139.424	3254611	2816482	1857641	1969659
1	23	D	2009-05-19 10:10:59	12.92	81.33	16.506	431.73	438.98	11.12	1.026	89.66	51.52	25.42	11.94	0.08215	0.08635	10.1831	139.424	3254874	2816580	1857689	1969728
1	24	D	2009-05-19 10:11:00	12.92	81.34	16.525	432.46	439.72	11.22	1.026	89.83	51.49	25.42	11.94	0.08225	0.08641	10.1833	139.424	3254738	2816752	1857534	1969698
1	25	D	2009-05-19 10:11:01	12.92	81.34	16.521	433.36	440.64	11.12	1.026	89.81	51.52	25.42	11.95	0.08236	0.08651	10.1836	139.424	3254259	2816570	1857432	1969735
1	26	D	2009-05-19 10:11:02	12.92	81.35	16.544	433.44	440.73	11.16	1.026	90.01	51.54	25.43	11.95	0.08257	0.08649	10.1839	139.424	3253916	2816857	1857420	1969722
1	27	D	2009-05-19 10:11:03	12.92	81.34	16.545	433.72	441.02	11.06	1.026	90	51.54	25.43	11.95	0.08248	0.08648	10.1842	139.424	3253986	2816645	1857539	1969789
1	28	D	2009-05-19 10:11:04	12.91	81.34	16.561	434.04	441.35	11.12	1.026	90.09	51.52	25.43	11.95	0.0825	0.08655	10.1844	139.424	3253884	2816602	1857347	1969716
1	29	D	2009-05-19 10:11:05	12.91	81.33	16.567	435.04	442.37	11.12	1.026	90.11	51.52	25.43	11.95	0.0826	0.0865	10.1847	139.424	3253828	2816763	1857360	1969615
1	30	D	2009-05-19 10:11:06	12.91	81.33	16.572	435.6	442.94	11.13	1.026	90.14	51.52	25.43	11.94	0.08287	0.08661	10.185	139.424	3253095	2816878	1857155	1969623
1	31	D	2009-05-19 10:11:07	12.91	81.33	16.57	436.98	444.34	11.11	1.026	90.19	51.52	25.43	11.94	0.08287	0.08661	10.1853	139.424	3253124	2816885	1857281	1969757
1	32	D	2009-05-19 10:11:08	12.9	81.34	16.575	436.1	443.45	11.12	1.026	90.22	51.52	25.43	11.94	0.08268	0.08656	10.1856	139.424	3253110	2816446	1857221	1969633
1	33	D	2009-05-19 10:11:09	12.9	81.34	16.587	435.92	443.27	11.13	1.026	90.29	51.54	25.43	11.95	0.08286	0.08666	10.1858	139.424	3252792	2816579	1857140	1969690
1	34	D	2009-05-19 10:11:10	12.89	81.34	16.584	436.58	443.94	11.11	1.026	90.33	51.54	25.44	11.94	0.0828	0.08666	10.1861	139.424	3252640	2816285	1857178	1969736
1	35	D	2009-05-19 10:11:11	12.89	81.34	16.603	437.67	445.06	11.15	1.026	90.43	51.52	25.44	11.94	0.08296	0.08664	10.1864	139.424	3252856	2816901	1857168	1969690
1	36	D	2009-05-19 10:11:12	12.89	81.34	16.613	437.75	445.14	11.12	1.026	90.49	51.52	25.44	11.95	0.08298	0.08667	10.1867	139.424	3252593	2816725	1857083	1969650
1	37	D	2009-05-19 10:11:13	12.89	81.34	16.615	437.82	445.22	11.13	1.026	90.56	51.52	25.44	11.95	0.08289	0.08672	10.1869	139.424	3252261	2816244	1857039	1969725
1	38	D	2009-05-19 10:11:14	12.88	81.34	16.612	438.09	445.49	11.11	1.026	90.54	51.49	25.44	11.95	0.08302	0.08671	10.1872	139.424	3252093	2816377	1857073	1969708
1	39	D	2009-05-19 10:11:15	12.87	81.34	16.631	437.97	445.38	11.13	1.026	90.71	51.52	25.44	11.95	0.0831	0.08683	10.1875	139.424	3252021	2816575	1856863	1969745
1	40	D	2009-05-19 10:11:16	12.87	81.34	16.626	439.41	446.84	11	1.026	90.68	51.52	25.45	11.95	0.08316	0.08674	10.1878	139.424	3251725	2816461	1857013	1969744
1	41	D	2009-05-19 10:11:17	12.88	81.34	16.633	439.26	446.69	11.12	1.026	90.72	51.54	25.45	11.94	0.08321	0.08683	10.1881	139.424	3251657	2816487	1856932	1969779
1	42	D	2009-05-19 10:11:18	12.86	81.34	16.643	440.01	447.46	11.11	1.026	90.83	51.52	25.45	11.94	0.08334	0.08679	10.1883	139.425	3251234	2816500	1856882	1969690
1	43	D	2009-05-19 10:11:19	12.86	81.34	16.641	442.42	449.91	11.11	1.026	90.82	51.52	25.45	11.94	0.0836	0.08684	10.1886	139.425	3250833	2816818	1856719	1969594
1	44	D	2009-05-19 10:11:20	12.87	81.34	16.652	441.31	448.78	11.12	1.026	90.88	51.52	25.45	11.94	0.08343	0.08691	10.1889	139.425	3250787	2816298	1856760	1969734
1	45	D	2009-05-19 10:11:21	12.87	81.34	16.665	441.28	448.76	11.09	1.026	90.95	51.49	25.45	11.94	0.08348	0.08694	10.1892	139.425	3250924	2816546	1856698	1969737
1	46	D	2009-05-19 10:11:22	12.86	81.34	16.647	441.71	449.19	11.09	1.026	90.91	51.52	25.45	11.95	0.08335	0.08686	10.1894	139.425	3250867	2816197	1856764	1969695
1	47	D	2009-05-19 10:11:23	12.84	81.35	16.661	442.95	450.45	11.11	1.026	91	51.52	25.45	11.95	0.0838	0.08686	10.1897	139.425	3250238	2816797	1856715	1969636
1	48	D	2009-05-19 10:11:24	12.86	81.35	16.68	442.13	449.63	11.12	1.026	91.1	51.52	25.46	11.95	0.0837	0.087	10.19	139.425	3250285	2816588	1856597	1969756
1	49	D	2009-05-19 10:11:25	12.84	81.35	16.682	442.88	450.39	11.11	1.026	91.11	51.54	25.46	11.95	0.08364	0.08693	10.1903	139.425	3250142	2816316	1856645	1969688
1	50	D	2009-05-19 10:11:26	12.83	81.35	16.691	444.62	452.17	11.21	1.026	91.22	51.52	25.46	11.95	0.08397	0.08696	10.1906	139.425	3249960	2816986	1856667	1969769
1	51	D	2009-05-19 10:11:27	12.83	81.34	16.688	442.99	450.51	11.11	1.026	91.26	51.52	25.46	11.95	0.08373	0.08699	10.1908	139.425	3250035	2816372	1856641	1969724
1	52	D	2009-05-19 10:11:28	12.83	81.33	16.69	444.88	452.43	11.13	1.026	91.26	51.52	25.46	11.95	0.084	0.08698	10.1911	139.425	3249534	2816653	1856565	1969651
1	53	D	2009-05-19 10:11:29	12.83	81.33	16.703	444.99	452.55	11.1	1.026	91.33	51.52	25.46	11.94	0.08403	0.08701	10.1914	139.425	3249404	2816678	1856564	1969740
1	54	D	2009-05-19 10:11:30	12.82	81.34	16.696	445.29	452.85	11.11	1.026	91.36	51.52	25.46	11.94	0.084	0.08702	10.1917	139.425	3249369	2816570	1856533	1969734
1	55	D	2009-05-19 10:11:31	12.82	81.34	16.708	445.33	452.9	11.11	1.026	91.42	51.52	25.48	11.94	0.08406	0.08706	10.1919	139.425	3249265	2816591	1856432	1969662
1	56	D	2009-05-19 10:11:32	12.82	81.34	16.719	446.13	453.72	11.11	1.026	91.49	51.52	25.48	11.94	0.08396	0.08709	10.1922	139.425	3249471	2816492	1856429	1969716
1	57	D	2009-05-19 10:11:33	12.84	81.34	16.718	446.24	453.83	11.12	1.026	91.48	51.52	25.48	11.93	0.08421	0.08712	10.1925	139.425	3248836	2816676	1856417	1969805
1	58	D	2009-05-19 10:11:34	12.83	81.34	16.71	446.94	454.54	11.11	1.026	91.44	51.52	25.48	11.95	0.08411	0.08703	10.1928	139.425	3248971	2816459	1856450	1969636
1	59	D	2009-05-19 10:11:35	12.83	81.34	16.73	447.77	455.39	11.08	1.026	91.55	51.49	25.48	11.95	0.08438	0.08712	10.1931	139.425	3248505	2816750	1856381	1969720
1	60	D	2009-05-19 10:11:36	12.81	81.33	16.716	448.05	455.67	11.11	1.026	91.52	51.52	25.48	11.95	0.08432	0.08709	10.1933	139.425	3248627	2816699	1856407	1969697
1	61	D	2009-05-19 10:11:37	12.8	81.34	16.709	447.17	454.77	11.11	1.026	91.49	51.52	25.48	11.95	0.08423	0.08703	10.1936	139.425	3248534	2816435	1856497	1969710
1	62	D	2009-05-19 10:11:38	12.82	81.34	16.732	448.96	456.6	11.11	1.026	91.62	51.52	25.49	11.94	0.08448	0.08718	10.1939	139.425	3248308	2816817	1856344	1969775
1	63	D	2009-05-19 10:11:39	12.82	81.35	16.722	448.81	456.44	11.11	1.026	91.63	51.54	25.49	11.94	0.08448	0.08705	10.1942	139.425	3248064	2816698	1856422	1969688
1	64	D	2009-05-19 10:11:40	12.82	81.34	16.736	449.27	456.92	11.11	1.026	91.7	51.54	25.49	11.94	0.08464	0.08718	10.1944	139.425	3247708	2816703	1856312	1969742
1	65	D	2009-05-19 10:11:41	12.8	81.34	16.731	449.81	457.46	11.2	1.026	91.67	51.52	25.49	11.94	0.08468	0.0871	10.1947	139.425	3247796	2816888	1856380	1969687
1	66	D	2009-05-19 10:11:42	12.8	81.34	16.763	449.71	457.38	11.11	1.026	91.85	51.52	25.49	11.94	0.08462	0.08727	10.195	139.425	3247606	2816574	1856159	1969749
1	67	D	2009-05-19 10:11:43	12.8	81.33	16.742	450.47	458.14	11.08	1.026	91.72	51.49	25.49	11.94	0.08483	0.08716	10.1953	139.425	3247287	2816825	1856328	1969727
1	68	D	2009-05-19 10:11:44	12.8	81.33	16.753	451.62	459.31	11.11	1.026	91.78	51.52	25.49	11.95	0.08478	0.08723	10.1956	139.425	3246995	2816453	1856304	1969827
1	69	D	2009-05-19 10:11:45	12.8	81.34	16.757	451.38	459.07	11.11	1.026	91.87	51.52	25.5	11.95	0.08489	0.08726	10.1958	139.425	3246716	2816531	1856163	1969771
1	70	D	2009-05-19 10:11:46	12.8	81.34	16.764	452.2	459.91	11.11	1.026	91.91	51.54	25.5	11.95	0.08493	0.0873	10.1961	139.425	3246801	2816659	1856123	1969770
1	71	D	2009-05-19 10:11:47	12.8	81.34	16.767	452.79	460.51	11.13	1.026	91.93	51.54	25.5	11.95	0.08508	0.08732	10.1964	139.425	3246588	2816906	1855994	1969696
1	72	D	2009-05-19 10:11:48	12.79	81.35	16.759	452.83	460.55	11.1	1.026	91.9	51.52	25.5	11.95	0.08518	0.08726	10.1967	139.425	3246489	2817068	1856106	1969693
1	73	D	2009-05-19 10:11:49	12.79	81.34	16.775	452.3	460.02	11.08	1.026	91.97	51.52	25.5	11.95	0.08509	0.08729	10.1969	139.425	3246327	2816663	1856047	1969672
1	74	D	2009-05-19 10:11:50	12.78	81.33	16.761	453.4	461.13	11.1	1.026	91.94	51.52	25.5	11.94	0.08495	0.08732	10.1972	139.425	3246488	2816401	1856110	1969764
1	75	D	2009-05-19 10:11:51	12.79	81.34	16.769	453.53	461.27	11.1	1.026	92	51.52	25.49	11.94	0.08511	0.08735	10.1975	139.425	3246225	2816678	1855973	1969728
1	76	D	2009-05-19 10:11:52	12.79	81.34	16.775	453.41	461.15	11.11	1.026	92.03	51.52	25.51	11.94	0.08514	0.08732	10.1978	139.425	3245898	2816470	1856011	1969706
1	77	D	2009-05-19 10:11:53	12.78	81.34	16.774	454.48	462.23	11.1	1.026	92.03	51.52	25.51	11.94	0.08527	0.08731	10.1981	139.425	3245888	2816729	1856058	1969707
1	78	D	2009-05-19 10:11:54	12.79	81.34	16.775	455.39	463.16	11.11	1.026	92.03	51.54	25.51	11.94	0.0852	0.08729	10.1983	139.425	3245798	2816481	1856104	1969729
1	79	D	2009-05-19 10:11:55	12.78	81.34	16.791	454.51	462.27	11.1	1.026	92.12	51.52	25.51	11.93	0.08538	0.08738	10.1986	139.425	3245622	2816799	1855993	1969773
1	80	D	2009-05-19 10:11:56	12.77	81.34	16.773	455.38	463.15	11.1	1.026	92.08	51.52	25.51	11.95	0.0852	0.08732	10.1989	139.425	3245653	2816346	1856039	1969705
1	81	D	2009-05-19 10:11:57	12.78	81.34	16.777	456.29	464.08	11.11	1.026	92.1	51.52	25.51	11.94	0.08552	0.08733	10.1992	139.425	3245333	2816888	1856050	1969736
1	82	D	2009-05-19 10:11:58	12.77	81.33	16.791	456.84	464.64	11.1	1.026	92.17	51.52	25.52	11.95	0.0855	0.08744	10.1994	139.425	3244876	2816483	1855839	1969745
1	83	D	2009-05-19 10:11:59	12.77	81.34	16.77	457.57	465.37	11.1	1.026	92.13	51.52	25.51	11.94	0.08573	0.08727	10.1997	139.425	3244587	2816833	1856023	1969632
1	84	D	2009-05-19 10:12:00	12.77	81.35	16.783	457.39	465.2	11.07	1.026	92.21	51.52	25.52	11.94	0.08565	0.08733	10.2	139.425	3244525	2816561	1856035	1969751
1	85	D	2009-05-19 10:12:01	12.77	81.35	16.781	457.26	465.06	11.1	1.026	92.2	51.52	25.52	11.94	0.08559	0.08732	10.2003	139.425	3244545	2816426	1856011	1969716
1	86	D	2009-05-19 10:12:02	12.77	81.34	16.796	457.5	465.32	11.06	1.026	92.27	51.54	25.52	11.94	0.08572	0.08736	10.2006	139.425	3244506	2816675	1855942	1969675
1	87	D	2009-05-19 10:12:03	12.76	81.34	16.781	458.04	465.86	11.06	1.026	92.19	51.52	25.52	11.94	0.0857	0.08736	10.2008	139.425	3244235	2816439	1855893	1969661
1	88	D	2009-05-19 10:12:04	12.77	81.34	16.785	459.06	466.89	11.08	1.026	92.21	51.52	25.52	11.94	0.08575	0.08727	10.2011	139.425	3244045	2816360	1856119	1969709
1	89	D	2009-05-19 10:12:05	12.76	81.34	16.806	459.72	467.58	11.11	1.026	92.38	51.49	25.52	11.94	0.086	0.08742	10.2014	139.425	3243616	2816640	1855886	1969735
1	90	D	2009-05-19 10:12:06	12.76	81.33	16.809	460.36	468.23	11.08	1.026	92.39	51.52	25.52	11.94	0.08604	0.08751	10.2017	139.425	3243656	2816758	1855805	1969802
1	91	D	2009-05-19 10:12:07	12.77	81.34	16.802	459.36	467.21	11.21	1.026	92.36	51.52	25.53	11.94	0.08595	0.08738	10.2019	139.425	3243662	2816592	1855880	1969681
1	92	D	2009-05-19 10:12:08	12.76	81.34	16.801	460.6	468.47	10.96	1.026	92.36	51.52	25.53	11.94	0.08618	0.0874	10.2022	139.425	3243241	2816762	1855864	1969678
1	93	D	2009-05-19 10:12:09	12.76	81.35	16.818	461.71	469.61	11.1	1.026	92.46	51.54	25.53	11.94	0.08626	0.08734	10.2025	139.425	3242898	2816751	1855925	1969675
1	94	D	2009-05-19 10:12:10	12.76	81.35	16.787	461.69	469.57	11.08	1.026	92.29	51.54	25.53	11.94	0.08632	0.08732	10.2028	139.425	3242809	2816739	1855920	1969587
1	95	D	2009-05-19 10:12:11	12.76	81.35	16.875	462.87	470.82	11.1	1.026	92.77	51.52	25.53	11.94	0.0863	0.08766	10.2031	139.425	3242644	2816558	1855556	1969815
1	96	D	2009-05-19 10:12:12	12.76	81.33	16.817	461.84	469.74	11.1	1.026	92.43	51.52	25.53	11.94	0.08636	0.08754	10.2033	139.425	3242746	2816754	1855781	1969799
1	97	D	2009-05-19 10:12:13	12.76	81.33	16.789	460.75	468.62	11.1	1.026	92.28	51.49	25.53	11.94	0.08608	0.08748	10.2036	139.425	3243119	2816402	1855749	1969688
1	98	D	2009-05-19 10:12:14	12.75	81.33	16.828	464.02	471.96	11.08	1.026	92.49	51.52	25.53	11.94	0.08649	0.0875	10.2039	139.425	3241961	2816450	1855773	1969744
1	99	D	2009-05-19 10:12:15	12.75	81.34	16.82	463.3	471.23	11.08	1.026	92.52	51.52	25.54	11.94	0.08644	0.08738	10.2042	139.425	3241777	2816203	1855837	1969644
1	100	D	2009-05-19 10:12:16	12.75	81.34	16.812	464.31	472.25	11.08	1.026	92.48	51.52	25.54	11.94	0.08667	0.08743	10.2044	139.425	3241537	2816548	1855790	1969653
1	101	D	2009-05-19 10:12:17	12.75	81.34	16.836	464.55	472.51	11.12	1.026	92.61	51.54	25.54	11.93	0.0867	0.08759	10.2047	139.425	3241836	2816863	1855621	1969749
1	102	D	2009-05-19 10:12:18	12.75	81.34	16.82	464.78	472.73	11.03	1.026	92.52	51.52	25.54	11.94	0.08665	0.08745	10.205	139.425	3241615	2816583	1855783	1969692
1	103	D	2009-05-19 10:12:19	12.75	81.34	16.824	465.02	472.98	11.08	1.026	92.54	51.52	25.54	11.94	0.08678	0.08752	10.2053	139.425	3241507	2816785	1855716	1969722
1	104	D	2009-05-19 10:12:20	12.75	81.34	16.842	465.66	473.64	11.1	1.026	92.64	51.49	25.54	11.94	0.08665	0.08757	10.2056	139.425	3241409	2816380	1855722	1969815
1	105	D	2009-05-19 10:12:21	12.74	81.33	16.838	466.21	474.2	11.11	1.026	92.61	51.49	25.54	11.94	0.08677	0.08753	10.2058	139.425	3241213	2816514	1855752	1969786
1	106	D	2009-05-19 10:12:22	12.75	81.34	16.834	465.96	473.94	11.1	1.026	92.6	51.52	25.55	11.94	0.08676	0.0875	10.2061	139.425	3241313	2816620	1855695	1969696
1	107	D	2009-05-19 10:12:23	12.75	81.34	16.83	465.74	473.71	11.07	1.026	92.58	51.52	25.55	11.94	0.08673	0.0875	10.2064	139.425	3240810	2816064	1855717	1969702
1	108	D	2009-05-19 10:12:24	12.74	81.34	16.832	467.94	475.95	11.06	1.026	92.65	51.54	25.55	11.94	0.08703	0.08756	10.2067	139.425	3240856	2816863	1855650	1969725
1	109	D	2009-05-19 10:12:25	12.74	81.34	16.83	466.51	474.5	11.06	1.026	92.64	51.52	25.55	11.94	0.08687	0.08746	10.2069	139.425	3240379	2816115	1855672	1969623
1	110	D	2009-05-19 10:12:26	12.74	81.35	16.828	467.71	475.72	11.08	1.026	92.64	51.52	25.55	11.94	0.08687	0.08747	10.2072	139.425	3240611	2816326	1855703	1969675
1	111	D	2009-05-19 10:12:27	12.74	81.35	16.848	468.42	476.45	11.1	1.026	92.75	51.49	25.55	11.94	0.08711	0.08756	10.2075	139.425	3240476	2816734	1855628	1969700
1	112	D	2009-05-19 10:12:28	12.72	81.34	16.849	469.04	477.08	11.08	1.026	92.8	51.49	25.55	11.93	0.08728	0.08757	10.2078	139.425	3240034	2816847	1855584	1969704
1	113	D	2009-05-19 10:12:29	12.74	81.34	16.839	468.58	476.61	11.1	1.026	92.75	51.52	25.55	11.94	0.08714	0.0875	10.2081	139.425	3239897	2816369	1855709	1969719
1	114	D	2009-05-19 10:12:30	12.74	81.35	16.838	469.8	477.85	11.1	1.026	92.75	51.52	25.57	11.94	0.0872	0.08753	10.2083	139.425	3239831	2816452	1855644	1969692
1	115	D	2009-05-19 10:12:31	12.72	81.35	16.852	470.04	478.1	11.08	1.026	92.83	51.54	25.57	11.94	0.08739	0.08754	10.2086	139.425	3239404	2816577	1855597	1969660
1	116	D	2009-05-19 10:12:32	12.74	81.35	16.844	469.83	477.88	11.1	1.026	92.79	51.54	25.57	11.94	0.08719	0.0876	10.2089	139.425	3240113	2816681	1855615	1969789
1	117	D	2009-05-19 10:12:33	12.72	81.35	16.841	470.78	478.84	11.08	1.026	92.77	51.52	25.57	11.94	0.08732	0.08752	10.2092	139.425	3239409	2816433	1855607	1969659
1	118	D	2009-05-19 10:12:34	12.71	81.34	16.861	471.93	480.02	11.08	1.026	92.87	51.52	25.57	11.94	0.08763	0.08763	10.2094	139.425	3239194	2816904	1855598	1969777
1	119	D	2009-05-19 10:12:35	12.74	81.34	16.85	472.95	481.06	11.09	1.026	92.81	51.52	25.57	11.94	0.08766	0.08753	10.2097	139.425	3239060	2816913	1855665	1969695
2	0	D	2009-05-19 10:12:35	13.03	81.33	16.196	421.86	428.8	11.18	1.026	87.4	51.53	25.39	11.95	0.08083	0.08523	10.2097	139.425	3239060	2816913	1855665	1969695
3	59.5	D	2009-05-19 10:12:35	12.84	81.34	16.664	447.24	454.83	11.11	1.026	91.1	51.52	25.48	11.94	0.08427	0.08691	10.2097	139.425	3239060	2816913	1855665	1969695
4	119	D	2009-05-19 10:12:35	0.32	0.03	0.687	50.59	51.73	0.26	0	5.52	0.05	0.18	0.02	0.00686	0.00246	10.2097	139.425	3239060	2816913	1855665	1969695
CrvFitStatus:	Exp	D
Exp_Flux:	2.7	D
Exp_FluxCV:	1.4	D
Exp_dCdry/dt:	0.417	D
Exp_R2:	0.9969	D
Exp_SSN:	0.3605	D
Exp_SE:	0.002	D
Exp_a:	3.2807e-05	D
Exp_Cx:	13134.4	D
Exp_Co:	428.8	D
Exp_t0:	-3.4	D
Exp_Iter:	2	D
Exp_MaxIter:	10	D
Lin_Flux:	2.69	D
Lin_FluxCV:	1.4	D
Lin_dCdry/dt:	0.416	D
Lin_R2:	0.9969	D
Lin_SSN:	0.3605	D
Lin_SE:	0.002	D
Crv_Domain:	90	D
Crv_#Smp:	90	D
Dead Band:	00:30:00	D
TimeClosing:	18	D
		D
		D
LI-8100:	1c8	B2	81	54ec	1d7	183
File Name:	QZ519	B2
Instrument Name:	LI-8100	B2
Serial Number:	81A-0368	B2
Software:	2.0.0	B2	LI-8100 File Viewer 2.0.0
Comments:	2	B2
Obs#:	11	B2
Port#:	0	B2
Label:	SNJ	B2
Observation Length:	02:00:00	B2
Observation Delay:	00:20:00	B2
IRGA Averaging:	1	B2
Flow8100:	10	B2
FlowMux:	0	B2
Tmux:	0	B2
Virga:	19	B2
Vmux:	55	B2
Vext:	0	B2
Vcham:	4823.9	B2
Offset:	4	B2
Area:	317.8	B2
Vtotal:	6114.1	B2
V3 Info:	0	B2	M=0.43	B=0.56
Labels_01:	22	B2
Type	Etime	B2	Date	Tcham	Pressure	H2O	CO2	Cdry	T4	V3	RH	Tbench	Tboard	Vin	CO2ABS	H2OABS	Hour	DOY	RAWCO2	RAWCO2REF	RAWH2O	RAWH2OREF
1	-1	B2	2009-05-19 10:14:30	13.08	81.4	16.218	424.36	431.36	11.33	0.784	87.43	51.52	25.64	11.94	0.08115	0.08531	10.2417	139.427	3257485	2816477	1859341	1969733
1	-1	B2	2009-05-19 10:14:31	13.07	81.4	16.251	424.21	431.22	11.25	0.784	87.6	51.54	25.64	11.81	0.08125	0.08544	10.2419	139.427	3257810	2817007	1859184	1969809
1	-1	B2	2009-05-19 10:14:32	13.07	81.4	16.255	420.18	427.12	11.35	0.784	87.57	51.52	25.64	11.82	0.08028	0.08541	10.2422	139.427	3260431	2816821	1859110	1969675
1	-1	B2	2009-05-19 10:14:33	13.08	81.4	16.268	418.8	425.73	11.24	0.784	87.64	51.52	25.64	11.82	0.08044	0.08551	10.2425	139.427	3260318	2817090	1858929	1969631
1	-1	B2	2009-05-19 10:14:34	13.09	81.39	16.294	422.76	429.76	11.32	0.784	87.77	51.49	25.66	11.81	0.08099	0.08554	10.2428	139.427	3258360	2816777	1858939	1969691
1	-1	B2	2009-05-19 10:14:35	13.08	81.38	16.284	419.17	426.11	11.21	0.784	87.7	51.52	25.66	11.81	0.08034	0.08552	10.2431	139.427	3260272	2816743	1858941	1969627
1	-1	B2	2009-05-19 10:14:36	13.08	81.38	16.314	420.07	427.03	11.29	0.784	87.86	51.52	25.66	11.8	0.0809	0.08565	10.2433	139.427	3258541	2816730	1858824	1969763
1	-1	B2	2009-05-19 10:14:37	13.06	81.38	16.316	423.48	430.51	11.29	0.784	87.87	51.52	25.67	11.81	0.08086	0.08565	10.2436	139.427	3258706	2816752	1858746	1969684
1	-1	B2	2009-05-19 10:14:38	13.06	81.38	16.336	423.25	430.28	11.23	0.784	88.04	51.54	25.67	11.81	0.08104	0.08577	10.2439	139.427	3258184	2816713	1858643	1969768
1	-1	B2	2009-05-19 10:14:39	13.06	81.38	16.323	424.62	431.66	11.24	0.784	87.97	51.52	25.67	11.81	0.08107	0.08567	10.2442	139.427	3257862	2816555	1858685	1969653
1	-1	B2	2009-05-19 10:14:40	13.08	81.39	16.358	425.15	432.22	11.25	0.784	88.17	51.52	25.67	11.81	0.08129	0.0858	10.2444	139.427	3257263	2816594	1858486	1969681
1	-1	B2	2009-05-19 10:14:41	13.06	81.39	16.364	425.09	432.16	11.16	1.071	88.2	51.52	25.67	11.81	0.08118	0.08583	10.2447	139.427	3257523	2816501	1858515	1969726
1	-1	B2	2009-05-19 10:14:42	13.04	81.38	16.376	426.8	433.91	11.2	1.071	88.31	51.49	25.67	11.81	0.08139	0.08591	10.245	139.427	3257367	2816905	1858352	1969706
1	-1	B2	2009-05-19 10:14:43	13.05	81.38	16.404	427.51	434.64	11.21	1.071	88.46	51.49	25.68	11.8	0.08169	0.08598	10.2453	139.427	3256254	2816729	1858186	1969681
1	-1	B2	2009-05-19 10:14:44	13.07	81.38	16.413	429.47	436.64	11.23	1.071	88.51	51.52	25.68	11.79	0.08183	0.08599	10.2456	139.427	3255628	2816562	1858107	1969629
1	-1	B2	2009-05-19 10:14:45	13.07	81.39	16.45	426.54	433.67	11.23	1.071	88.72	51.54	25.69	11.8	0.08152	0.0861	10.2458	139.427	3256444	2816475	1857980	1969681
1	-1	B2	2009-05-19 10:14:46	13.05	81.39	16.444	428.1	435.26	11.21	1.071	88.69	51.54	25.69	11.83	0.08168	0.08614	10.2461	139.427	3256225	2816701	1858012	1969781
1	0	B2	2009-05-19 10:14:47	13.06	81.39	16.465	431.36	438.58	11.3	1.071	88.8	51.52	25.69	11.91	0.08219	0.0862	10.2464	139.427	3255018	2816934	1857787	1969661
1	1	B2	2009-05-19 10:14:48	13.04	81.39	16.488	428.75	435.94	11.2	1.071	88.93	51.52	25.69	11.92	0.08192	0.08632	10.2467	139.427	3255405	2816543	1857693	1969746
1	2	B2	2009-05-19 10:14:49	13.04	81.38	16.513	430.59	437.82	11.2	1.071	89.11	51.52	25.7	11.92	0.08192	0.08641	10.2469	139.427	3255388	2816528	1857570	1969780
1	3	B2	2009-05-19 10:14:50	13.05	81.37	16.516	432.27	439.53	11.21	1.071	89.12	51.52	25.69	11.92	0.08237	0.08638	10.2472	139.427	3254337	2816785	1857592	1969749
1	4	B2	2009-05-19 10:14:51	13.03	81.37	16.531	433.59	440.88	11.2	1.071	89.26	51.52	25.7	11.92	0.08228	0.08638	10.2475	139.427	3254490	2816687	1857553	1969706
1	5	B2	2009-05-19 10:14:52	13.03	81.38	16.534	432.22	439.48	11.17	1.071	89.28	51.52	25.7	11.92	0.0823	0.08644	10.2478	139.427	3254304	2816655	1857353	1969660
1	6	B2	2009-05-19 10:14:53	13.02	81.39	16.547	436.48	443.83	11.17	1.071	89.42	51.54	25.7	11.92	0.08283	0.08646	10.2481	139.427	3252884	2816753	1857393	1969725
1	7	B2	2009-05-19 10:14:54	13.02	81.4	16.572	436.38	443.73	11.15	1.071	89.57	51.54	25.7	11.92	0.08273	0.08657	10.2483	139.427	3253305	2816829	1857173	1969668
1	8	B2	2009-05-19 10:14:55	13.02	81.39	16.577	434.99	442.32	11.15	1.071	89.64	51.52	25.71	11.92	0.08247	0.0866	10.2486	139.427	3254090	2816849	1857251	1969795
1	9	B2	2009-05-19 10:14:56	13.03	81.39	16.575	434.43	441.75	11.16	1.071	89.63	51.52	25.71	11.92	0.08263	0.0866	10.2489	139.427	3253734	2816938	1857107	1969655
1	10	B2	2009-05-19 10:14:57	13.03	81.38	16.607	437.42	444.81	11.16	1.071	89.74	51.49	25.71	11.92	0.08329	0.08672	10.2492	139.427	3251594	2816739	1856980	1969714
1	11	B2	2009-05-19 10:14:58	13.03	81.38	16.606	439.33	446.75	11.16	1.071	89.73	51.52	25.71	11.91	0.08324	0.08672	10.2494	139.427	3251701	2816790	1856896	1969669
1	12	B2	2009-05-19 10:14:59	13.02	81.38	16.618	437.45	444.84	11.16	1.071	89.79	51.52	25.71	11.91	0.08286	0.08674	10.2497	139.427	3252995	2816855	1856958	1969727
1	13	B2	2009-05-19 10:15:00	13.01	81.39	16.636	439.32	446.75	11.16	1.071	89.9	51.52	25.72	11.92	0.08327	0.08679	10.25	139.427	3251727	2816830	1856812	1969678
1	14	B2	2009-05-19 10:15:01	13.02	81.38	16.644	439.5	446.94	11.13	1.071	89.99	51.54	25.72	11.92	0.0832	0.08679	10.2503	139.427	3251652	2816590	1856829	1969690
1	15	B2	2009-05-19 10:15:02	13.02	81.38	16.663	438.14	445.56	11.15	1.071	90.1	51.52	25.72	11.92	0.08307	0.0869	10.2506	139.427	3251746	2816351	1856657	1969706
1	16	B2	2009-05-19 10:15:03	13.01	81.39	16.667	441.99	449.48	11.13	1.071	90.13	51.52	25.72	11.92	0.0837	0.0869	10.2508	139.427	3250587	2816936	1856630	1969688
1	17	B2	2009-05-19 10:15:04	13.01	81.39	16.666	441.04	448.52	11.13	1.071	90.18	51.49	25.72	11.92	0.08338	0.0869	10.2511	139.427	3251370	2816804	1856667	1969724
1	18	B2	2009-05-19 10:15:05	13	81.38	16.686	444.15	451.69	11.23	1.071	90.28	51.52	25.72	11.91	0.08377	0.08703	10.2514	139.427	3250137	2816693	1856522	1969768
1	19	B2	2009-05-19 10:15:06	13	81.38	16.698	441.83	449.33	11.13	1.071	90.34	51.52	25.73	11.91	0.08376	0.08701	10.2517	139.427	3250103	2816695	1856514	1969771
1	20	B2	2009-05-19 10:15:07	13	81.39	16.714	445.32	452.89	11.21	1.071	90.5	51.52	25.73	11.91	0.08384	0.08705	10.2519	139.427	3249636	2816488	1856375	1969690
1	21	B2	2009-05-19 10:15:08	13.01	81.39	16.695	443.79	451.32	11.12	1.071	90.4	51.54	25.73	11.91	0.08368	0.08699	10.2522	139.427	3249986	2816380	1856366	1969566
1	22	B2	2009-05-19 10:15:09	13.01	81.4	16.723	443.89	451.44	11.12	1.071	90.56	51.52	25.73	11.91	0.08383	0.08716	10.2525	139.427	3250057	2816821	1856153	1969639
1	23	B2	2009-05-19 10:15:10	13.01	81.39	16.749	444.45	452.02	11.12	1.071	90.63	51.52	25.73	11.93	0.08392	0.08723	10.2528	139.427	3249489	2816565	1856161	1969777
1	24	B2	2009-05-19 10:15:11	13	81.38	16.732	448.17	455.8	11.21	1.071	90.53	51.49	25.74	11.92	0.08449	0.08718	10.2531	139.427	3247966	2816649	1856250	1969761
1	25	B2	2009-05-19 10:15:12	12.99	81.38	16.748	447.2	454.82	11.11	1.071	90.67	51.52	25.74	11.92	0.08414	0.08721	10.2533	139.427	3248983	2816637	1856121	1969674
1	26	B2	2009-05-19 10:15:13	13	81.38	16.759	447.34	454.97	11.13	1.071	90.73	51.49	25.74	11.92	0.08449	0.08717	10.2536	139.427	3247999	2816740	1856174	1969686
1	27	B2	2009-05-19 10:15:14	13	81.39	16.768	449.61	457.28	11.13	1.071	90.79	51.52	25.74	11.92	0.0845	0.08737	10.2539	139.427	3247772	2816544	1855913	1969761
1	28	B2	2009-05-19 10:15:15	13	81.4	16.755	448.73	456.38	11.13	1.071	90.73	51.54	25.74	11.92	0.08468	0.08727	10.2542	139.427	3247815	2817087	1855945	1969648
1	29	B2	2009-05-19 10:15:16	13	81.4	16.772	449.53	457.2	11.13	1.071	90.83	51.52	25.74	11.92	0.08446	0.08737	10.2544	139.427	3247393	2816123	1855894	1969744
1	30	B2	2009-05-19 10:15:17	12.99	81.4	16.802	448.15	455.81	11.11	1.071	90.99	51.52	25.74	11.92	0.08432	0.08743	10.2547	139.427	3248244	2816508	1855812	1969772
1	31	B2	2009-05-19 10:15:18	12.98	81.39	16.787	447.77	455.42	11.09	1.071	90.96	51.52	25.76	11.92	0.08453	0.0874	10.255	139.427	3247935	2816727	1855796	1969661
1	32	B2	2009-05-19 10:15:19	12.98	81.38	16.806	450.54	458.24	11.12	1.071	91.05	51.52	25.76	11.91	0.08481	0.08744	10.2553	139.427	3247151	2816753	1855866	1969810
1	33	B2	2009-05-19 10:15:20	12.99	81.37	16.802	451.38	459.09	11.13	1.071	91.02	51.49	25.76	11.91	0.08499	0.08741	10.2556	139.427	3246541	2816691	1855756	1969649
1	34	B2	2009-05-19 10:15:21	12.98	81.38	16.801	451.37	459.08	11.12	1.071	91.08	51.52	25.76	11.91	0.08478	0.08743	10.2558	139.427	3247214	2816769	1855790	1969739
1	35	B2	2009-05-19 10:15:22	12.98	81.39	16.808	449.07	456.75	11.09	1.071	91.13	51.52	25.76	11.92	0.08445	0.08747	10.2561	139.427	3247716	2816419	1855665	1969709
1	36	B2	2009-05-19 10:15:23	12.97	81.39	16.811	453.97	461.73	11.08	1.071	91.15	51.54	25.76	11.92	0.08545	0.08743	10.2564	139.427	3245440	2816940	1855703	1969658
1	37	B2	2009-05-19 10:15:24	12.97	81.39	16.817	453.17	460.92	11.19	1.071	91.24	51.52	25.76	11.92	0.08497	0.08744	10.2567	139.427	3246561	2816738	1855623	1969606
1	38	B2	2009-05-19 10:15:25	12.98	81.39	16.826	452.61	460.36	11.14	1.071	91.29	51.52	25.77	11.92	0.08525	0.08747	10.2569	139.427	3245820	2816769	1855599	1969615
1	39	B2	2009-05-19 10:15:26	12.98	81.39	16.833	455.16	462.95	11.14	1.071	91.32	51.52	25.77	11.92	0.08545	0.08742	10.2572	139.427	3245256	2816752	1855698	1969591
1	40	B2	2009-05-19 10:15:27	12.97	81.38	16.837	455.11	462.91	11.1	1.071	91.34	51.52	25.77	11.91	0.0852	0.08753	10.2575	139.427	3245581	2816401	1855529	1969622
1	41	B2	2009-05-19 10:15:28	12.95	81.38	16.836	455.26	463.06	10.98	1.071	91.33	51.52	25.77	11.91	0.08536	0.08757	10.2578	139.427	3245528	2816784	1855537	1969727
1	42	B2	2009-05-19 10:15:29	12.97	81.39	16.833	456.67	464.49	11.09	1.071	91.32	51.52	25.77	11.91	0.08564	0.08746	10.2581	139.427	3244701	2816761	1855626	1969590
1	43	B2	2009-05-19 10:15:30	12.97	81.38	16.843	453.94	461.72	11.09	1.071	91.37	51.54	25.77	11.92	0.08493	0.08751	10.2583	139.427	3245719	2815836	1855595	1969648
1	44	B2	2009-05-19 10:15:31	12.97	81.39	16.851	458.26	466.11	11.09	1.071	91.42	51.52	25.78	11.91	0.08577	0.08757	10.2586	139.427	3243964	2816540	1855394	1969600
1	45	B2	2009-05-19 10:15:32	12.95	81.39	16.85	456.02	463.84	11.05	1.071	91.48	51.52	25.78	11.92	0.08538	0.08752	10.2589	139.427	3245464	2816824	1855478	1969606
1	46	B2	2009-05-19 10:15:33	12.94	81.39	16.867	458.82	466.69	11.03	1.071	91.57	51.52	25.78	11.92	0.08583	0.08762	10.2592	139.427	3243747	2816458	1855395	1969665
1	47	B2	2009-05-19 10:15:34	12.96	81.39	16.872	459.74	467.63	11.09	1.071	91.6	51.49	25.78	11.92	0.08594	0.08767	10.2594	139.427	3243731	2816676	1855343	1969671
1	48	B2	2009-05-19 10:15:35	12.94	81.39	16.867	458.99	466.87	11.08	1.071	91.63	51.49	25.78	11.92	0.08593	0.08763	10.2597	139.427	3243611	2816633	1855314	1969630
1	49	B2	2009-05-19 10:15:36	12.96	81.39	16.876	459.55	467.44	11.1	1.071	91.68	51.52	25.78	11.92	0.0859	0.08764	10.26	139.428	3243905	2816781	1855409	1969718
1	50	B2	2009-05-19 10:15:37	12.96	81.4	16.845	459.6	467.48	11.19	1.071	91.52	51.54	25.79	11.92	0.08599	0.08756	10.2603	139.428	3243563	2816754	1855409	1969601
1	51	B2	2009-05-19 10:15:38	12.96	81.4	16.863	460.8	468.7	11.08	1.071	91.62	51.54	25.79	11.91	0.08618	0.08767	10.2606	139.428	3242874	2816627	1855339	1969726
1	52	B2	2009-05-19 10:15:39	12.95	81.4	16.874	461.06	468.97	11.1	1.071	91.68	51.52	25.79	11.91	0.08618	0.08771	10.2608	139.428	3243219	2816894	1855272	1969696
1	53	B2	2009-05-19 10:15:40	12.93	81.4	16.869	461.27	469.19	11.06	1.071	91.65	51.52	25.79	11.91	0.08641	0.08767	10.2611	139.428	3242096	2816512	1855301	1969654
[truncated: 172,518 more rows]
