# Supplementary material for: Soil respiration of four forests along elevation gradient in northern subtropical China
Source: Ecol Evol. 2019 Nov 6;9(22):12846–57. doi: 10.1002/ece3.5762 (PMC6875676; doi:10.1002/ece3.5762)
Supplement: Supplementary file 1 [file ECE3-9-12846-s001.zip › rawdata/rawdata/soilrespiration&T&M_EBF.xlsx]

## Sheet: SBP整理
LI-8100:	1c8	A	81	5464	1cf	183
File Name:	SBP604	A
Instrument Name:	LI-8100	A
Serial Number:	81A-0368	A
Software:	2.0.0	A	LI-8100 File Viewer 2.0.0
Comments:	2	A
Obs#:	1	A
Port#:	0	A
Label:	SNJ	A
Observation Length:	02:00:00	A
Observation Delay:	00:20:00	A
IRGA Averaging:	1	A
Flow8100:	10	A
FlowMux:	0	A
Tmux:	0	A
Virga:	19	A
Vmux:	55	A
Vext:	0	A
Vcham:	4823.9	A
Offset:	5.5	A
Area:	317.8	A
Vtotal:	6590.8	A
V3 Info:	0	A	M=0.43	B=0.56
Labels_01:	22	A
Type	Etime	A	Date	Tcham	Pressure	H2O	CO2	Cdry	T4	V3	RH	Tbench	Tboard	Vin	CO2ABS	H2OABS	Hour	DOY	RAWCO2	RAWCO2REF	RAWH2O	RAWH2OREF
1	-1	A	2009-06-04 14:57:56	25.03	90.21	19.284	364.44	371.6	15.06	1.007	54.61	51.68	33.28	12.19	0.0725	0.09609	14.9656	155.624	3263498	2819257	1827914	1972989
1	-1	A	2009-06-04 14:57:57	25.03	90.21	19.36	365.09	372.3	15.11	1.007	54.83	51.68	33.28	12.14	0.07256	0.09627	14.9658	155.624	3263617	2819527	1827646	1973052
1	-1	A	2009-06-04 14:57:58	25.03	90.21	19.291	364.4	371.57	15.09	1.007	54.63	51.68	33.29	12.09	0.07267	0.09611	14.9661	155.624	3263577	2819809	1827958	1973072
1	-1	A	2009-06-04 14:57:59	25.02	90.21	19.252	365.02	372.18	15.02	1.007	54.52	51.65	33.29	12.08	0.0726	0.09588	14.9664	155.624	3263656	2819691	1828278	1972958
1	-1	A	2009-06-04 14:58:00	25.03	90.21	19.259	365.18	372.35	14.98	1.007	54.54	51.62	33.3	12.08	0.07264	0.09599	14.9667	155.624	3263467	2819644	1828124	1973013
1	-1	A	2009-06-04 14:58:01	25.01	90.21	19.258	365.26	372.43	15.08	1.007	54.57	51.62	33.3	12.09	0.07277	0.09597	14.9669	155.624	3263306	2819865	1828224	1973073
1	-1	A	2009-06-04 14:58:02	25.02	90.21	19.224	364.31	371.45	15.08	1.007	54.48	51.62	33.31	12.09	0.07259	0.09584	14.9672	155.624	3263839	2819858	1828345	1972974
1	-1	A	2009-06-04 14:58:03	25.01	90.21	19.249	365.15	372.32	15.07	1.007	54.55	51.62	33.31	12.1	0.07259	0.09591	14.9675	155.624	3263559	2819573	1828273	1973016
1	-1	A	2009-06-04 14:58:04	25.03	90.21	19.263	365.85	373.03	15.06	1.007	54.59	51.68	33.31	12.1	0.07282	0.09605	14.9678	155.624	3262885	2819633	1828040	1973033
1	-1	A	2009-06-04 14:58:05	25.01	90.21	19.323	367.29	374.53	15.04	1.007	54.76	51.65	33.32	12.1	0.07286	0.09616	14.9681	155.624	3262883	2819781	1827629	1972843
1	-1	A	2009-06-04 14:58:06	25.02	90.21	19.32	366.06	373.27	15.04	1.007	54.75	51.62	33.33	12.1	0.07281	0.09623	14.9683	155.624	3262919	2819593	1827729	1973028
1	-1	A	2009-06-04 14:58:07	25.02	90.21	19.365	367.32	374.57	15.09	1.007	54.87	51.6	33.34	12.1	0.07305	0.09643	14.9686	155.624	3261973	2819468	1827176	1972873
1	-1	A	2009-06-04 14:58:08	25.01	90.2	19.475	369.21	376.54	15.04	1.007	55.18	51.6	33.33	12.1	0.07329	0.09668	14.9689	155.624	3261849	2820048	1826613	1972762
1	-1	A	2009-06-04 14:58:09	25.01	90.2	19.482	368.82	376.15	15.05	1.007	55.2	51.62	33.33	12.1	0.07322	0.09675	14.9692	155.624	3261319	2819343	1826539	1972794
1	-1	A	2009-06-04 14:58:10	25.01	90.21	19.491	369.03	376.37	15.18	1.007	55.23	51.62	33.35	12.1	0.07319	0.09674	14.9694	155.624	3261415	2819374	1826468	1972726
1	-1	A	2009-06-04 14:58:11	24.99	90.21	19.498	370.12	377.48	15.03	1.007	55.28	51.62	33.35	12.11	0.07356	0.09685	14.9697	155.624	3260410	2819533	1826229	1972678
1	0	A	2009-06-04 14:58:12	25	90.21	19.729	373.34	380.85	15.14	1.007	55.94	51.62	33.36	12.17	0.07388	0.09769	14.97	155.624	3258905	2819157	1824511	1972541
1	1	A	2009-06-04 14:58:13	24.99	90.21	19.795	372.79	380.32	15.05	1.007	56.16	51.6	33.36	12.21	0.07372	0.09788	14.9703	155.624	3259531	2819191	1824223	1972555
1	2	A	2009-06-04 14:58:14	24.99	90.2	19.811	371.71	379.22	15.05	1.007	56.2	51.57	33.37	12.21	0.07363	0.09777	14.9706	155.624	3260007	2819353	1824370	1972478
1	3	A	2009-06-04 14:58:15	24.98	90.2	19.797	372.46	379.98	15.07	1.007	56.19	51.57	33.37	12.22	0.07379	0.09798	14.9708	155.624	3258939	2818863	1823929	1972423
1	4	A	2009-06-04 14:58:16	24.96	90.2	19.991	373.8	381.42	15.06	1.007	56.78	51.57	33.39	12.22	0.07385	0.09853	14.9711	155.624	3258334	2818557	1822758	1972320
1	5	A	2009-06-04 14:58:17	24.96	90.21	20.103	374.61	382.29	15.06	1.007	57.1	51.57	33.39	12.22	0.07411	0.09898	14.9714	155.624	3257665	2818741	1821795	1972211
1	6	A	2009-06-04 14:58:18	24.94	90.22	20.197	374.83	382.56	15.05	1.007	57.44	51.57	33.4	12.22	0.07416	0.09913	14.9717	155.624	3257185	2818413	1821491	1972136
1	7	A	2009-06-04 14:58:19	24.93	90.22	20.286	376.13	383.92	15.04	1.007	57.73	51.6	33.39	12.22	0.07438	0.09959	14.9719	155.624	3256720	2818666	1820544	1972075
1	8	A	2009-06-04 14:58:20	24.93	90.22	20.286	376.48	384.28	15.07	1.007	57.77	51.57	33.4	12.22	0.07439	0.09935	14.9722	155.624	3256560	2818542	1820826	1971892
1	9	A	2009-06-04 14:58:21	24.93	90.22	20.334	376.96	384.78	15.07	1.007	57.9	51.57	33.41	12.22	0.07455	0.09965	14.9725	155.624	3255879	2818331	1820326	1971898
1	10	A	2009-06-04 14:58:22	24.92	90.2	20.435	377.8	385.68	15.06	1.007	58.21	51.54	33.41	12.21	0.07465	0.0999	14.9728	155.624	3255545	2818383	1819776	1971836
1	11	A	2009-06-04 14:58:23	24.91	90.2	20.446	378.54	386.44	15.05	1.007	58.28	51.54	33.41	12.23	0.07466	0.1	14.9731	155.624	3255285	2818177	1819543	1971780
1	12	A	2009-06-04 14:58:24	24.92	90.21	20.426	379.19	387.1	15.05	1.007	58.23	51.57	33.42	12.23	0.0747	0.09991	14.9733	155.624	3254898	2817984	1819561	1971669
1	13	A	2009-06-04 14:58:25	24.89	90.22	20.422	379.21	387.11	15.04	1.007	58.26	51.57	33.42	12.23	0.07483	0.0999	14.9736	155.624	3254603	2818112	1819542	1971628
1	14	A	2009-06-04 14:58:26	24.89	90.22	20.593	382.91	390.96	15.05	1.007	58.78	51.57	33.43	12.23	0.07533	0.10079	14.9739	155.624	3252645	2817765	1817823	1971505
1	15	A	2009-06-04 14:58:27	24.88	90.21	20.687	381.75	389.82	15.06	1.007	59.04	51.57	33.44	12.22	0.07507	0.10069	14.9742	155.624	3253586	2817872	1817877	1971394
1	16	A	2009-06-04 14:58:28	24.87	90.21	20.6	380.94	388.95	15.07	1.007	58.83	51.52	33.44	12.23	0.07502	0.10039	14.9744	155.624	3253371	2817474	1818390	1971281
1	17	A	2009-06-04 14:58:29	24.87	90.2	20.698	383.72	391.83	15.07	1.007	59.14	51.52	33.44	12.22	0.07545	0.10092	14.9747	155.624	3252021	2817507	1817373	1971238
1	18	A	2009-06-04 14:58:30	24.86	90.2	20.796	385.36	393.55	15.07	1.007	59.45	51.52	33.44	12.22	0.0757	0.10123	14.975	155.624	3251010	2817355	1816695	1971175
1	19	A	2009-06-04 14:58:31	24.86	90.2	20.847	384.13	392.31	15.1	1.007	59.6	51.52	33.46	12.22	0.07538	0.10128	14.9753	155.624	3251293	2816772	1816480	1971088
1	20	A	2009-06-04 14:58:32	24.85	90.21	20.84	385.68	393.89	15.07	1.007	59.62	51.52	33.45	12.22	0.07589	0.10132	14.9756	155.624	3250192	2817236	1816371	1971037
1	21	A	2009-06-04 14:58:33	24.84	90.22	20.963	386.75	395.03	15.08	1.007	60.01	51.54	33.47	12.22	0.07591	0.10178	14.9758	155.624	3249551	2816695	1815383	1970859
1	22	A	2009-06-04 14:58:34	24.81	90.21	21.033	387.56	395.89	15.07	1.007	60.24	51.54	33.47	12.22	0.07603	0.10202	14.9761	155.624	3249242	2816764	1814944	1970859
1	23	A	2009-06-04 14:58:35	24.81	90.22	21.096	387.24	395.59	15.06	1.007	60.47	51.52	33.47	12.22	0.07591	0.10212	14.9764	155.624	3249283	2816475	1814631	1970763
1	24	A	2009-06-04 14:58:36	24.8	90.22	21.116	388.49	396.87	15.04	1.007	60.56	51.52	33.48	12.22	0.07609	0.10224	14.9767	155.624	3248405	2816226	1814436	1970796
1	25	A	2009-06-04 14:58:37	24.79	90.21	21.17	388.38	396.78	15.05	1.007	60.75	51.49	33.48	12.22	0.07617	0.10238	14.9769	155.624	3248315	2816294	1814167	1970701
1	26	A	2009-06-04 14:58:38	24.78	90.21	21.16	390.64	399.08	15.05	1.007	60.75	51.49	33.49	12.22	0.07653	0.10239	14.9772	155.624	3247166	2816350	1813920	1970498
1	27	A	2009-06-04 14:58:39	24.78	90.2	21.202	390.82	399.28	15.11	1.007	60.9	51.52	33.49	12.22	0.07648	0.10248	14.9775	155.624	3246984	2816059	1813651	1970399
1	28	A	2009-06-04 14:58:40	24.76	90.21	21.326	392.75	401.31	15.06	1.007	61.3	51.52	33.5	12.22	0.07672	0.10308	14.9778	155.624	3245501	2815483	1812508	1970391
1	29	A	2009-06-04 14:58:41	24.77	90.22	21.424	392.01	400.59	15.15	1.007	61.59	51.52	33.51	12.21	0.07652	0.10307	14.9781	155.624	3246655	2815956	1812504	1970398
1	30	A	2009-06-04 14:58:42	24.76	90.22	21.371	392.32	400.89	15.04	1.007	61.48	51.52	33.5	12.21	0.07681	0.10312	14.9783	155.624	3245423	2815640	1812277	1970217
1	31	A	2009-06-04 14:58:43	24.75	90.22	21.497	394.67	403.34	15.06	1.007	61.88	51.52	33.51	12.21	0.07704	0.10349	14.9786	155.624	3244959	2815896	1811640	1970280
1	32	A	2009-06-04 14:58:44	24.74	90.21	21.525	393.53	402.19	14.97	1.007	61.95	51.49	33.51	12.21	0.07677	0.10348	14.9789	155.624	3245470	2815555	1811506	1970074
1	33	A	2009-06-04 14:58:45	24.74	90.21	21.536	395.66	404.37	15.04	1.007	62.02	51.49	33.53	12.21	0.07719	0.10352	14.9792	155.624	3244086	2815509	1811331	1969964
1	34	A	2009-06-04 14:58:46	24.73	90.21	21.595	396.02	404.76	15.07	1.007	62.22	51.49	33.53	12.22	0.07723	0.10377	14.9794	155.624	3243940	2815507	1810973	1970088
1	35	A	2009-06-04 14:58:47	24.73	90.21	21.604	397.44	406.21	15.13	1.007	62.25	51.52	33.54	12.21	0.07745	0.1038	14.9797	155.624	3243233	2815543	1810682	1969869
1	36	A	2009-06-04 14:58:48	24.72	90.22	21.648	398.08	406.89	15.06	1.007	62.42	51.54	33.54	12.21	0.07756	0.10397	14.98	155.624	3242749	2815382	1810355	1969818
1	37	A	2009-06-04 14:58:49	24.73	90.21	21.67	397.84	406.65	15.11	1.007	62.48	51.52	33.54	12.21	0.07734	0.10397	14.9803	155.624	3243180	2815138	1810238	1969698
1	38	A	2009-06-04 14:58:50	24.71	90.21	21.649	396.73	405.51	15.05	1.007	62.46	51.52	33.56	12.21	0.07719	0.10387	14.9806	155.624	3243169	2814705	1810469	1969734
1	39	A	2009-06-04 14:58:51	24.71	90.21	21.659	397.96	406.77	15.06	1.007	62.48	51.49	33.55	12.21	0.07752	0.10394	14.9808	155.624	3242563	2815071	1810355	1969713
1	40	A	2009-06-04 14:58:52	24.71	90.2	21.655	396.2	404.97	15.07	1.007	62.47	51.49	33.56	12.21	0.07731	0.1039	14.9811	155.624	3242767	2814698	1810372	1969698
1	41	A	2009-06-04 14:58:53	24.7	90.2	21.727	399.34	408.21	15.08	1.007	62.71	51.49	33.57	12.21	0.07774	0.10429	14.9814	155.624	3241663	2814954	1809702	1969746
1	42	A	2009-06-04 14:58:54	24.69	90.21	21.816	399.7	408.62	15.05	1.007	62.97	51.49	33.56	12.21	0.07771	0.10451	14.9817	155.624	3241117	2814423	1809068	1969548
1	43	A	2009-06-04 14:58:55	24.69	90.22	21.844	400.43	409.37	15.04	1.007	63.1	51.49	33.57	12.2	0.07796	0.10457	14.9819	155.624	3241044	2815081	1808936	1969517
1	44	A	2009-06-04 14:58:56	24.68	90.23	21.883	401.26	410.24	15.04	1.007	63.26	51.52	33.58	12.21	0.0781	0.1047	14.9822	155.624	3240497	2814984	1808707	1969533
1	45	A	2009-06-04 14:58:57	24.67	90.22	21.914	401.83	410.83	15.07	1.007	63.34	51.52	33.59	12.21	0.07808	0.10481	14.9825	155.624	3240488	2814869	1808443	1969437
1	46	A	2009-06-04 14:58:58	24.66	90.22	21.977	402.15	411.19	15.05	1.007	63.56	51.49	33.59	12.21	0.0781	0.10498	14.9828	155.624	3239978	2814477	1808084	1969382
1	47	A	2009-06-04 14:58:59	24.65	90.21	22.009	402.57	411.63	15.08	1.007	63.68	51.49	33.59	12.21	0.07832	0.10514	14.9831	155.624	3239412	2814615	1807855	1969460
1	48	A	2009-06-04 14:59:00	24.65	90.2	22.079	403.65	412.76	15.07	1.007	63.92	51.49	33.6	12.21	0.07826	0.10529	14.9833	155.624	3239751	2814691	1807539	1969381
1	49	A	2009-06-04 14:59:01	24.66	90.21	22.077	403.25	412.35	15.05	1.007	63.92	51.49	33.6	12.2	0.07825	0.10528	14.9836	155.624	3239365	2814377	1807570	1969439
1	50	A	2009-06-04 14:59:02	24.64	90.21	22.07	403.15	412.25	15.04	1.007	63.94	51.49	33.6	12.2	0.07835	0.10529	14.9839	155.624	3239350	2814632	1807483	1969365
1	51	A	2009-06-04 14:59:03	24.64	90.21	22.117	404.38	413.53	15.07	1.007	64.07	51.52	33.62	12.2	0.07839	0.10554	14.9842	155.624	3238523	2814043	1807075	1969425
1	52	A	2009-06-04 14:59:04	24.65	90.21	22.169	404.95	414.13	15.09	1.007	64.22	51.52	33.62	12.2	0.07839	0.1055	14.9844	155.624	3238759	2814277	1806998	1969289
1	53	A	2009-06-04 14:59:05	24.64	90.22	22.114	403.88	413.01	15.09	1.007	64.07	51.49	33.63	12.2	0.07825	0.10541	14.9847	155.624	3239179	2814253	1807210	1969341
1	54	A	2009-06-04 14:59:06	24.61	90.21	22.103	405.5	414.66	15.07	1.007	64.07	51.49	33.62	12.19	0.07859	0.10539	14.985	155.624	3238558	2814630	1807212	1969260
1	55	A	2009-06-04 14:59:07	24.61	90.21	22.167	406.23	415.44	15.07	1.007	64.29	51.49	33.63	12.19	0.07872	0.1057	14.9853	155.624	3237844	2814356	1806707	1969344
1	56	A	2009-06-04 14:59:08	24.62	90.21	22.226	407.12	416.38	15.07	1.007	64.47	51.49	33.64	12.19	0.07878	0.10575	14.9856	155.624	3237595	2814359	1806513	1969265
1	57	A	2009-06-04 14:59:09	24.62	90.21	22.247	407.09	416.35	15.06	1.007	64.56	51.49	33.64	12.19	0.07886	0.10584	14.9858	155.624	3237428	2814406	1806432	1969324
1	58	A	2009-06-04 14:59:10	24.6	90.22	22.302	407.55	416.85	14.95	1.007	64.77	51.49	33.65	12.19	0.07899	0.10604	14.9861	155.624	3236858	2814297	1805997	1969297
1	59	A	2009-06-04 14:59:11	24.59	90.22	22.33	408.66	417.99	15.09	1.007	64.85	51.52	33.65	12.19	0.07894	0.10609	14.9864	155.624	3237143	2814409	1805856	1969229
1	60	A	2009-06-04 14:59:12	24.58	90.22	22.35	408.97	418.32	15.06	1.007	64.95	51.49	33.65	12.19	0.07896	0.10616	14.9867	155.624	3236639	2814009	1805651	1969155
1	61	A	2009-06-04 14:59:13	24.59	90.21	22.427	410.73	420.15	15.06	1.007	65.2	51.49	33.67	12.19	0.07937	0.10645	14.9869	155.624	3235537	2814116	1805209	1969176
1	62	A	2009-06-04 14:59:14	24.58	90.2	22.452	410.11	419.53	15.05	1.007	65.27	51.49	33.66	12.19	0.07916	0.10641	14.9872	155.624	3236302	2814257	1805260	1969208
1	63	A	2009-06-04 14:59:15	24.59	90.2	22.424	408.94	418.32	15.06	1.007	65.19	51.49	33.67	12.19	0.07893	0.10637	14.9875	155.624	3236603	2813877	1805399	1969270
1	64	A	2009-06-04 14:59:16	24.58	90.21	22.388	406.69	416	15.07	1.007	65.13	51.49	33.67	12.19	0.07872	0.10627	14.9878	155.624	3237319	2813947	1805611	1969335
1	65	A	2009-06-04 14:59:17	24.58	90.21	22.359	406.79	416.09	15.07	1.007	65.05	51.49	33.69	12.18	0.07877	0.1061	14.9881	155.625	3237461	2814160	1805907	1969278
1	66	A	2009-06-04 14:59:18	24.58	90.22	22.415	411.35	420.78	15.07	1.007	65.22	51.52	33.69	12.19	0.07945	0.1065	14.9883	155.625	3234925	2813922	1805090	1969239
1	67	A	2009-06-04 14:59:19	24.58	90.22	22.517	411.73	421.22	15.09	1.007	65.51	51.54	33.69	12.19	0.07939	0.10668	14.9886	155.625	3235401	2814121	1804720	1969156
1	68	A	2009-06-04 14:59:20	24.57	90.22	22.542	412.74	422.26	15.06	1.007	65.59	51.49	33.7	12.19	0.07951	0.10677	14.9889	155.625	3235266	2814309	1804689	1969299
1	69	A	2009-06-04 14:59:21	24.57	90.2	22.548	411.34	420.83	15.09	1.007	65.63	51.49	33.7	12.19	0.07933	0.10684	14.9892	155.625	3235371	2813862	1804588	1969292
1	70	A	2009-06-04 14:59:22	24.56	90.2	22.572	412.28	421.8	15.08	1.007	65.7	51.49	33.71	12.19	0.07956	0.10685	14.9894	155.625	3234883	2814150	1804511	1969270
1	71	A	2009-06-04 14:59:23	24.54	90.2	22.606	412.99	422.54	15.06	1.007	65.84	51.49	33.71	12.19	0.07962	0.10698	14.9897	155.625	3234732	2814164	1804298	1969307
1	72	A	2009-06-04 14:59:24	24.54	90.21	22.6	412.27	421.8	15.13	1.007	65.86	51.49	33.71	12.19	0.07952	0.10697	14.99	155.625	3235000	2814133	1804336	1969338
1	73	A	2009-06-04 14:59:25	24.54	90.21	22.588	412.66	422.2	15.07	1.007	65.83	51.52	33.72	12.18	0.07949	0.10686	14.9903	155.625	3235222	2814240	1804515	1969298
1	74	A	2009-06-04 14:59:26	24.54	90.21	22.584	413	422.54	15.08	1.007	65.86	51.54	33.73	12.18	0.07963	0.10689	14.9906	155.625	3235077	2814511	1804516	1969371
1	75	A	2009-06-04 14:59:27	24.53	90.21	22.594	413.77	423.33	15.07	1.007	65.89	51.52	33.73	12.19	0.07981	0.10694	14.9908	155.625	3234046	2814137	1804288	1969243
1	76	A	2009-06-04 14:59:28	24.53	90.22	22.64	415.59	425.22	15.04	1.007	66.03	51.49	33.74	12.18	0.08002	0.10713	14.9911	155.625	3233673	2814397	1803848	1969149
1	77	A	2009-06-04 14:59:29	24.53	90.21	22.682	414.83	424.46	15.06	1.007	66.18	51.49	33.73	12.18	0.07984	0.10728	14.9914	155.625	3233664	2813803	1803767	1969293
1	78	A	2009-06-04 14:59:30	24.53	90.21	22.745	415.97	425.65	15.06	1.007	66.37	51.49	33.75	12.19	0.08005	0.10741	14.9917	155.625	3233353	2814167	1803443	1969256
1	79	A	2009-06-04 14:59:31	24.53	90.2	22.747	413.75	423.38	15.05	1.007	66.36	51.52	33.74	12.19	0.07962	0.10734	14.9919	155.625	3234693	2814154	1803674	1969350
1	80	A	2009-06-04 14:59:32	24.54	90.21	22.71	415.63	425.29	15.08	1.007	66.26	51.49	33.74	12.19	0.08009	0.10738	14.9922	155.625	3233249	2814204	1803521	1969265
1	81	A	2009-06-04 14:59:33	24.53	90.21	22.786	416.23	425.94	15.07	1.007	66.49	51.52	33.76	12.19	0.08005	0.10757	14.9925	155.625	3233234	2814069	1803293	1969416
1	82	A	2009-06-04 14:59:34	24.54	90.22	22.79	416.45	426.16	15.05	1.007	66.47	51.54	33.76	12.19	0.08018	0.10755	14.9928	155.625	3233181	2814478	1803192	1969334
1	83	A	2009-06-04 14:59:35	24.54	90.22	22.799	416.03	425.74	15.13	1.007	66.49	51.49	33.77	12.18	0.08007	0.10753	14.9931	155.625	3233006	2813933	1803283	1969320
1	84	A	2009-06-04 14:59:36	24.53	90.22	22.84	417.83	427.6	15.06	1.007	66.61	51.49	33.77	12.18	0.08027	0.10782	14.9933	155.625	3232538	2814087	1802871	1969461
1	85	A	2009-06-04 14:59:37	24.54	90.21	22.874	418.08	427.87	15.08	1.007	66.7	51.49	33.78	12.18	0.0804	0.1078	14.9936	155.625	3232349	2814221	1802850	1969354
1	86	A	2009-06-04 14:59:38	24.55	90.21	22.843	417.5	427.26	15.09	1.007	66.61	51.49	33.79	12.18	0.08027	0.10765	14.9939	155.625	3233272	2814710	1803163	1969427
1	87	A	2009-06-04 14:59:39	24.52	90.21	22.818	416.84	426.57	15.15	1.007	66.54	51.49	33.79	12.17	0.08005	0.10762	14.9942	155.625	3233381	2814254	1803202	1969461
1	88	A	2009-06-04 14:59:40	24.52	90.21	22.853	418.67	428.46	15.06	1.007	66.68	51.54	33.79	12.19	0.08052	0.10782	14.9944	155.625	3231986	2814313	1802933	1969524
1	89	A	2009-06-04 14:59:41	24.52	90.22	22.898	419.48	429.31	15.08	1.007	66.82	51.54	33.79	12.18	0.08052	0.10789	14.9947	155.625	3231968	2814368	1802646	1969431
1	90	A	2009-06-04 14:59:42	24.52	90.22	22.922	418.94	428.77	15.05	1.007	66.89	51.54	33.8	12.18	0.08044	0.10793	14.995	155.625	3232412	2814470	1802694	1969504
1	91	A	2009-06-04 14:59:43	24.52	90.22	22.934	419.78	429.63	15.07	1.007	66.97	51.49	33.81	12.18	0.08063	0.10806	14.9953	155.625	3231846	2814454	1802506	1969507
1	92	A	2009-06-04 14:59:44	24.53	90.21	22.963	420.7	430.59	15.07	1.007	67.04	51.52	33.81	12.18	0.08067	0.1081	14.9956	155.625	3231420	2814218	1802368	1969466
1	93	A	2009-06-04 14:59:45	24.53	90.2	22.962	420.64	430.52	15.08	1.007	67.03	51.49	33.82	12.18	0.08069	0.10811	14.9958	155.625	3231492	2814345	1802357	1969472
1	94	A	2009-06-04 14:59:46	24.53	90.21	22.958	420.36	430.24	15.1	1.007	66.99	51.52	33.82	12.18	0.08058	0.10803	14.9961	155.625	3232102	2814619	1802471	1969487
1	95	A	2009-06-04 14:59:47	24.51	90.22	22.954	420.22	430.09	15.05	1.007	67.02	51.52	33.82	12.18	0.08065	0.10807	14.9964	155.625	3231793	2814499	1802478	1969539
1	96	A	2009-06-04 14:59:48	24.52	90.21	22.941	420.71	430.59	15.06	1.007	66.94	51.54	33.84	12.18	0.08057	0.10798	14.9967	155.625	3231515	2814041	1802532	1969410
1	97	A	2009-06-04 14:59:49	24.52	90.21	22.977	420.5	430.39	15.06	1.007	67.04	51.54	33.84	12.18	0.08072	0.10813	14.9969	155.625	3231426	2814396	1802465	1969666
1	98	A	2009-06-04 14:59:50	24.51	90.22	22.978	421.1	431	15.04	1.007	67.09	51.52	33.84	12.18	0.08073	0.10818	14.9972	155.625	3231332	2814350	1802311	1969608
1	99	A	2009-06-04 14:59:51	24.52	90.21	23.009	422.36	432.31	15.1	1.007	67.18	51.49	33.85	12.18	0.08097	0.10824	14.9975	155.625	3230822	2814506	1802211	1969534
1	100	A	2009-06-04 14:59:52	24.5	90.2	23.056	421.94	431.9	15.16	1.007	67.31	51.52	33.85	12.19	0.0807	0.10842	14.9978	155.625	3231248	2814150	1801938	1969651
1	101	A	2009-06-04 14:59:53	24.51	90.2	23.059	422.76	432.74	15.05	1.007	67.36	51.49	33.85	12.18	0.08105	0.10845	14.9981	155.625	3231001	2814926	1801931	1969705
1	102	A	2009-06-04 14:59:54	24.51	90.21	23.082	423.65	433.66	15.08	1.007	67.43	51.52	33.85	12.19	0.08121	0.1085	14.9983	155.625	3230179	2814664	1801794	1969666
1	103	A	2009-06-04 14:59:55	24.52	90.21	23.081	423.2	433.2	15.11	1.007	67.43	51.54	33.87	12.18	0.08088	0.10844	14.9986	155.625	3230954	2814469	1801853	1969636
1	104	A	2009-06-04 14:59:56	24.51	90.22	23.07	423.92	433.93	15.06	1.007	67.4	51.54	33.87	12.19	0.08127	0.10846	14.9989	155.625	3230085	2814760	1801837	1969621
1	105	A	2009-06-04 14:59:57	24.5	90.22	23.112	424.42	434.46	15.04	1.007	67.53	51.54	33.87	12.18	0.08137	0.10853	14.9992	155.625	3229956	2814911	1801695	1969614
1	106	A	2009-06-04 14:59:58	24.5	90.21	23.109	423.67	433.69	15.06	1.007	67.51	51.49	33.88	12.18	0.08121	0.10859	14.9994	155.625	3230051	2814540	1801655	1969681
1	107	A	2009-06-04 14:59:59	24.51	90.21	23.146	424.87	434.94	15.06	1.007	67.62	51.49	33.88	12.18	0.08111	0.10863	14.9997	155.625	3230296	2814473	1801607	1969720
1	108	A	2009-06-04 15:00:00	24.5	90.2	23.135	424.5	434.56	15.05	1.007	67.58	51.49	33.88	12.18	0.08122	0.1087	15	155.625	3230067	2814596	1801528	1969767
1	109	A	2009-06-04 15:00:01	24.51	90.2	23.149	425.36	435.44	15.07	1.007	67.66	51.49	33.89	12.18	0.08148	0.10865	15.0003	155.625	3229474	2814791	1801481	1969629
1	110	A	2009-06-04 15:00:02	24.5	90.21	23.165	426.55	436.66	15.09	1.007	67.71	51.52	33.89	12.19	0.08161	0.10876	15.0006	155.625	3229194	2814914	1801277	1969625
1	111	A	2009-06-04 15:00:03	24.52	90.21	23.156	425.69	435.78	15.07	1.007	67.65	51.54	33.9	12.19	0.08128	0.10868	15.0008	155.625	3229699	2814475	1801466	1969710
1	112	A	2009-06-04 15:00:04	24.5	90.22	23.155	425.31	435.39	15.06	1.007	67.65	51.54	33.91	12.19	0.08134	0.10869	15.0011	155.625	3229572	2814519	1801428	1969679
1	113	A	2009-06-04 15:00:05	24.51	90.22	23.168	425.92	436.02	15.05	1.007	67.69	51.54	33.9	12.19	0.08127	0.1087	15.0014	155.625	3229834	2814568	1801485	1969766
1	114	A	2009-06-04 15:00:06	24.51	90.22	23.181	427.14	437.28	15.08	1.007	67.73	51.49	33.92	12.19	0.08177	0.10885	15.0017	155.625	3228777	2815014	1801267	1969796
1	115	A	2009-06-04 15:00:07	24.5	90.21	23.21	427.94	438.11	14.99	1.007	67.8	51.52	33.92	12.18	0.0818	0.10883	15.0019	155.625	3228867	2815162	1801292	1969786
1	116	A	2009-06-04 15:00:08	24.49	90.2	23.219	427.62	437.79	15.06	1.007	67.86	51.52	33.92	12.18	0.08174	0.10891	15.0022	155.625	3228722	2814870	1801173	1969818
1	117	A	2009-06-04 15:00:09	24.49	90.21	23.215	428.4	438.58	15.06	1.007	67.86	51.49	33.93	12.18	0.08188	0.10881	15.0025	155.625	3228611	2815162	1801345	1969800
1	118	A	2009-06-04 15:00:10	24.49	90.21	23.196	427.15	437.3	15.07	1.007	67.84	51.54	33.93	12.18	0.08165	0.10881	15.0028	155.625	3228988	2814868	1801279	1969733
1	119	A	2009-06-04 15:00:11	24.48	90.21	23.21	428.68	438.87	15.05	1.007	67.89	51.54	33.93	12.18	0.08187	0.10892	15.0031	155.625	3228383	2814975	1801168	1969863
2	0	A	2009-06-04 15:00:11	25	90.2	19.69	371.9	379.37	15.08	1.007	55.81	51.59	33.36	12.2	0.07361	0.09754	15.0031	155.625	3228383	2814975	1801168	1969863
3	59.5	A	2009-06-04 15:00:11	24.65	90.21	22.047	404.99	414.14	15.07	1.007	63.85	51.52	33.65	12.2	0.07848	0.10518	15.0031	155.625	3228383	2814975	1801168	1969863
4	119	A	2009-06-04 15:00:11	0.52	0.03	3.49	56.97	59.65	0.21	0	11.95	0.13	0.57	0.06	0.00825	0.01123	15.0031	155.625	3228383	2814975	1801168	1969863
CrvFitStatus:	Exp	A
Exp_Flux:	5.4	A
Exp_FluxCV:	1.3	A
Exp_dCdry/dt:	0.729	A
Exp_R2:	0.9921	A
Exp_SSN:	0.8679	A
Exp_SE:	0.004	A
Exp_a:	0.007603	A
Exp_Cx:	475.3	A
Exp_Co:	379.4	A
Exp_t0:	-6.1	A
Exp_Iter:	8	A
Exp_MaxIter:	10	A
Lin_Flux:	2.96	A
Lin_FluxCV:	1.8	A
Lin_dCdry/dt:	0.4	A
Lin_R2:	0.984	A
Lin_SSN:	1.7543	A
Lin_SE:	0.005	A
Crv_Domain:	90	A
Crv_#Smp:	90	A
Dead Band:	00:30:00	A
TimeClosing:	16	A
		A
		A
LI-8100:	1c8	B2	81	5463	1d2	188
File Name:	SBP604	B2
Instrument Name:	LI-8100	B2
Serial Number:	81A-0368	B2
Software:	2.0.0	B2	LI-8100 File Viewer 2.0.0
Comments:	2	B2
Obs#:	2	B2
Port#:	0	B2
Label:	SNJ	B2
Observation Length:	02:00:00	B2
Observation Delay:	00:20:00	B2
IRGA Averaging:	1	B2
Flow8100:	10	B2
FlowMux:	0	B2
Tmux:	0	B2
Virga:	19	B2
Vmux:	55	B2
Vext:	0	B2
Vcham:	4823.9	B2
Offset:	4.5	B2
Area:	317.8	B2
Vtotal:	6273	B2
V3 Info:	0	B2	M=0.43	B=0.56
Labels_01:	22	B2
Type	Etime	B2	Date	Tcham	Pressure	H2O	CO2	Cdry	T4	V3	RH	Tbench	Tboard	Vin	CO2ABS	H2OABS	Hour	DOY	RAWCO2	RAWCO2REF	RAWH2O	RAWH2OREF
1	-1	B2	2009-06-04 15:02:09	25.15	90.2	19.924	386.74	394.6	16.2	0.742	56.02	51.54	34.18	12.2	0.07498	0.09919	15.0358	155.626	3250723	2815076	1821854	1972638
1	-1	B2	2009-06-04 15:02:10	25.15	90.2	19.752	379.63	387.28	16.19	0.742	55.53	51.54	34.19	12.07	0.07456	0.0975	15.0361	155.626	3250804	2813993	1822548	1969989
1	-1	B2	2009-06-04 15:02:11	25.14	90.19	19.366	386.56	394.2	16.12	0.742	54.44	51.52	34.18	12.08	0.07566	0.09649	15.0364	155.627	3249310	2815739	1824181	1969723
1	-1	B2	2009-06-04 15:02:12	25.13	90.19	19.474	384.45	392.08	16.11	0.742	54.78	51.52	34.2	12.08	0.07537	0.09695	15.0367	155.627	3249582	2815180	1823472	1969891
1	-1	B2	2009-06-04 15:02:13	25.13	90.19	19.541	384.02	391.67	16.06	0.742	54.97	51.49	34.2	12.08	0.07544	0.09696	15.0369	155.627	3249424	2815228	1823578	1970020
1	-1	B2	2009-06-04 15:02:14	25.12	90.19	19.553	384.22	391.88	16.08	0.742	55.03	51.49	34.21	12.08	0.07537	0.097	15.0372	155.627	3249546	2815128	1823584	1970082
1	-1	B2	2009-06-04 15:02:15	25.12	90.18	19.582	384.56	392.24	16.05	0.742	55.11	51.52	34.23	12.07	0.07556	0.09706	15.0375	155.627	3249651	2815742	1823577	1970191
1	-1	B2	2009-06-04 15:02:16	25.1	90.19	19.552	383.63	391.28	16.06	0.742	55.06	51.52	34.22	12.08	0.07539	0.09697	15.0378	155.627	3249822	2815467	1823692	1970162
1	-1	B2	2009-06-04 15:02:17	25.09	90.2	19.593	384.79	392.48	15.99	0.742	55.22	51.54	34.23	12.08	0.0756	0.09714	15.0381	155.627	3249344	2815601	1823370	1970153
1	-1	B2	2009-06-04 15:02:18	25.08	90.2	19.663	384.92	392.64	15.94	0.742	55.45	51.54	34.24	12.08	0.07547	0.09738	15.0383	155.627	3249755	2815596	1823075	1970313
1	-1	B2	2009-06-04 15:02:19	25.08	90.19	19.684	385.26	392.99	15.97	0.742	55.53	51.49	34.26	12.07	0.07564	0.09747	15.0386	155.627	3249273	2815673	1822734	1970129
1	-1	B2	2009-06-04 15:02:20	25.08	90.19	19.758	385.66	393.43	15.98	1.027	55.74	51.52	34.26	12.08	0.07562	0.09767	15.0389	155.627	3249383	2815705	1822328	1970098
1	-1	B2	2009-06-04 15:02:21	25.06	90.19	19.757	385.04	392.8	15.93	1.027	55.77	51.49	34.27	12.07	0.07556	0.09774	15.0392	155.627	3249410	2815529	1822309	1970191
1	-1	B2	2009-06-04 15:02:22	25.06	90.19	19.807	385.37	393.16	15.93	1.027	55.95	51.49	34.27	12.07	0.07574	0.09786	15.0394	155.627	3249106	2815767	1822060	1970159
1	-1	B2	2009-06-04 15:02:23	25.06	90.19	19.801	384.17	391.93	15.91	1.027	55.93	51.49	34.29	12.06	0.07555	0.09785	15.0397	155.627	3249374	2815493	1822127	1970233
1	-1	B2	2009-06-04 15:02:24	25.05	90.19	19.889	385.93	393.76	15.84	1.027	56.21	51.54	34.29	12.06	0.07571	0.09824	15.04	155.627	3248838	2815513	1821305	1970163
1	0	B2	2009-06-04 15:02:25	25.04	90.21	19.904	385.44	393.27	15.86	1.027	56.3	51.54	34.29	12.16	0.07562	0.09808	15.0403	155.627	3248942	2815354	1821561	1970128
1	1	B2	2009-06-04 15:02:26	25.05	90.21	19.886	385.34	393.16	15.88	1.027	56.25	51.54	34.31	12.17	0.07562	0.09806	15.0406	155.627	3249285	2815608	1821629	1970125
1	2	B2	2009-06-04 15:02:27	25.05	90.19	19.92	385.79	393.63	15.88	1.027	56.33	51.49	34.32	12.16	0.07578	0.09835	15.0408	155.627	3248810	2815609	1821238	1970229
1	3	B2	2009-06-04 15:02:28	25.05	90.19	19.958	385.76	393.62	15.86	1.027	56.48	51.49	34.32	12.17	0.07578	0.09841	15.0411	155.627	3248594	2815461	1821046	1970191
1	4	B2	2009-06-04 15:02:29	25.04	90.19	20.051	386.49	394.4	15.83	1.027	56.74	51.49	34.33	12.18	0.07586	0.09873	15.0414	155.627	3248605	2815673	1820493	1970195
1	5	B2	2009-06-04 15:02:30	25.03	90.19	20.171	386.18	394.13	15.83	1.027	57.08	51.52	34.33	12.18	0.07582	0.09915	15.0417	155.627	3248585	2815558	1819706	1970217
1	6	B2	2009-06-04 15:02:31	25.04	90.2	20.133	385.98	393.91	15.84	1.027	56.98	51.54	34.34	12.18	0.07575	0.09888	15.0419	155.627	3248746	2815504	1820180	1970201
1	7	B2	2009-06-04 15:02:32	25.03	90.2	20.104	386.73	394.66	15.8	1.027	56.93	51.54	34.35	12.17	0.07585	0.09886	15.0422	155.627	3248461	2815542	1820254	1970230
1	8	B2	2009-06-04 15:02:33	25.04	90.19	20.14	386.84	394.79	15.78	1.027	57.02	51.54	34.35	12.17	0.07588	0.099	15.0425	155.627	3248267	2815449	1819874	1970100
1	9	B2	2009-06-04 15:02:34	25.03	90.19	20.169	386.91	394.87	15.77	1.027	57.11	51.54	34.35	12.17	0.07587	0.0991	15.0428	155.627	3248342	2815483	1819783	1970212
1	10	B2	2009-06-04 15:02:35	25.03	90.19	20.199	387.31	395.29	15.77	1.027	57.19	51.49	34.37	12.17	0.07586	0.09921	15.0431	155.627	3247949	2815136	1819612	1970234
1	11	B2	2009-06-04 15:02:36	25.03	90.19	20.222	386.83	394.81	15.78	1.027	57.26	51.49	34.37	12.17	0.07585	0.09928	15.0433	155.627	3248285	2815399	1819467	1970232
1	12	B2	2009-06-04 15:02:37	25.03	90.19	20.32	387.31	395.34	15.74	1.027	57.53	51.52	34.38	12.17	0.07603	0.09967	15.0436	155.627	3248163	2815744	1818753	1970203
1	13	B2	2009-06-04 15:02:38	25.01	90.19	20.421	388.68	396.78	15.73	1.027	57.85	51.49	34.38	12.18	0.07615	0.10005	15.0439	155.627	3247885	2815865	1817961	1970142
1	14	B2	2009-06-04 15:02:39	25.02	90.19	20.583	388.74	396.91	15.74	1.027	58.31	51.52	34.4	12.18	0.07614	0.1005	15.0442	155.627	3247696	2815674	1817167	1970193
1	15	B2	2009-06-04 15:02:40	25	90.19	20.631	387.97	396.14	15.73	1.027	58.45	51.54	34.39	12.18	0.07597	0.10057	15.0444	155.627	3247659	2815189	1816981	1970137
1	16	B2	2009-06-04 15:02:41	25.01	90.2	20.677	388.33	396.53	15.73	1.027	58.59	51.52	34.4	12.18	0.07615	0.10083	15.0447	155.627	3247565	2815603	1816571	1970213
1	17	B2	2009-06-04 15:02:42	25	90.2	20.804	389.04	397.3	15.71	1.027	58.98	51.49	34.4	12.18	0.07623	0.10125	15.045	155.627	3247336	2815620	1815793	1970198
1	18	B2	2009-06-04 15:02:43	25.01	90.19	20.875	389.42	397.72	15.76	1.027	59.18	51.49	34.42	12.18	0.07623	0.10151	15.0453	155.627	3247150	2815457	1815338	1970232
1	19	B2	2009-06-04 15:02:44	24.99	90.2	20.878	389.55	397.86	15.73	1.027	59.19	51.49	34.42	12.18	0.07631	0.1014	15.0456	155.627	3246808	2815436	1815426	1970150
1	20	B2	2009-06-04 15:02:45	24.99	90.2	20.866	388.83	397.12	15.73	1.027	59.19	51.49	34.43	12.17	0.07616	0.10132	15.0458	155.627	3247126	2815288	1815601	1970189
1	21	B2	2009-06-04 15:02:46	24.99	90.2	20.861	389.76	398.06	15.7	1.027	59.18	51.52	34.43	12.17	0.07625	0.10136	15.0461	155.627	3246953	2815353	1815601	1970213
1	22	B2	2009-06-04 15:02:47	24.98	90.21	20.913	389.97	398.3	15.69	1.027	59.37	51.54	34.43	12.17	0.0764	0.10155	15.0464	155.627	3246799	2815683	1815119	1970115
1	23	B2	2009-06-04 15:02:48	24.96	90.2	20.991	391.26	399.65	15.71	1.027	59.62	51.54	34.44	12.17	0.07638	0.10176	15.0467	155.627	3246518	2815356	1814747	1970126
1	24	B2	2009-06-04 15:02:49	24.98	90.2	21.016	390.94	399.33	15.73	1.027	59.69	51.52	34.45	12.16	0.07646	0.10191	15.0469	155.627	3246410	2815425	1814525	1970130
1	25	B2	2009-06-04 15:02:50	24.98	90.2	21.051	391.02	399.43	15.67	1.027	59.79	51.49	34.46	12.18	0.07654	0.102	15.0472	155.627	3246117	2815430	1814397	1970200
1	26	B2	2009-06-04 15:02:51	24.95	90.19	21.046	391.84	400.27	15.67	1.027	59.8	51.49	34.45	12.18	0.07666	0.10195	15.0475	155.627	3246019	2815691	1814380	1970088
1	27	B2	2009-06-04 15:02:52	24.96	90.19	21.116	391.2	399.64	15.68	1.027	60	51.49	34.46	12.18	0.07663	0.10224	15.0478	155.627	3246192	2815749	1813912	1970153
1	28	B2	2009-06-04 15:02:53	24.94	90.2	21.155	391.08	399.53	15.7	1.027	60.16	51.52	34.46	12.18	0.07643	0.1024	15.0481	155.627	3246098	2815105	1813630	1970171
1	29	B2	2009-06-04 15:02:54	24.94	90.2	21.222	391.1	399.58	15.65	1.027	60.38	51.54	34.48	12.17	0.07639	0.10259	15.0483	155.627	3246301	2815176	1813382	1970288
1	30	B2	2009-06-04 15:02:55	24.95	90.2	21.257	390.98	399.47	15.65	1.027	60.48	51.54	34.48	12.17	0.07655	0.10267	15.0486	155.627	3245936	2815290	1813083	1970126
1	31	B2	2009-06-04 15:02:56	24.94	90.19	21.299	393.26	401.82	15.65	1.027	60.59	51.54	34.49	12.17	0.07681	0.10278	15.0489	155.627	3245506	2815656	1812900	1970160
1	32	B2	2009-06-04 15:02:57	24.94	90.19	21.259	393.39	401.94	15.67	1.027	60.52	51.49	34.49	12.17	0.07694	0.10264	15.0492	155.627	3245381	2815858	1813195	1970143
1	33	B2	2009-06-04 15:02:58	24.93	90.18	21.286	392.81	401.35	15.64	1.027	60.59	51.49	34.49	12.17	0.07693	0.10273	15.0494	155.627	3245489	2815971	1812893	1970051
1	34	B2	2009-06-04 15:02:59	24.92	90.19	21.363	393.56	402.15	15.64	1.027	60.85	51.49	34.5	12.17	0.07676	0.10295	15.0497	155.627	3245139	2815209	1812571	1970138
1	35	B2	2009-06-04 15:03:00	24.92	90.2	21.369	393.64	402.24	15.63	1.027	60.87	51.52	34.5	12.17	0.07684	0.10299	15.05	155.627	3244795	2815168	1812462	1970131
1	36	B2	2009-06-04 15:03:01	24.93	90.21	21.37	393.87	402.47	15.64	1.027	60.88	51.54	34.5	12.17	0.07678	0.10304	15.0503	155.627	3245088	2815247	1812466	1970244
1	37	B2	2009-06-04 15:03:02	24.91	90.2	21.475	393.5	402.13	15.63	1.027	61.21	51.54	34.52	12.17	0.07677	0.10344	15.0506	155.627	3245344	2815395	1811667	1970140
1	38	B2	2009-06-04 15:03:03	24.91	90.2	21.521	394.29	402.96	15.64	1.027	61.34	51.54	34.51	12.17	0.07697	0.1035	15.0508	155.627	3244750	2815437	1811594	1970185
1	39	B2	2009-06-04 15:03:04	24.92	90.19	21.52	393.97	402.63	15.67	1.027	61.33	51.54	34.53	12.17	0.07695	0.10348	15.0511	155.627	3244686	2815336	1811618	1970170
1	40	B2	2009-06-04 15:03:05	24.92	90.19	21.564	395.07	403.78	15.63	1.027	61.46	51.49	34.53	12.17	0.07703	0.10364	15.0514	155.627	3244486	2815331	1811416	1970238
1	41	B2	2009-06-04 15:03:06	24.9	90.19	21.532	395.42	404.12	15.62	1.027	61.4	51.49	34.54	12.17	0.07703	0.10348	15.0517	155.627	3244245	2815172	1811589	1970142
1	42	B2	2009-06-04 15:03:07	24.9	90.19	21.574	394.94	403.65	15.63	1.027	61.52	51.49	34.54	12.17	0.07692	0.10371	15.0519	155.627	3244533	2815124	1811225	1970216
1	43	B2	2009-06-04 15:03:08	24.89	90.2	21.62	394.5	403.22	15.62	1.027	61.7	51.52	34.54	12.17	0.0769	0.10392	15.0522	155.627	3244624	2815154	1810764	1970126
1	44	B2	2009-06-04 15:03:09	24.9	90.2	21.704	394.76	403.52	15.63	1.027	61.94	51.54	34.56	12.17	0.07706	0.10411	15.0525	155.627	3244446	2815473	1810412	1970170
1	45	B2	2009-06-04 15:03:10	24.88	90.2	21.704	396.35	405.14	15.6	1.027	61.94	51.54	34.56	12.17	0.0772	0.10405	15.0528	155.627	3243861	2815326	1810496	1970105
1	46	B2	2009-06-04 15:03:11	24.88	90.2	21.71	397.11	405.92	15.59	1.027	61.99	51.52	34.57	12.17	0.07737	0.1041	15.0531	155.627	3243628	2815577	1810491	1970202
1	47	B2	2009-06-04 15:03:12	24.89	90.19	21.719	397.55	406.38	15.59	1.027	62.01	51.49	34.56	12.17	0.07753	0.10415	15.0533	155.627	3243223	2815687	1810371	1970170
1	48	B2	2009-06-04 15:03:13	24.87	90.19	21.737	397.55	406.38	15.61	1.027	62.06	51.49	34.57	12.17	0.07741	0.1042	15.0536	155.627	3243398	2815490	1810265	1970154
1	49	B2	2009-06-04 15:03:14	24.87	90.19	21.743	397.32	406.15	15.61	1.027	62.12	51.49	34.58	12.17	0.07734	0.10421	15.0539	155.627	3243529	2815428	1810213	1970125
1	50	B2	2009-06-04 15:03:15	24.87	90.19	21.778	396.88	405.72	15.59	1.027	62.22	51.52	34.58	12.17	0.07726	0.10437	15.0542	155.627	3243620	2815280	1809958	1970159
1	51	B2	2009-06-04 15:03:16	24.87	90.2	21.831	396.66	405.51	15.6	1.027	62.41	51.54	34.58	12.17	0.07733	0.10454	15.0544	155.627	3243446	2815330	1809659	1970175
1	52	B2	2009-06-04 15:03:17	24.86	90.2	21.854	397.08	405.95	15.6	1.027	62.48	51.54	34.59	12.17	0.07736	0.10458	15.0547	155.627	3243564	2815508	1809640	1970237
1	53	B2	2009-06-04 15:03:18	24.87	90.2	21.884	397.82	406.72	15.58	1.027	62.56	51.54	34.59	12.17	0.07752	0.10468	15.055	155.627	3242872	2815342	1809442	1970218
1	54	B2	2009-06-04 15:03:19	24.86	90.2	21.934	397.27	406.18	15.57	1.027	62.74	51.52	34.6	12.17	0.07739	0.10486	15.0553	155.627	3243241	2815312	1809078	1970201
1	55	B2	2009-06-04 15:03:20	24.85	90.19	21.981	397.56	406.49	15.59	1.027	62.87	51.49	34.61	12.17	0.07738	0.10499	15.0556	155.627	3243256	2815286	1808852	1970205
1	56	B2	2009-06-04 15:03:21	24.85	90.19	22.007	398.3	407.26	15.59	1.027	62.95	51.49	34.61	12.17	0.07757	0.10504	15.0558	155.627	3242943	2815501	1808746	1970163
1	57	B2	2009-06-04 15:03:22	24.86	90.19	22.021	397.64	406.59	15.6	1.027	62.99	51.49	34.62	12.17	0.07739	0.10502	15.0561	155.627	3242853	2814984	1808774	1970179
1	58	B2	2009-06-04 15:03:23	24.86	90.19	21.999	398.75	407.72	15.59	1.027	62.92	51.52	34.61	12.17	0.07766	0.10507	15.0564	155.627	3242537	2815509	1808671	1970225
1	59	B2	2009-06-04 15:03:24	24.86	90.2	22.06	398.78	407.78	15.59	1.027	63.1	51.54	34.61	12.17	0.0776	0.10527	15.0567	155.627	3242527	2815271	1808285	1970157
1	60	B2	2009-06-04 15:03:25	24.85	90.21	22.064	398.36	407.35	15.57	1.027	63.16	51.54	34.62	12.17	0.07752	0.10521	15.0569	155.627	3242582	2815185	1808379	1970211
1	61	B2	2009-06-04 15:03:26	24.85	90.2	22.102	399.6	408.63	15.55	1.027	63.26	51.52	34.63	12.17	0.0778	0.10541	15.0572	155.627	3241911	2815288	1808097	1970228
1	62	B2	2009-06-04 15:03:27	24.83	90.19	22.105	399.8	408.84	15.6	1.027	63.26	51.49	34.64	12.17	0.07765	0.10537	15.0575	155.627	3242421	2815268	1808213	1970242
1	63	B2	2009-06-04 15:03:28	24.83	90.18	22.098	400.23	409.28	15.55	1.027	63.27	51.49	34.64	12.17	0.07777	0.10539	15.0578	155.627	3242008	2815297	1808119	1970219
1	64	B2	2009-06-04 15:03:29	24.84	90.19	22.098	399.84	408.88	15.58	1.027	63.28	51.49	34.64	12.17	0.07775	0.10538	15.0581	155.627	3241924	2815213	1808073	1970192
1	65	B2	2009-06-04 15:03:30	24.82	90.2	22.166	400.22	409.29	15.56	1.027	63.48	51.49	34.64	12.17	0.07786	0.10562	15.0583	155.627	3242136	2815653	1807707	1970245
1	66	B2	2009-06-04 15:03:31	24.84	90.21	22.198	399.6	408.67	15.6	1.027	63.58	51.54	34.65	12.17	0.07787	0.10566	15.0586	155.627	3241933	2815545	1807598	1970249
1	67	B2	2009-06-04 15:03:32	24.84	90.21	22.213	400.09	409.18	15.57	1.027	63.62	51.54	34.65	12.17	0.07778	0.10572	15.0589	155.627	3242117	2815463	1807488	1970249
1	68	B2	2009-06-04 15:03:33	24.84	90.21	22.237	400.79	409.91	15.58	1.027	63.69	51.52	34.67	12.17	0.07799	0.10578	15.0592	155.627	3241681	2815615	1807371	1970189
1	69	B2	2009-06-04 15:03:34	24.82	90.2	22.231	400.74	409.85	15.56	1.027	63.71	51.52	34.66	12.17	0.07784	0.10587	15.0594	155.627	3241550	2815048	1807188	1970131
1	70	B2	2009-06-04 15:03:35	24.81	90.19	22.26	401.53	410.67	15.53	1.027	63.78	51.49	34.67	12.17	0.07793	0.10584	15.0597	155.627	3241382	2815209	1807222	1970167
1	71	B2	2009-06-04 15:03:36	24.83	90.19	22.295	401.96	411.13	15.57	1.027	63.88	51.49	34.68	12.17	0.07803	0.10608	15.06	155.627	3241486	2815581	1806804	1970183
1	72	B2	2009-06-04 15:03:37	24.82	90.2	22.324	401.61	410.78	15.56	1.027	63.97	51.49	34.68	12.17	0.07805	0.10608	15.0603	155.628	3240939	2815164	1806648	1970013
1	73	B2	2009-06-04 15:03:38	24.8	90.2	22.325	401.77	410.95	15.55	1.027	64.01	51.54	34.67	12.17	0.078	0.10602	15.0606	155.628	3241077	2815158	1806805	1970097
1	74	B2	2009-06-04 15:03:39	24.81	90.21	22.318	402.23	411.41	15.55	1.027	64	51.54	34.69	12.17	0.07817	0.10606	15.0608	155.628	3240967	2815552	1806727	1970099
1	75	B2	2009-06-04 15:03:40	24.81	90.21	22.363	403.31	412.53	15.56	1.027	64.13	51.52	34.69	12.17	0.07835	0.1062	15.0611	155.628	3240626	2815735	1806562	1970202
1	76	B2	2009-06-04 15:03:41	24.81	90.2	22.362	402.75	411.96	15.55	1.027	64.16	51.49	34.69	12.17	0.07824	0.10623	15.0614	155.628	3240998	2815751	1806469	1970152
1	77	B2	2009-06-04 15:03:42	24.81	90.2	22.402	402.29	411.51	15.55	1.027	64.27	51.52	34.7	12.17	0.078	0.10636	15.0617	155.628	3241194	2815229	1806278	1970182
1	78	B2	2009-06-04 15:03:43	24.81	90.19	22.457	402.77	412.02	15.57	1.027	64.42	51.49	34.7	12.17	0.07809	0.10652	15.0619	155.628	3240774	2815131	1806063	1970279
1	79	B2	2009-06-04 15:03:44	24.82	90.19	22.506	402.59	411.86	15.56	1.027	64.57	51.49	34.7	12.17	0.07814	0.10663	15.0622	155.628	3240654	2815165	1805671	1970068
1	80	B2	2009-06-04 15:03:45	24.81	90.2	22.492	402.96	412.23	15.56	1.027	64.53	51.49	34.72	12.18	0.07812	0.10654	15.0625	155.628	3240652	2815139	1805858	1970141
1	81	B2	2009-06-04 15:03:46	24.8	90.2	22.495	402.47	411.73	15.54	1.027	64.54	51.54	34.72	12.17	0.07794	0.10656	15.0628	155.628	3240773	2814733	1805810	1970116
1	82	B2	2009-06-04 15:03:47	24.81	90.21	22.506	403.19	412.47	15.55	1.027	64.58	51.54	34.72	12.17	0.07823	0.10666	15.0631	155.628	3240388	2815209	1805605	1970082
1	83	B2	2009-06-04 15:03:48	24.8	90.21	22.522	403.92	413.23	15.57	1.027	64.63	51.54	34.72	12.17	0.07846	0.10668	15.0633	155.628	3239823	2815356	1805594	1970114
1	84	B2	2009-06-04 15:03:49	24.79	90.21	22.525	404.35	413.67	15.55	1.027	64.67	51.49	34.72	12.17	0.07839	0.10676	15.0636	155.628	3240048	2815348	1805523	1970196
1	85	B2	2009-06-04 15:03:50	24.8	90.2	22.548	404.22	413.55	15.57	1.027	64.73	51.49	34.72	12.17	0.07835	0.10686	15.0639	155.628	3240221	2815320	1805430	1970236
1	86	B2	2009-06-04 15:03:51	24.78	90.19	22.538	404.89	414.23	15.54	1.027	64.7	51.49	34.73	12.17	0.07855	0.10673	15.0642	155.628	3239918	2815666	1805500	1970079
1	87	B2	2009-06-04 15:03:52	24.78	90.19	22.554	405.15	414.5	15.52	1.027	64.78	51.52	34.73	12.17	0.07854	0.10683	15.0644	155.628	3239466	2815274	1805311	1970130
1	88	B2	2009-06-04 15:03:53	24.78	90.2	22.586	405.23	414.6	15.54	1.027	64.88	51.52	34.73	12.17	0.07856	0.10693	15.0647	155.628	3239613	2815416	1805178	1970139
1	89	B2	2009-06-04 15:03:54	24.79	90.21	22.607	404.47	413.83	15.55	1.027	64.95	51.54	34.75	12.17	0.0784	0.10698	15.065	155.628	3239511	2814972	1805049	1970168
1	90	B2	2009-06-04 15:03:55	24.78	90.21	22.616	405.2	414.58	15.52	1.027	65.01	51.52	34.75	12.16	0.07852	0.10702	15.0653	155.628	3239661	2815387	1805015	1970176
1	91	B2	2009-06-04 15:03:56	24.8	90.21	22.643	404.71	414.08	15.53	1.027	65.05	51.52	34.75	12.16	0.07837	0.10708	15.0656	155.628	3239858	2815139	1804923	1970189
1	92	B2	2009-06-04 15:03:57	24.78	90.2	22.676	405.55	414.96	15.54	1.027	65.14	51.49	34.76	12.17	0.07849	0.10722	15.0658	155.628	3239544	2815200	1804682	1970222
1	93	B2	2009-06-04 15:03:58	24.78	90.2	22.737	405.81	415.25	15.54	1.027	65.31	51.49	34.76	12.17	0.07863	0.10741	15.0661	155.628	3239480	2815545	1804263	1970133
1	94	B2	2009-06-04 15:03:59	24.79	90.2	22.759	405.4	414.84	15.55	1.027	65.38	51.52	34.76	12.17	0.07844	0.10743	15.0664	155.628	3239378	2814930	1804223	1970152
1	95	B2	2009-06-04 15:04:00	24.78	90.21	22.763	404.96	414.39	15.54	1.027	65.39	51.54	34.76	12.17	0.07852	0.10748	15.0667	155.628	3239192	2815023	1804151	1970199
1	96	B2	2009-06-04 15:04:01	24.79	90.21	22.754	406.61	416.08	15.6	1.027	65.41	51.52	34.78	12.17	0.07883	0.10742	15.0669	155.628	3238846	2815548	1804320	1970231
1	97	B2	2009-06-04 15:04:02	24.77	90.21	22.716	406.48	415.93	15.45	1.027	65.3	51.54	34.77	12.17	0.07863	0.10731	15.0672	155.628	3238947	2815061	1804402	1970098
1	98	B2	2009-06-04 15:04:03	24.77	90.21	22.744	407.17	416.64	15.55	1.027	65.38	51.52	34.78	12.16	0.07881	0.10737	15.0675	155.628	3238531	2815201	1804320	1970129
1	99	B2	2009-06-04 15:04:04	24.77	90.2	22.745	407.21	416.69	15.45	1.027	65.37	51.52	34.79	12.16	0.07877	0.10742	15.0678	155.628	3238594	2815106	1804238	1970083
1	100	B2	2009-06-04 15:04:05	24.78	90.19	22.767	407.27	416.76	15.56	1.027	65.47	51.49	34.79	12.16	0.07875	0.10748	15.0681	155.628	3238776	2815246	1804195	1970201
1	101	B2	2009-06-04 15:04:06	24.78	90.19	22.788	407.62	417.13	15.54	1.027	65.53	51.49	34.79	12.15	0.07883	0.10756	15.0683	155.628	3238704	2815395	1804095	1970235
1	102	B2	2009-06-04 15:04:07	24.78	90.2	22.796	407.6	417.11	15.53	1.027	65.56	51.49	34.8	12.17	0.07877	0.10754	15.0686	155.628	3238492	2815035	1804024	1970107
1	103	B2	2009-06-04 15:04:08	24.77	90.2	22.791	408.49	418.02	15.52	1.027	65.55	51.54	34.8	12.17	0.07907	0.10756	15.0689	155.628	3237905	2815438	1803944	1970147
1	104	B2	2009-06-04 15:04:09	24.76	90.2	22.791	408.61	418.14	15.54	1.027	65.55	51.54	34.8	12.17	0.07896	0.10757	15.0692	155.628	3238023	2815199	1803977	1970152
1	105	B2	2009-06-04 15:04:10	24.76	90.21	22.801	409.43	418.98	15.49	1.027	65.58	51.54	34.8	12.17	0.07906	0.10758	15.0694	155.628	3237965	2815408	1803944	1970144
1	106	B2	2009-06-04 15:04:11	24.76	90.21	22.806	408.95	418.5	15.52	1.027	65.64	51.52	34.81	12.17	0.07905	0.10762	15.0697	155.628	3237947	2815377	1803835	1970110
1	107	B2	2009-06-04 15:04:12	24.76	90.2	22.849	409.39	418.96	15.53	1.027	65.75	51.49	34.81	12.17	0.07909	0.10775	15.07	155.628	3237680	2815184	1803763	1970209
1	108	B2	2009-06-04 15:04:13	24.76	90.19	22.815	410.58	420.17	15.53	1.027	65.65	51.52	34.81	12.16	0.07922	0.10763	15.0703	155.628	3237513	2815452	1803959	1970222
1	109	B2	2009-06-04 15:04:14	24.76	90.19	22.84	409.54	419.11	15.51	1.027	65.72	51.49	34.83	12.17	0.07915	0.1077	15.0706	155.628	3237432	2815181	1803721	1970109
1	110	B2	2009-06-04 15:04:15	24.76	90.2	22.889	410.07	419.68	15.51	1.027	65.87	51.54	34.83	12.17	0.07926	0.10794	15.0708	155.628	3237350	2815420	1803348	1970185
1	111	B2	2009-06-04 15:04:16	24.75	90.21	22.913	410.37	419.99	15.52	1.027	65.98	51.54	34.83	12.17	0.07931	0.10792	15.0711	155.628	3237286	2815585	1803249	1970113
1	112	B2	2009-06-04 15:04:17	24.74	90.21	22.896	410.56	420.18	15.5	1.027	65.93	51.54	34.83	12.16	0.07926	0.10789	15.0714	155.628	3236997	2815152	1803363	1970132
1	113	B2	2009-06-04 15:04:18	24.74	90.21	22.896	411.56	421.21	15.52	1.027	65.93	51.52	34.83	12.16	0.07938	0.10786	15.0717	155.628	3236871	2815355	1803486	1970207
1	114	B2	2009-06-04 15:04:19	24.75	90.2	22.909	410.99	420.63	15.53	1.027	65.96	51.49	34.83	12.17	0.07941	0.10798	15.0719	155.628	3236876	2815463	1803366	1970311
1	115	B2	2009-06-04 15:04:20	24.76	90.19	22.939	410.86	420.51	15.53	1.027	66.04	51.49	34.84	12.17	0.07934	0.10814	15.0722	155.628	3237200	2815495	1803042	1970269
1	116	B2	2009-06-04 15:04:21	24.74	90.19	22.915	411.78	421.44	15.52	1.027	66.01	51.49	34.85	12.17	0.07953	0.10799	15.0725	155.628	3236347	2815326	1803159	1970115
1	117	B2	2009-06-04 15:04:22	24.74	90.2	22.928	411.68	421.34	15.53	1.027	66.06	51.52	34.85	12.17	0.07934	0.10797	15.0728	155.628	3236742	2815187	1803120	1970073
1	118	B2	2009-06-04 15:04:23	24.74	90.21	22.948	411.4	421.06	15.52	1.027	66.12	51.54	34.85	12.17	0.07939	0.10804	15.0731	155.628	3236584	2815187	1803092	1970185
1	119	B2	2009-06-04 15:04:24	24.75	90.21	22.96	411.28	420.94	15.52	1.027	66.16	51.54	34.86	12.17	0.07931	0.10809	15.0733	155.628	3236707	2815013	1802995	1970137
2	0	B2	2009-06-04 15:04:24	25.05	90.2	19.887	385.36	393.18	15.89	1.027	56.24	51.51	34.3	12.17	0.07567	0.09811	15.0733	155.628	3236707	2815013	1802995	1970137
3	59.5	B2	2009-06-04 15:04:24	24.87	90.2	21.84	398.69	407.6	15.61	1.027	62.44	51.51	34.61	12.17	0.07758	0.10452	15.0733	155.628	3236707	2815013	1802995	1970137
4	119	B2	2009-06-04 15:04:24	0.31	0.03	3.074	26.44	28.28	0.43	0	9.91	0.05	0.57	0.03	0.00391	0.01008	15.0733	155.628	3236707	2815013	1802995	1970137
CrvFitStatus:	Lin	B2
Exp_Flux:	1.61	B2
Exp_FluxCV:	1.5	B2
Exp_dCdry/dt:	0.229	B2
Exp_R2:	0.9911	B2
Exp_SSN:	0.3192	B2
Exp_SE:	0.002	B2
Exp_a:	2.2937e-07	B2
Exp_Cx:	1000000	B2
Exp_Co:	393.2	B2
Exp_t0:	-4.5	B2
Exp_Iter:	10	B2
Exp_MaxIter:	10	B2
Lin_Flux:	1.61	B2
Lin_FluxCV:	1.5	B2
Lin_dCdry/dt:	0.229	B2
Lin_R2:	0.9911	B2
Lin_SSN:	0.3192	B2
Lin_SE:	0.002	B2
Crv_Domain:	90	B2
Crv_#Smp:	90	B2
Dead Band:	00:30:00	B2
TimeClosing:	16	B2
		B2
		B2
LI-8100:	1ca	B1	81	5461	1ce	182
File Name:	SBP604	B1
Instrument Name:	LI-8100	B1
Serial Number:	81A-0368	B1
Software:	2.0.0	B1	LI-8100 File Viewer 2.0.0
Comments:	2	B1
Obs#:	3	B1
Port#:	0	B1
Label:	SNJ	B1
Observation Length:	02:00:00	B1
Observation Delay:	00:20:00	B1
IRGA Averaging:	1	B1
Flow8100:	10	B1
FlowMux:	0	B1
Tmux:	0	B1
Virga:	19	B1
Vmux:	55	B1
Vext:	0	B1
Vcham:	4823.9	B1
Offset:	4.5	B1
Area:	317.8	B1
Vtotal:	6273	B1
V3 Info:	0	B1	M=0.430	B=0.560
Labels_01:	22	B1
Type	Etime	B1	Date	Tcham	Pressure	H2O	CO2	Cdry	T4	V3	RH	Tbench	Tboard	Vin	CO2ABS	H2OABS	Hour	DOY	RAWCO2	RAWCO2REF	RAWH2O	RAWH2OREF
1	-1	B1	2009-06-04 15:05:21	25	90.2	19.122	381.64	389.08	17.04	1.028	54.21	51.52	35.01	12.17	0.07499	0.0954	15.0892	155.629	3251333	2815682	1826581	1970171
1	-1	B1	2009-06-04 15:05:22	25.01	90.21	19.114	382.11	389.55	17	1.028	54.2	51.54	35	12.08	0.07513	0.09554	15.0894	155.629	3250812	2815642	1826457	1970347
1	-1	B1	2009-06-04 15:05:23	24.99	90.22	19.135	382.13	389.58	16.92	1.028	54.29	51.54	35.01	12.05	0.0751	0.09557	15.0897	155.629	3250705	2815419	1826397	1970295
1	-1	B1	2009-06-04 15:05:24	25	90.22	19.107	381.57	389	16.81	1.028	54.21	51.54	35.01	12.04	0.07512	0.09546	15.09	155.629	3250919	2815713	1826524	1970262
1	-1	B1	2009-06-04 15:05:25	25	90.21	19.13	383	390.47	16.8	1.028	54.27	51.52	35.01	12.06	0.07537	0.09573	15.0903	155.629	3250773	2816229	1826289	1970502
1	-1	B1	2009-06-04 15:05:26	24.99	90.21	19.15	382.59	390.06	16.71	1.028	54.33	51.49	35.02	12.06	0.07532	0.09564	15.0906	155.629	3250939	2816231	1826416	1970454
1	-1	B1	2009-06-04 15:05:27	25	90.2	19.113	381.63	389.07	16.7	1.028	54.22	51.49	35.02	12.05	0.0749	0.09537	15.0908	155.629	3251651	2815637	1826663	1970156
1	-1	B1	2009-06-04 15:05:28	25	90.2	19.091	381.32	388.74	16.64	1.028	54.16	51.49	35.02	12.05	0.0751	0.09542	15.0911	155.629	3251228	2815870	1826745	1970373
1	-1	B1	2009-06-04 15:05:29	25	90.2	19.097	381.75	389.18	16.57	1.028	54.17	51.49	35.04	12.05	0.07519	0.09543	15.0914	155.629	3250929	2815877	1826595	1970241
1	-1	B1	2009-06-04 15:05:30	24.99	90.21	19.122	381.43	388.87	16.5	1.028	54.25	51.52	35.04	12.05	0.07502	0.09564	15.0917	155.629	3251074	2815540	1826376	1970416
1	-1	B1	2009-06-04 15:05:31	24.99	90.22	19.171	381.29	388.74	16.48	1.028	54.4	51.54	35.03	12.05	0.07511	0.09574	15.0919	155.629	3251155	2815902	1826080	1970336
1	-1	B1	2009-06-04 15:05:32	24.98	90.22	19.133	381.82	389.27	16.41	1.034	54.32	51.54	35.04	12.05	0.07512	0.09556	15.0922	155.629	3251073	2815824	1826359	1970259
1	-1	B1	2009-06-04 15:05:33	24.99	90.22	19.177	381.6	389.06	16.36	1.034	54.45	51.49	35.05	12.05	0.07506	0.09576	15.0925	155.629	3251181	2815672	1826072	1970293
1	-1	B1	2009-06-04 15:05:34	24.98	90.2	19.212	382.01	389.49	16.33	1.034	54.53	51.49	35.04	12.04	0.07504	0.09583	15.0928	155.629	3251347	2815825	1825925	1970309
1	-1	B1	2009-06-04 15:05:35	24.99	90.2	19.243	381.78	389.27	16.31	1.034	54.62	51.49	35.06	12.04	0.07507	0.09595	15.0931	155.629	3251399	2815947	1825708	1970320
1	-1	B1	2009-06-04 15:05:36	24.98	90.2	19.236	381.24	388.72	16.26	1.034	54.6	51.49	35.06	12.04	0.07503	0.09593	15.0933	155.629	3251287	2815731	1825725	1970305
1	0	B1	2009-06-04 15:05:37	24.99	90.21	19.298	382.16	389.68	16.28	1.034	54.78	51.49	35.06	12.14	0.07519	0.09618	15.0936	155.629	3251130	2816105	1825246	1970317
1	1	B1	2009-06-04 15:05:38	24.98	90.21	19.245	382.12	389.62	16.18	1.034	54.66	51.54	35.07	12.14	0.07538	0.09589	15.0939	155.629	3250994	2816471	1825869	1970369
1	2	B1	2009-06-04 15:05:39	24.99	90.21	19.228	382.19	389.68	16.16	1.034	54.58	51.52	35.07	12.15	0.07523	0.09584	15.0942	155.629	3251066	2816107	1825886	1970298
1	3	B1	2009-06-04 15:05:40	24.98	90.21	19.309	381.84	389.36	16.07	1.034	54.85	51.52	35.09	12.15	0.07524	0.09624	15.0944	155.629	3250782	2815889	1825131	1970274
1	4	B1	2009-06-04 15:05:41	24.97	90.2	19.528	382.73	390.35	16.07	1.034	55.46	51.49	35.09	12.15	0.07533	0.09723	15.0947	155.629	3250101	2815493	1823387	1970334
1	5	B1	2009-06-04 15:05:42	24.96	90.2	19.658	382.7	390.37	16.02	1.034	55.87	51.49	35.09	12.15	0.07535	0.09735	15.095	155.629	3250530	2815941	1823172	1970344
1	6	B1	2009-06-04 15:05:43	24.95	90.2	19.581	381.58	389.2	16.01	1.034	55.65	51.49	35.09	12.15	0.07509	0.09699	15.0953	155.629	3250817	2815532	1823641	1970220
1	7	B1	2009-06-04 15:05:44	24.94	90.21	19.553	382.77	390.4	15.96	1.034	55.61	51.52	35.09	12.15	0.07533	0.09702	15.0956	155.629	3250630	2816001	1823684	1970279
1	8	B1	2009-06-04 15:05:45	24.92	90.21	19.582	382.56	390.2	15.96	1.034	55.72	51.54	35.09	12.15	0.07511	0.09707	15.0958	155.629	3250833	2815568	1823539	1970231
1	9	B1	2009-06-04 15:05:46	24.91	90.21	19.616	382.66	390.32	15.94	1.034	55.85	51.54	35.1	12.14	0.07515	0.09722	15.0961	155.629	3250809	2815657	1823269	1970237
1	10	B1	2009-06-04 15:05:47	24.91	90.22	19.829	384.08	391.85	15.91	1.034	56.5	51.52	35.11	12.15	0.07549	0.09818	15.0964	155.629	3249933	2815880	1821462	1970225
1	11	B1	2009-06-04 15:05:48	24.89	90.22	20.001	383.8	391.63	15.87	1.034	57.06	51.49	35.11	12.15	0.0754	0.09851	15.0967	155.629	3249954	2815614	1820946	1970299
1	12	B1	2009-06-04 15:05:49	24.88	90.21	20.027	383.83	391.68	15.87	1.034	57.16	51.49	35.11	12.15	0.07547	0.09867	15.0969	155.629	3249651	2815493	1820769	1970400
1	13	B1	2009-06-04 15:05:50	24.88	90.2	20.142	384.07	391.96	15.86	1.034	57.51	51.49	35.12	12.15	0.07545	0.09907	15.0972	155.629	3249639	2815481	1819885	1970291
1	14	B1	2009-06-04 15:05:51	24.86	90.21	20.169	384.4	392.31	15.81	1.034	57.63	51.49	35.12	12.15	0.07549	0.09909	15.0975	155.629	3249945	2815901	1819909	1970381
1	15	B1	2009-06-04 15:05:52	24.84	90.21	20.225	384.2	392.13	15.8	1.034	57.83	51.54	35.12	12.15	0.07545	0.09927	15.0978	155.629	3249565	2815455	1819458	1970268
1	16	B1	2009-06-04 15:05:53	24.84	90.22	20.281	385.4	393.38	15.75	1.034	58.03	51.54	35.13	12.15	0.07566	0.09942	15.0981	155.629	3249534	2816013	1819181	1970266
1	17	B1	2009-06-04 15:05:54	24.82	90.22	20.29	384.55	392.51	15.77	1.034	58.09	51.54	35.14	12.15	0.07553	0.09945	15.0983	155.629	3249749	2815804	1819106	1970200
1	18	B1	2009-06-04 15:05:55	24.81	90.22	20.322	384.46	392.43	15.77	1.034	58.25	51.52	35.14	12.15	0.07534	0.09959	15.0986	155.629	3249666	2815200	1818889	1970253
1	19	B1	2009-06-04 15:05:56	24.8	90.21	20.374	384.37	392.36	15.73	1.034	58.43	51.49	35.15	12.15	0.07551	0.09973	15.0989	155.629	3249813	2815812	1818596	1970209
1	20	B1	2009-06-04 15:05:57	24.79	90.2	20.425	384.43	392.45	15.75	1.034	58.6	51.49	35.15	12.15	0.07565	0.09997	15.0992	155.629	3249215	2815665	1818194	1970265
1	21	B1	2009-06-04 15:05:58	24.77	90.21	20.489	385.11	393.17	15.67	1.034	58.83	51.49	35.14	12.15	0.07569	0.10013	15.0994	155.629	3249217	2815774	1817789	1970142
1	22	B1	2009-06-04 15:05:59	24.77	90.21	20.539	384.68	392.75	15.68	1.034	59.01	51.52	35.16	12.15	0.07557	0.10029	15.0997	155.629	3249519	2815707	1817636	1970304
1	23	B1	2009-06-04 15:06:00	24.76	90.21	20.595	386.67	394.8	15.68	1.034	59.2	51.52	35.16	12.15	0.07604	0.10054	15.1	155.629	3248530	2816162	1817111	1970235
1	24	B1	2009-06-04 15:06:01	24.76	90.21	20.697	386.57	394.74	15.69	1.034	59.53	51.54	35.16	12.15	0.07591	0.10085	15.1003	155.629	3248455	2815778	1816523	1970248
1	25	B1	2009-06-04 15:06:02	24.75	90.22	20.745	386.48	394.67	15.68	1.034	59.71	51.54	35.16	12.15	0.07564	0.10095	15.1006	155.629	3248759	2815281	1816344	1970265
1	26	B1	2009-06-04 15:06:03	24.72	90.21	20.805	387.01	395.23	15.64	1.034	59.91	51.49	35.17	12.15	0.07605	0.10123	15.1008	155.629	3248454	2816109	1815926	1970333
1	27	B1	2009-06-04 15:06:04	24.72	90.21	20.812	385.32	393.51	15.67	1.034	59.97	51.49	35.17	12.15	0.0758	0.1012	15.1011	155.629	3248865	2815779	1815867	1970216
1	28	B1	2009-06-04 15:06:05	24.7	90.21	20.853	387.06	395.3	15.59	1.034	60.12	51.49	35.17	12.15	0.0759	0.10132	15.1014	155.629	3248732	2815943	1815650	1970223
1	29	B1	2009-06-04 15:06:06	24.7	90.21	20.872	386.69	394.93	15.62	1.034	60.21	51.49	35.18	12.15	0.07592	0.10135	15.1017	155.629	3248508	2815856	1815597	1970274
1	30	B1	2009-06-04 15:06:07	24.68	90.22	20.897	387.2	395.47	15.68	1.034	60.33	51.52	35.18	12.14	0.07601	0.10153	15.1019	155.629	3248511	2816121	1815196	1970194
1	31	B1	2009-06-04 15:06:08	24.68	90.22	20.975	387.6	395.91	15.52	1.034	60.59	51.54	35.18	12.14	0.07601	0.10173	15.1022	155.629	3248066	2815722	1814842	1970199
1	32	B1	2009-06-04 15:06:09	24.68	90.22	21.027	386.98	395.29	15.59	1.034	60.78	51.52	35.2	12.15	0.07594	0.10194	15.1025	155.629	3248264	2815693	1814493	1970236
1	33	B1	2009-06-04 15:06:10	24.66	90.22	21.085	387.09	395.43	15.61	1.034	60.98	51.52	35.2	12.15	0.07593	0.10212	15.1028	155.629	3247986	2815374	1814252	1970310
1	34	B1	2009-06-04 15:06:11	24.65	90.21	21.112	387.55	395.91	15.5	1.034	61.09	51.52	35.2	12.15	0.07603	0.10221	15.1031	155.629	3248291	2815877	1814061	1970246
1	35	B1	2009-06-04 15:06:12	24.64	90.2	21.157	387.6	395.98	15.55	1.034	61.25	51.49	35.2	12.15	0.07589	0.10229	15.1033	155.629	3247970	2815251	1813865	1970247
1	36	B1	2009-06-04 15:06:13	24.63	90.21	21.208	388.34	396.76	15.55	1.034	61.44	51.49	35.21	12.15	0.07611	0.10255	15.1036	155.629	3247692	2815619	1813498	1970358
1	37	B1	2009-06-04 15:06:14	24.63	90.22	21.217	388.21	396.63	15.52	1.034	61.51	51.52	35.21	12.15	0.07604	0.10256	15.1039	155.629	3248037	2815771	1813363	1970280
1	38	B1	2009-06-04 15:06:15	24.62	90.21	21.239	388.3	396.73	15.55	1.034	61.6	51.54	35.2	12.15	0.07602	0.10262	15.1042	155.629	3247965	2815608	1813321	1970316
1	39	B1	2009-06-04 15:06:16	24.62	90.22	21.237	388.09	396.51	15.52	1.034	61.6	51.54	35.22	12.15	0.07599	0.10256	15.1044	155.629	3247971	2815583	1813291	1970206
1	40	B1	2009-06-04 15:06:17	24.6	90.22	21.265	388.22	396.66	15.44	1.034	61.72	51.52	35.22	12.15	0.07616	0.10269	15.1047	155.629	3247855	2815897	1813112	1970217
1	41	B1	2009-06-04 15:06:18	24.59	90.22	21.296	388.44	396.89	15.49	1.034	61.85	51.49	35.22	12.15	0.07604	0.10286	15.105	155.629	3247612	2815401	1812857	1970319
1	42	B1	2009-06-04 15:06:19	24.58	90.21	21.366	388.83	397.32	15.54	1.034	62.08	51.49	35.22	12.14	0.07612	0.10302	15.1053	155.629	3247324	2815333	1812462	1970187
1	43	B1	2009-06-04 15:06:20	24.57	90.21	21.403	388.5	397	15.54	1.034	62.23	51.52	35.23	12.15	0.0761	0.10306	15.1056	155.629	3247372	2815334	1812329	1970118
1	44	B1	2009-06-04 15:06:21	24.57	90.2	21.419	389.8	398.33	15.47	1.034	62.3	51.52	35.23	12.15	0.07633	0.10322	15.1058	155.629	3247138	2815775	1812132	1970238
1	45	B1	2009-06-04 15:06:22	24.55	90.21	21.483	389.88	398.44	15.47	1.034	62.53	51.54	35.23	12.15	0.0763	0.10342	15.1061	155.629	3247222	2815794	1811775	1970284
1	46	B1	2009-06-04 15:06:23	24.54	90.21	21.503	389.44	398	15.5	1.034	62.63	51.54	35.23	12.15	0.07627	0.10342	15.1064	155.629	3246920	2815403	1811742	1970219
1	47	B1	2009-06-04 15:06:24	24.54	90.22	21.538	389.95	398.53	15.54	1.034	62.78	51.54	35.24	12.15	0.07626	0.10359	15.1067	155.629	3247115	2815590	1811433	1970258
1	48	B1	2009-06-04 15:06:25	24.54	90.22	21.554	389.16	397.73	15.46	1.034	62.82	51.52	35.25	12.15	0.07635	0.10367	15.1069	155.629	3246759	2815489	1811321	1970253
1	49	B1	2009-06-04 15:06:26	24.53	90.22	21.568	389.53	398.12	15.46	1.034	62.9	51.52	35.25	12.14	0.0762	0.10364	15.1072	155.629	3247062	2815357	1811334	1970240
1	50	B1	2009-06-04 15:06:27	24.52	90.21	21.62	390.65	399.28	15.44	1.034	63.05	51.49	35.26	12.14	0.07641	0.10385	15.1075	155.629	3246639	2815568	1810929	1970199
1	51	B1	2009-06-04 15:06:28	24.53	90.21	21.665	390.48	399.13	15.47	1.034	63.18	51.49	35.26	12.14	0.07648	0.10398	15.1078	155.629	3246514	2815639	1810659	1970170
1	52	B1	2009-06-04 15:06:29	24.51	90.22	21.692	390.97	399.64	15.44	1.034	63.3	51.52	35.26	12.14	0.07645	0.10405	15.1081	155.63	3246365	2815518	1810528	1970234
1	53	B1	2009-06-04 15:06:30	24.5	90.22	21.703	390.7	399.37	15.41	1.034	63.37	51.54	35.26	12.14	0.07645	0.10403	15.1083	155.63	3246327	2815437	1810558	1970196
1	54	B1	2009-06-04 15:06:31	24.49	90.23	21.742	391.69	400.39	15.45	1.034	63.53	51.54	35.27	12.15	0.0764	0.10419	15.1086	155.63	3246484	2815461	1810266	1970229
1	55	B1	2009-06-04 15:06:32	24.48	90.22	21.735	391.04	399.73	15.45	1.034	63.54	51.52	35.27	12.15	0.07653	0.10421	15.1089	155.63	3246052	2815411	1810281	1970242
1	56	B1	2009-06-04 15:06:33	24.49	90.22	21.759	391.33	400.03	15.46	1.034	63.61	51.52	35.27	12.15	0.07653	0.10431	15.1092	155.63	3246253	2815529	1810143	1970257
1	57	B1	2009-06-04 15:06:34	24.49	90.21	21.794	391.81	400.54	15.44	1.034	63.74	51.49	35.27	12.15	0.07666	0.10439	15.1094	155.63	3245974	2815666	1809970	1970236
1	58	B1	2009-06-04 15:06:35	24.48	90.21	21.816	390.73	399.45	15.45	1.034	63.81	51.49	35.28	12.15	0.07654	0.10444	15.1097	155.63	3245795	2815198	1809788	1970146
1	59	B1	2009-06-04 15:06:36	24.45	90.21	21.844	391.75	400.5	15.39	1.034	63.93	51.49	35.28	12.15	0.0765	0.10455	15.11	155.63	3246198	2815462	1809650	1970265
1	60	B1	2009-06-04 15:06:37	24.45	90.21	21.871	392.77	401.55	15.4	1.034	64.05	51.52	35.28	12.15	0.07669	0.10455	15.1103	155.63	3245587	2815423	1809498	1970062
1	61	B1	2009-06-04 15:06:38	24.44	90.22	21.892	392.67	401.46	15.41	1.034	64.15	51.54	35.29	12.15	0.07661	0.1047	15.1106	155.63	3245913	2815566	1809263	1970171
1	62	B1	2009-06-04 15:06:39	24.44	90.22	21.933	394.27	403.11	15.41	1.034	64.31	51.54	35.3	12.15	0.07698	0.1048	15.1108	155.63	3245224	2815949	1809123	1970187
1	63	B1	2009-06-04 15:06:40	24.43	90.23	21.965	392.38	401.19	15.38	1.034	64.41	51.52	35.29	12.15	0.07667	0.10496	15.1111	155.63	3245598	2815418	1808865	1970221
1	64	B1	2009-06-04 15:06:41	24.43	90.21	21.969	392.16	400.97	15.38	1.034	64.45	51.49	35.31	12.14	0.07647	0.10488	15.1114	155.63	3245956	2815120	1809034	1970224
1	65	B1	2009-06-04 15:06:42	24.44	90.21	21.962	393.4	402.23	15.42	1.034	64.43	51.49	35.31	12.15	0.07693	0.10493	15.1117	155.63	3245358	2815881	1808976	1970264
1	66	B1	2009-06-04 15:06:43	24.41	90.21	21.997	393.25	402.1	15.43	1.034	64.57	51.52	35.3	12.15	0.07679	0.10502	15.1119	155.63	3245286	2815481	1808719	1970202
1	67	B1	2009-06-04 15:06:44	24.43	90.22	22.017	393.99	402.86	15.38	1.034	64.64	51.52	35.31	12.15	0.0769	0.10509	15.1122	155.63	3245116	2815680	1808585	1970230
1	68	B1	2009-06-04 15:06:45	24.41	90.22	22.036	394.35	403.24	15.38	1.034	64.73	51.54	35.32	12.15	0.07702	0.10515	15.1125	155.63	3245038	2815911	1808621	1970344
1	69	B1	2009-06-04 15:06:46	24.42	90.22	22.061	394.52	403.42	15.41	1.034	64.8	51.54	35.32	12.15	0.07695	0.10527	15.1128	155.63	3244936	2815617	1808322	1970270
1	70	B1	2009-06-04 15:06:47	24.39	90.22	22.081	394.03	402.93	15.38	1.034	64.9	51.54	35.32	12.15	0.07675	0.10531	15.1131	155.63	3244815	2814948	1808164	1970161
1	71	B1	2009-06-04 15:06:48	24.39	90.22	22.114	394.51	403.43	15.4	1.034	65	51.49	35.33	12.14	0.07708	0.10537	15.1133	155.63	3244854	2815915	1808082	1970205
1	72	B1	2009-06-04 15:06:49	24.41	90.21	22.113	394.66	403.58	15.4	1.034	65.03	51.52	35.33	12.14	0.077	0.10538	15.1136	155.63	3244338	2815192	1808069	1970175
1	73	B1	2009-06-04 15:06:50	24.39	90.21	22.134	394.72	403.65	15.36	1.034	65.09	51.49	35.33	12.14	0.07702	0.10547	15.1139	155.63	3244601	2815481	1807915	1970198
1	74	B1	2009-06-04 15:06:51	24.38	90.21	22.126	394.37	403.29	15.38	1.034	65.1	51.52	35.33	12.14	0.07697	0.10546	15.1142	155.63	3244802	2815554	1807944	1970225
1	75	B1	2009-06-04 15:06:52	24.38	90.22	22.137	395.35	404.3	15.37	1.034	65.14	51.54	35.33	12.14	0.07716	0.10553	15.1144	155.63	3244463	2815791	1807867	1970295
1	76	B1	2009-06-04 15:06:53	24.38	90.22	22.152	394.93	403.88	15.35	1.034	65.19	51.54	35.35	12.13	0.07712	0.10549	15.1147	155.63	3244370	2815590	1807893	1970240
1	77	B1	2009-06-04 15:06:54	24.38	90.22	22.153	395.41	404.37	15.35	1.034	65.23	51.54	35.35	12.14	0.07711	0.10554	15.115	155.63	3244374	2815567	1807810	1970254
1	78	B1	2009-06-04 15:06:55	24.38	90.22	22.174	395.82	404.79	15.37	1.034	65.29	51.49	35.36	12.14	0.07724	0.10559	15.1153	155.63	3243857	2815497	1807697	1970237
1	79	B1	2009-06-04 15:06:56	24.37	90.22	22.241	396.18	405.19	15.33	1.034	65.53	51.49	35.35	12.14	0.07716	0.10588	15.1156	155.63	3243690	2815120	1807160	1970230
1	80	B1	2009-06-04 15:06:57	24.36	90.21	22.285	396.46	405.5	15.36	1.034	65.65	51.49	35.35	12.14	0.07721	0.10594	15.1158	155.63	3243775	2815245	1807069	1970173
1	81	B1	2009-06-04 15:06:58	24.38	90.21	22.297	396.58	405.63	15.4	1.034	65.69	51.49	35.36	12.14	0.07737	0.10601	15.1161	155.63	3243634	2815626	1806881	1970165
1	82	B1	2009-06-04 15:06:59	24.35	90.22	22.295	396.11	405.14	15.36	1.034	65.69	51.49	35.37	12.14	0.07718	0.10597	15.1164	155.63	3243833	2815300	1806921	1970150
1	83	B1	2009-06-04 15:07:00	24.35	90.23	22.313	395.91	404.94	15.36	1.034	65.79	51.54	35.37	12.14	0.07717	0.10604	15.1167	155.63	3243835	2815330	1806901	1970320
1	84	B1	2009-06-04 15:07:01	24.34	90.22	22.31	395.29	404.31	15.33	1.034	65.77	51.54	35.37	12.14	0.07701	0.106	15.1169	155.63	3244267	2815211	1806917	1970211
1	85	B1	2009-06-04 15:07:02	24.34	90.22	22.294	396.35	405.39	15.35	1.034	65.76	51.52	35.37	12.14	0.07726	0.10595	15.1172	155.63	3243868	2815540	1807076	1970284
1	86	B1	2009-06-04 15:07:03	24.33	90.21	22.303	395.62	404.64	15.35	1.034	65.78	51.49	35.38	12.14	0.07713	0.10602	15.1175	155.63	3243895	2815170	1806972	1970257
1	87	B1	2009-06-04 15:07:04	24.34	90.21	22.315	396.03	405.07	15.36	1.034	65.86	51.49	35.38	12.15	0.07723	0.10611	15.1178	155.63	3243575	2815179	1806772	1970247
1	88	B1	2009-06-04 15:07:05	24.32	90.22	22.34	397.85	406.94	15.34	1.034	65.94	51.49	35.38	12.14	0.07746	0.10617	15.1181	155.63	3243158	2815517	1806606	1970230
1	89	B1	2009-06-04 15:07:06	24.32	90.22	22.37	397.82	406.92	15.32	1.034	66.07	51.49	35.38	12.14	0.07755	0.10622	15.1183	155.63	3243016	2815663	1806485	1970229
1	90	B1	2009-06-04 15:07:07	24.32	90.22	22.382	398.21	407.33	15.37	1.034	66.1	51.54	35.39	12.14	0.0776	0.10628	15.1186	155.63	3243154	2815884	1806338	1970135
1	91	B1	2009-06-04 15:07:08	24.31	90.22	22.42	398.72	407.86	15.34	1.034	66.25	51.54	35.4	12.14	0.07757	0.10643	15.1189	155.63	3242792	2815491	1806174	1970261
1	92	B1	2009-06-04 15:07:09	24.31	90.22	22.413	398.29	407.42	15.33	1.034	66.23	51.52	35.4	12.14	0.07759	0.10634	15.1192	155.63	3242529	2815298	1806202	1970126
1	93	B1	2009-06-04 15:07:10	24.3	90.21	22.467	399.08	408.25	15.33	1.034	66.42	51.52	35.41	12.14	0.07758	0.10648	15.1194	155.63	3242564	2815267	1806050	1970185
1	94	B1	2009-06-04 15:07:11	24.3	90.21	22.474	397.3	406.43	15.32	1.034	66.45	51.49	35.41	12.14	0.07739	0.10657	15.1197	155.63	3242799	2814978	1805855	1970198
1	95	B1	2009-06-04 15:07:12	24.3	90.21	22.457	397.77	406.91	15.33	1.034	66.4	51.49	35.41	12.14	0.07746	0.10649	15.12	155.63	3243017	2815373	1805990	1970198
1	96	B1	2009-06-04 15:07:13	24.3	90.22	22.494	399.06	408.24	15.32	1.034	66.55	51.49	35.41	12.14	0.07758	0.10663	15.1203	155.63	3242733	2815439	1805795	1970235
1	97	B1	2009-06-04 15:07:14	24.29	90.23	22.501	399.39	408.58	15.32	1.034	66.58	51.52	35.41	12.14	0.0777	0.10664	15.1206	155.63	3242345	2815519	1805733	1970259
1	98	B1	2009-06-04 15:07:15	24.28	90.23	22.501	399.22	408.41	15.32	1.034	66.58	51.54	35.42	12.13	0.07766	0.10661	15.1208	155.63	3242645	2815616	1805758	1970184
1	99	B1	2009-06-04 15:07:16	24.28	90.23	22.498	399.46	408.65	15.33	1.034	66.61	51.54	35.42	12.14	0.07773	0.10661	15.1211	155.63	3242579	2815733	1805765	1970197
1	100	B1	2009-06-04 15:07:17	24.27	90.22	22.519	399.3	408.5	15.37	1.034	66.67	51.54	35.43	12.14	0.07766	0.10669	15.1214	155.63	3242280	2815248	1805620	1970148
1	101	B1	2009-06-04 15:07:18	24.26	90.21	22.525	399.07	408.26	15.32	1.034	66.72	51.49	35.42	12.14	0.07761	0.10672	15.1217	155.63	3242698	2815425	1805664	1970207
1	102	B1	2009-06-04 15:07:19	24.26	90.2	22.532	398.83	408.02	15.33	1.034	66.77	51.49	35.43	12.14	0.07774	0.1067	15.1219	155.63	3242209	2815446	1805666	1970261
1	103	B1	2009-06-04 15:07:20	24.26	90.21	22.545	400.63	409.87	15.31	1.034	66.82	51.49	35.43	12.14	0.07784	0.1068	15.1222	155.63	3241687	2815268	1805470	1970255
1	104	B1	2009-06-04 15:07:21	24.25	90.23	22.578	401.51	410.79	15.31	1.034	66.97	51.49	35.43	12.14	0.07804	0.10692	15.1225	155.63	3241826	2815995	1805185	1970227
1	105	B1	2009-06-04 15:07:22	24.25	90.23	22.588	401.04	410.31	15.31	1.034	67	51.54	35.45	12.14	0.07789	0.10687	15.1228	155.63	3241855	2815554	1805282	1970180
1	106	B1	2009-06-04 15:07:23	24.25	90.23	22.584	400.36	409.61	15.3	1.034	67.03	51.54	35.44	12.14	0.07782	0.10689	15.1231	155.63	3241903	2815401	1805234	1970176
1	107	B1	2009-06-04 15:07:24	24.24	90.22	22.586	401.49	410.77	15.3	1.034	67.02	51.52	35.45	12.14	0.07799	0.10694	15.1233	155.63	3241836	2815817	1805178	1970215
1	108	B1	2009-06-04 15:07:25	24.24	90.22	22.625	400.55	409.82	15.3	1.034	67.14	51.49	35.46	12.14	0.07788	0.10699	15.1236	155.63	3241593	2815309	1805060	1970186
1	109	B1	2009-06-04 15:07:26	24.25	90.21	22.659	401.42	410.73	15.33	1.034	67.23	51.49	35.46	12.14	0.07813	0.10722	15.1239	155.63	3240887	2815317	1804808	1970314
1	110	B1	2009-06-04 15:07:27	24.25	90.21	22.646	401.11	410.41	15.3	1.034	67.2	51.49	35.46	12.14	0.07796	0.1071	15.1242	155.63	3241284	2815244	1804867	1970180
1	111	B1	2009-06-04 15:07:28	24.23	90.21	22.664	401.96	411.28	15.29	1.034	67.29	51.52	35.46	12.14	0.07811	0.10713	15.1244	155.63	3241172	2815588	1804838	1970234
1	112	B1	2009-06-04 15:07:29	24.23	90.22	22.654	401.62	410.93	15.32	1.034	67.27	51.54	35.45	12.14	0.07808	0.10711	15.1247	155.63	3241291	2815649	1804875	1970280
1	113	B1	2009-06-04 15:07:30	24.21	90.22	22.664	401.23	410.53	15.31	1.034	67.34	51.54	35.47	12.14	0.07795	0.10708	15.125	155.63	3241631	2815535	1804865	1970165
1	114	B1	2009-06-04 15:07:31	24.23	90.22	22.649	401.42	410.72	15.29	1.034	67.29	51.52	35.47	12.14	0.07801	0.10711	15.1253	155.63	3241268	2815391	1804812	1970156
1	115	B1	2009-06-04 15:07:32	24.24	90.22	22.695	402.68	412.03	15.4	1.034	67.43	51.52	35.47	12.14	0.07813	0.10729	15.1256	155.63	3241023	2815460	1804585	1970241
1	116	B1	2009-06-04 15:07:33	24.22	90.22	22.715	402.33	411.68	15.28	1.034	67.49	51.52	35.47	12.14	0.07803	0.10733	15.1258	155.63	3240952	2815174	1804456	1970213
1	117	B1	2009-06-04 15:07:34	24.22	90.21	22.716	402.52	411.88	15.28	1.034	67.52	51.49	35.48	12.14	0.07817	0.10731	15.1261	155.63	3241028	2815609	1804473	1970173
1	118	B1	2009-06-04 15:07:35	24.22	90.22	22.705	402.32	411.67	15.28	1.034	67.5	51.49	35.48	12.14	0.07805	0.10725	15.1264	155.63	3240893	2815217	1804567	1970221
1	119	B1	2009-06-04 15:07:36	24.23	90.22	22.704	403.41	412.78	15.29	1.034	67.5	51.54	35.48	12.13	0.07827	0.10728	15.1267	155.63	3240753	2815659	1804616	1970286
2	0	B1	2009-06-04 15:07:36	25	90.21	19.247	382.07	389.56	16.22	1.034	54.62	51.5	35.07	12.15	0.0753	0.096	15.1267	155.63	3240753	2815659	1804616	1970286
3	59.5	B1	2009-06-04 15:07:36	24.52	90.22	21.562	392.21	400.86	15.51	1.034	62.97	51.51	35.28	12.14	0.07666	0.10361	15.1267	155.63	3240753	2815659	1804616	1970286
4	119	B1	2009-06-04 15:07:36	0.78	0.03	3.488	21.83	23.58	1	0	12.94	0.05	0.42	0.02	0.00318	0.01149	15.1267	155.63	3240753	2815659	1804616	1970286
CrvFitStatus:	Exp	B1
Exp_Flux:	1.44	B1
Exp_FluxCV:	1.6	B1
Exp_dCdry/dt:	0.204	B1
Exp_R2:	0.9873	B1
Exp_SSN:	0.3273	B1
Exp_SE:	0.002	B1
Exp_a:	0.00072997	B1
Exp_Cx:	669.4	B1
Exp_Co:	389.6	B1
Exp_t0:	2.8	B1
Exp_Iter:	2	B1
Exp_MaxIter:	10	B1
Lin_Flux:	1.37	B1
Lin_FluxCV:	1.7	B1
Lin_dCdry/dt:	0.194	B1
Lin_R2:	0.9872	B1
Lin_SSN:	0.3293	B1
Lin_SE:	0.002	B1
Crv_Domain:	90	B1
Crv_#Smp:	90	B1
Dead Band:	00:30:00	B1
TimeClosing:	16	B1
		B1
		B1
LI-8100:	1c8	D	81	5469	1d5	183
File Name:	SBP604	D
Instrument Name:	LI-8100	D
Serial Number:	81A-0368	D
Software:	2.0.0	D	LI-8100 File Viewer 2.0.0
Comments:	2	D
Obs#:	4	D
Port#:	0	D
Label:	SNJ	D
Observation Length:	02:00:00	D
Observation Delay:	00:20:00	D
IRGA Averaging:	1	D
Flow8100:	10	D
FlowMux:	0	D
Tmux:	0	D
Virga:	19	D
Vmux:	55	D
Vext:	0	D
Vcham:	4823.9	D
Offset:	4.5	D
Area:	317.8	D
Vtotal:	6273	D
V3 Info:	0	D	M=0.43	B=0.56
Labels_01:	22	D
Type	Etime	D	Date	Tcham	Pressure	H2O	CO2	Cdry	T4	V3	RH	Tbench	Tboard	Vin	CO2ABS	H2OABS	Hour	DOY	RAWCO2	RAWCO2REF	RAWH2O	RAWH2OREF
1	-1	D	2009-06-04 15:09:54	24.9	90.22	19.112	377.43	384.78	17.52	0.773	54.55	51.49	35.81	12.14	0.07446	0.09553	15.165	155.632	3252818	2815464	1826562	1970387
1	-1	D	2009-06-04 15:09:55	24.91	90.22	19.097	377.42	384.77	17.49	0.773	54.48	51.49	35.82	12.07	0.07455	0.09546	15.1653	155.632	3253048	2815951	1826595	1970315
1	-1	D	2009-06-04 15:09:56	24.9	90.21	19.11	378.21	385.58	17.43	0.773	54.51	51.49	35.82	12.03	0.07452	0.09558	15.1656	155.632	3252761	2815591	1826444	1970370
1	-1	D	2009-06-04 15:09:57	24.9	90.22	19.15	378.31	385.7	17.43	0.773	54.63	51.49	35.83	12.03	0.07463	0.09566	15.1658	155.632	3252945	2816147	1826245	1970376
1	-1	D	2009-06-04 15:09:58	24.9	90.22	19.169	379.24	386.65	17.39	0.773	54.72	51.52	35.83	12.02	0.07477	0.09568	15.1661	155.632	3252251	2815880	1826163	1970304
1	-1	D	2009-06-04 15:09:59	24.92	90.22	19.209	378.74	386.16	17.38	0.773	54.8	51.54	35.83	12.02	0.07464	0.09583	15.1664	155.632	3252521	2815758	1825954	1970370
1	-1	D	2009-06-04 15:10:00	24.92	90.22	19.179	378.29	385.69	17.33	0.773	54.71	51.54	35.83	12.02	0.07473	0.09575	15.1667	155.632	3252698	2816191	1826019	1970321
1	-1	D	2009-06-04 15:10:01	24.92	90.22	19.174	378.23	385.62	17.33	0.773	54.7	51.52	35.84	12.03	0.07461	0.09569	15.1669	155.632	3252604	2815742	1826097	1970239
1	-1	D	2009-06-04 15:10:02	24.9	90.22	19.209	380.4	387.85	17.24	0.773	54.8	51.49	35.84	12.02	0.07486	0.09598	15.1672	155.632	3251961	2815816	1825734	1970363
1	-1	D	2009-06-04 15:10:03	24.9	90.21	19.285	380.05	387.52	17.26	0.773	55.01	51.49	35.84	12.02	0.07488	0.09616	15.1675	155.632	3252003	2815943	1825383	1970386
1	-1	D	2009-06-04 15:10:04	24.92	90.21	19.326	379.93	387.42	17.3	0.773	55.12	51.49	35.86	12.02	0.07494	0.09627	15.1678	155.632	3251586	2815816	1825049	1970313
1	-1	D	2009-06-04 15:10:05	24.89	90.22	19.415	381.46	389.01	17.24	0.939	55.42	51.52	35.86	12.02	0.07508	0.09662	15.1681	155.632	3251348	2815983	1824408	1970293
1	-1	D	2009-06-04 15:10:06	24.9	90.23	19.478	379.88	387.43	17.22	0.939	55.6	51.54	35.85	12.02	0.07487	0.09679	15.1683	155.632	3251546	2815603	1824134	1970376
1	-1	D	2009-06-04 15:10:07	24.89	90.23	19.53	380.68	388.26	17.18	0.939	55.75	51.54	35.87	12.02	0.07491	0.09687	15.1686	155.632	3251757	2815899	1823948	1970328
1	-1	D	2009-06-04 15:10:08	24.88	90.23	19.538	381.6	389.21	17.1	0.939	55.77	51.52	35.86	12.02	0.07519	0.09718	15.1689	155.632	3251040	2815990	1823438	1970352
1	-1	D	2009-06-04 15:10:09	24.88	90.22	19.748	381.97	389.67	17.14	0.939	56.4	51.49	35.87	12.02	0.07514	0.09766	15.1692	155.632	3251222	2816025	1822450	1970262
1	0	D	2009-06-04 15:10:10	24.86	90.22	19.753	381.68	389.37	17.08	0.939	56.45	51.49	35.87	12.11	0.0751	0.09767	15.1694	155.632	3251125	2815783	1822493	1970304
1	1	D	2009-06-04 15:10:11	24.87	90.21	19.821	381.89	389.61	17.1	0.939	56.64	51.49	35.88	12.12	0.07506	0.09796	15.1697	155.632	3251040	2815605	1821953	1970292
1	2	D	2009-06-04 15:10:12	24.86	90.21	19.968	381.92	389.7	17.09	0.939	57.09	51.49	35.88	12.11	0.07514	0.0985	15.17	155.632	3250893	2815696	1820947	1970288
1	3	D	2009-06-04 15:10:13	24.84	90.22	20.197	382.42	390.3	17.06	0.939	57.79	51.54	35.88	12.13	0.07522	0.09912	15.1703	155.632	3250753	2815873	1819710	1970267
1	4	D	2009-06-04 15:10:14	24.85	90.22	20.226	382.86	390.77	17.07	0.939	57.87	51.54	35.88	12.13	0.07528	0.09935	15.1706	155.632	3250448	2815743	1819403	1970346
1	5	D	2009-06-04 15:10:15	24.82	90.22	20.31	382.84	390.78	17.01	0.939	58.15	51.54	35.89	12.13	0.07524	0.09957	15.1708	155.632	3250326	2815534	1818892	1970249
1	6	D	2009-06-04 15:10:16	24.83	90.22	20.351	383.65	391.62	17.02	0.939	58.3	51.52	35.89	12.13	0.07526	0.09968	15.1711	155.632	3250375	2815579	1818685	1970195
1	7	D	2009-06-04 15:10:17	24.82	90.21	20.418	383.08	391.07	17.09	0.939	58.52	51.52	35.89	12.13	0.07538	0.09991	15.1714	155.632	3250380	2815955	1818327	1970316
1	8	D	2009-06-04 15:10:18	24.8	90.21	20.51	383.29	391.32	17	0.939	58.82	51.49	35.91	12.12	0.07534	0.10035	15.1717	155.632	3249930	2815421	1817495	1970275
1	9	D	2009-06-04 15:10:19	24.79	90.22	20.633	384.72	392.82	16.98	0.939	59.21	51.49	35.91	12.12	0.07553	0.1006	15.1719	155.632	3249765	2815900	1816942	1970242
1	10	D	2009-06-04 15:10:20	24.79	90.22	20.666	384.5	392.62	16.96	0.939	59.34	51.54	35.91	12.12	0.07548	0.10068	15.1722	155.632	3249845	2815780	1816859	1970275
1	11	D	2009-06-04 15:10:21	24.78	90.23	20.773	384.87	393.03	16.93	0.939	59.69	51.54	35.91	12.12	0.07562	0.10115	15.1725	155.632	3249571	2815937	1816004	1970284
1	12	D	2009-06-04 15:10:22	24.76	90.23	20.796	383.66	391.81	16.92	0.939	59.79	51.54	35.91	12.12	0.07543	0.10112	15.1728	155.632	3249842	2815623	1816075	1970303
1	13	D	2009-06-04 15:10:23	24.77	90.22	20.85	384.67	392.86	16.93	0.939	59.94	51.52	35.92	12.14	0.07545	0.10144	15.1731	155.632	3249574	2815464	1815497	1970318
1	14	D	2009-06-04 15:10:24	24.75	90.22	20.953	384.19	392.41	16.89	0.939	60.27	51.49	35.92	12.13	0.07549	0.1017	15.1733	155.632	3249299	2815283	1814991	1970270
1	15	D	2009-06-04 15:10:25	24.74	90.21	20.956	384.58	392.81	16.89	0.939	60.31	51.49	35.92	12.13	0.07562	0.10172	15.1736	155.632	3249379	2815729	1815000	1970330
1	16	D	2009-06-04 15:10:26	24.74	90.21	21.039	385.77	394.06	16.89	0.939	60.59	51.49	35.92	12.13	0.07593	0.10207	15.1739	155.632	3248840	2816135	1814230	1970202
1	17	D	2009-06-04 15:10:27	24.72	90.22	21.181	385.92	394.27	16.89	0.939	61.04	51.49	35.93	12.13	0.07583	0.10237	15.1742	155.632	3249323	2816317	1813721	1970292
1	18	D	2009-06-04 15:10:28	24.71	90.22	21.139	384.79	393.1	16.87	0.939	60.95	51.54	35.93	12.13	0.0756	0.10226	15.1744	155.632	3249353	2815693	1814010	1970362
1	19	D	2009-06-04 15:10:29	24.7	90.23	21.184	385.5	393.84	16.83	0.939	61.13	51.54	35.93	12.12	0.07578	0.10246	15.1747	155.632	3248864	2815805	1813487	1970247
1	20	D	2009-06-04 15:10:30	24.69	90.23	21.272	386.11	394.5	16.83	0.939	61.42	51.54	35.94	12.12	0.07575	0.10271	15.175	155.632	3248998	2815800	1813048	1970229
1	21	D	2009-06-04 15:10:31	24.69	90.22	21.322	385.98	394.39	16.84	0.939	61.56	51.49	35.94	12.12	0.07589	0.10296	15.1753	155.632	3248612	2815852	1812616	1970256
1	22	D	2009-06-04 15:10:32	24.68	90.22	21.351	386.26	394.69	16.84	0.939	61.68	51.49	35.94	12.12	0.0757	0.10293	15.1756	155.632	3248816	2815504	1812670	1970265
1	23	D	2009-06-04 15:10:33	24.68	90.21	21.351	386.3	394.73	16.82	0.939	61.71	51.49	35.94	12.12	0.07595	0.10303	15.1758	155.632	3248708	2816025	1812529	1970238
1	24	D	2009-06-04 15:10:34	24.67	90.22	21.321	385.84	394.25	16.81	0.939	61.66	51.49	35.94	12.12	0.07579	0.10282	15.1761	155.632	3248523	2815479	1812890	1970285
1	25	D	2009-06-04 15:10:35	24.66	90.22	21.351	386.73	395.17	16.79	0.939	61.75	51.52	35.96	12.13	0.07593	0.10298	15.1764	155.632	3248285	2815662	1812523	1970198
1	26	D	2009-06-04 15:10:36	24.63	90.22	21.415	387.33	395.81	16.8	0.939	61.97	51.54	35.95	12.13	0.07587	0.10321	15.1767	155.632	3248639	2815826	1812247	1970364
1	27	D	2009-06-04 15:10:37	24.64	90.22	21.392	386.32	394.76	16.81	0.939	61.94	51.54	35.96	12.13	0.0758	0.10311	15.1769	155.632	3248470	2815463	1812422	1970360
1	28	D	2009-06-04 15:10:38	24.63	90.22	21.512	387.78	396.3	16.75	0.939	62.33	51.52	35.96	12.13	0.07594	0.10362	15.1772	155.632	3248096	2815542	1811348	1970216
1	29	D	2009-06-04 15:10:39	24.64	90.22	21.599	387.75	396.31	16.78	0.939	62.62	51.49	35.96	12.13	0.07595	0.10369	15.1775	155.632	3247806	2815330	1811246	1970254
1	30	D	2009-06-04 15:10:40	24.63	90.22	21.604	387.87	396.43	16.78	0.939	62.67	51.49	35.97	12.12	0.07613	0.10378	15.1778	155.632	3247676	2815665	1811077	1970215
1	31	D	2009-06-04 15:10:41	24.61	90.22	21.739	388.93	397.57	16.77	0.939	63.06	51.49	35.97	12.12	0.07619	0.10428	15.1781	155.632	3247548	2815767	1810124	1970241
1	32	D	2009-06-04 15:10:42	24.6	90.21	21.743	387.13	395.73	16.77	0.939	63.1	51.49	35.97	12.12	0.07589	0.10423	15.1783	155.632	3247756	2815110	1810237	1970261
1	33	D	2009-06-04 15:10:43	24.59	90.23	21.793	388.41	397.06	16.77	0.939	63.3	51.54	35.98	12.12	0.0761	0.1044	15.1786	155.632	3247573	2815576	1809890	1970253
1	34	D	2009-06-04 15:10:44	24.6	90.23	21.811	388.41	397.07	16.76	0.939	63.35	51.54	35.98	12.12	0.07607	0.10436	15.1789	155.632	3247878	2815700	1810055	1970302
1	35	D	2009-06-04 15:10:45	24.58	90.23	21.827	388.74	397.42	16.8	0.939	63.47	51.54	35.98	12.12	0.07607	0.10452	15.1792	155.632	3247718	2815566	1809718	1970257
1	36	D	2009-06-04 15:10:46	24.58	90.22	21.878	389.03	397.73	16.7	0.939	63.62	51.49	35.98	12.12	0.0762	0.10469	15.1794	155.632	3247350	2815563	1809346	1970170
1	37	D	2009-06-04 15:10:47	24.57	90.22	21.909	388.48	397.18	16.72	0.939	63.74	51.49	35.98	12.12	0.07615	0.10473	15.1797	155.632	3247673	2815770	1809319	1970264
1	38	D	2009-06-04 15:10:48	24.57	90.21	21.89	388.92	397.62	16.71	0.939	63.68	51.49	35.99	12.12	0.07621	0.10472	15.18	155.632	3247330	2815595	1809397	1970295
1	39	D	2009-06-04 15:10:49	24.57	90.22	21.935	389.52	398.26	16.64	0.939	63.86	51.49	35.99	12.12	0.07618	0.10486	15.1803	155.633	3247152	2815434	1808985	1970191
1	40	D	2009-06-04 15:10:50	24.56	90.23	21.959	389.28	398.02	16.71	0.939	63.93	51.54	35.99	12.12	0.07622	0.10493	15.1806	155.633	3247219	2815560	1808953	1970256
1	41	D	2009-06-04 15:10:51	24.56	90.23	22.002	389.69	398.46	16.72	0.939	64.1	51.54	35.99	12.12	0.07638	0.10503	15.1808	155.633	3246909	2815769	1808685	1970218
1	42	D	2009-06-04 15:10:52	24.55	90.23	22.066	390.7	399.52	16.67	0.939	64.28	51.54	35.99	12.12	0.07647	0.10533	15.1811	155.633	3246541	2815675	1808178	1970235
1	43	D	2009-06-04 15:10:53	24.55	90.23	22.077	390.35	399.16	16.7	0.939	64.35	51.54	36.01	12.12	0.0763	0.10521	15.1814	155.633	3246883	2815483	1808367	1970190
1	44	D	2009-06-04 15:10:54	24.55	90.22	22.076	389.55	398.35	16.7	0.939	64.34	51.52	36.01	12.12	0.0762	0.10531	15.1817	155.633	3246892	2815172	1808350	1970320
1	45	D	2009-06-04 15:10:55	24.52	90.22	22.134	390.83	399.67	16.69	0.939	64.55	51.49	36	12.12	0.07642	0.10544	15.1819	155.633	3246497	2815482	1807935	1970186
1	46	D	2009-06-04 15:10:56	24.51	90.22	22.15	390.34	399.18	16.65	0.939	64.64	51.49	36.01	12.12	0.07639	0.1056	15.1822	155.633	3246648	2815534	1807716	1970270
1	47	D	2009-06-04 15:10:57	24.51	90.22	22.21	390.9	399.78	16.66	0.939	64.81	51.49	36.01	12.12	0.0765	0.10573	15.1825	155.633	3246484	2815696	1807393	1970187
1	48	D	2009-06-04 15:10:58	24.51	90.23	22.276	391.61	400.53	16.64	0.939	65.05	51.52	36.01	12.12	0.07671	0.10596	15.1828	155.633	3245634	2815599	1806968	1970227
1	49	D	2009-06-04 15:10:59	24.5	90.23	22.306	390.82	399.74	16.68	0.939	65.18	51.54	36.02	12.12	0.07646	0.10601	15.1831	155.633	3246466	2815584	1806868	1970173
1	50	D	2009-06-04 15:11:00	24.5	90.23	22.245	391.11	400.01	16.65	0.939	65	51.52	36.02	12.12	0.07655	0.10573	15.1833	155.633	3246077	2815530	1807385	1970220
1	51	D	2009-06-04 15:11:01	24.5	90.22	22.241	391.2	400.1	16.69	0.939	65.02	51.49	36.02	12.12	0.07657	0.1059	15.1836	155.633	3246080	2815543	1807208	1970322
1	52	D	2009-06-04 15:11:02	24.49	90.22	22.319	392.17	401.12	16.58	0.939	65.25	51.49	36.03	12.12	0.07673	0.10613	15.1839	155.633	3245732	2815706	1806618	1970153
1	53	D	2009-06-04 15:11:03	24.48	90.22	22.353	391.8	400.76	16.65	0.939	65.35	51.49	36.03	12.12	0.07664	0.10613	15.1842	155.633	3245991	2815688	1806724	1970283
1	54	D	2009-06-04 15:11:04	24.48	90.22	22.322	391.52	400.46	16.65	0.939	65.3	51.49	36.03	12.12	0.07651	0.10608	15.1844	155.633	3246148	2815443	1806842	1970294
1	55	D	2009-06-04 15:11:05	24.47	90.22	22.346	392.26	401.23	16.65	0.939	65.37	51.52	36.03	12.12	0.07668	0.10616	15.1847	155.633	3245909	2815697	1806706	1970294
1	56	D	2009-06-04 15:11:06	24.47	90.23	22.417	392.79	401.8	16.67	0.939	65.62	51.54	36.03	12.12	0.07679	0.10646	15.185	155.633	3245465	2815615	1806060	1970210
1	57	D	2009-06-04 15:11:07	24.46	90.23	22.443	392.63	401.64	16.68	0.939	65.74	51.54	36.04	12.12	0.07679	0.10637	15.1853	155.633	3245646	2815827	1806175	1970199
1	58	D	2009-06-04 15:11:08	24.46	90.22	22.435	392.79	401.81	16.64	0.939	65.7	51.52	36.04	12.12	0.07668	0.10647	15.1856	155.633	3245521	2815358	1806114	1970287
1	59	D	2009-06-04 15:11:09	24.46	90.22	22.42	392.66	401.67	16.64	0.939	65.7	51.49	36.04	12.12	0.07678	0.10641	15.1858	155.633	3245354	2815490	1806091	1970140
1	60	D	2009-06-04 15:11:10	24.47	90.22	22.494	393.04	402.08	16.65	0.939	65.92	51.49	36.04	12.12	0.07673	0.10669	15.1861	155.633	3245213	2815204	1805756	1970306
1	61	D	2009-06-04 15:11:11	24.45	90.22	22.503	392.93	401.97	16.72	0.939	65.94	51.49	36.06	12.12	0.07686	0.10669	15.1864	155.633	3245309	2815649	1805729	1970291
1	62	D	2009-06-04 15:11:12	24.45	90.22	22.539	392.94	402	16.55	0.939	66.05	51.54	36.06	12.12	0.07679	0.10681	15.1867	155.633	3245054	2815264	1805384	1970186
1	63	D	2009-06-04 15:11:13	24.44	90.22	22.567	394.33	403.44	16.65	0.939	66.13	51.54	36.05	12.12	0.07693	0.10684	15.1869	155.633	3244996	2815655	1805433	1970337
1	64	D	2009-06-04 15:11:14	24.44	90.23	22.597	394.55	403.67	16.64	0.939	66.27	51.54	36.06	12.12	0.07703	0.10697	15.1872	155.633	3244888	2815795	1805169	1970260
1	65	D	2009-06-04 15:11:15	24.44	90.23	22.63	394.33	403.46	16.62	0.939	66.4	51.54	36.06	12.12	0.07689	0.1071	15.1875	155.633	3244723	2815270	1804912	1970246
1	66	D	2009-06-04 15:11:16	24.43	90.22	22.59	393.02	402.1	16.63	0.939	66.28	51.52	36.07	12.12	0.07673	0.10689	15.1878	155.633	3245208	2815246	1805282	1970225
1	67	D	2009-06-04 15:11:17	24.42	90.22	22.666	395.03	404.19	16.6	0.939	66.54	51.49	36.07	12.12	0.07706	0.10719	15.1881	155.633	3244378	2815425	1804654	1970158
1	68	D	2009-06-04 15:11:18	24.43	90.22	22.699	394.02	403.17	16.62	0.939	66.64	51.49	36.07	12.11	0.07698	0.10722	15.1883	155.633	3244873	2815632	1804667	1970230
1	69	D	2009-06-04 15:11:19	24.41	90.23	22.731	394.63	403.81	16.6	0.939	66.74	51.54	36.06	12.12	0.07711	0.10734	15.1886	155.633	3244181	2815445	1804460	1970283
1	70	D	2009-06-04 15:11:20	24.41	90.23	22.756	395.02	404.22	16.6	0.939	66.85	51.54	36.07	12.12	0.0772	0.10756	15.1889	155.633	3244153	2815629	1804122	1970312
1	71	D	2009-06-04 15:11:21	24.4	90.23	22.788	396.29	405.53	16.6	0.939	66.99	51.54	36.08	12.12	0.07729	0.10756	15.1892	155.633	3244057	2815808	1803962	1970143
1	72	D	2009-06-04 15:11:22	24.4	90.22	22.773	396.21	405.44	16.6	0.939	66.93	51.54	36.08	12.12	0.07735	0.10743	15.1894	155.633	3243916	2815846	1804198	1970151
1	73	D	2009-06-04 15:11:23	24.4	90.22	22.829	395.2	404.43	16.6	0.939	67.14	51.52	36.08	12.12	0.07694	0.1077	15.1897	155.633	3244038	2814821	1803727	1970169
1	74	D	2009-06-04 15:11:24	24.39	90.22	22.888	395.35	404.61	16.59	0.939	67.31	51.49	36.08	12.12	0.07714	0.10782	15.19	155.633	3244008	2815343	1803582	1970255
1	75	D	2009-06-04 15:11:25	24.4	90.22	22.914	396.8	406.1	16.6	0.939	67.39	51.49	36.1	12.12	0.0773	0.10797	15.1903	155.633	3243764	2815576	1803280	1970230
1	76	D	2009-06-04 15:11:26	24.39	90.22	22.885	395.85	405.12	16.59	0.939	67.34	51.49	36.1	12.12	0.07712	0.10781	15.1906	155.633	3243764	2815108	1803460	1970155
1	77	D	2009-06-04 15:11:27	24.39	90.22	22.911	396.17	405.46	16.6	0.939	67.42	51.52	36.1	12.12	0.07731	0.10792	15.1908	155.633	3243794	2815589	1803403	1970236
1	78	D	2009-06-04 15:11:28	24.39	90.23	22.937	397.2	406.53	16.6	0.939	67.5	51.54	36.1	12.11	0.07742	0.10803	15.1911	155.633	3243740	2815926	1803089	1970197
1	79	D	2009-06-04 15:11:29	24.39	90.23	22.945	396.85	406.17	16.58	0.939	67.53	51.54	36.11	12.12	0.07736	0.10803	15.1914	155.633	3243570	2815633	1803044	1970151
1	80	D	2009-06-04 15:11:30	24.39	90.23	22.972	397.13	406.47	16.58	0.939	67.61	51.54	36.11	12.12	0.07731	0.1081	15.1917	155.633	3243312	2815212	1803018	1970211
1	81	D	2009-06-04 15:11:31	24.38	90.22	23.001	397.3	406.65	16.62	0.939	67.73	51.49	36.11	12.12	0.07746	0.10823	15.1919	155.633	3243196	2815475	1802777	1970174
1	82	D	2009-06-04 15:11:32	24.38	90.22	22.992	396.5	405.83	16.58	0.939	67.7	51.49	36.11	12.12	0.07746	0.10817	15.1922	155.633	3243222	2815554	1802863	1970190
1	83	D	2009-06-04 15:11:33	24.38	90.21	23.034	398.55	407.94	16.6	0.939	67.82	51.49	36.11	12.12	0.07757	0.10841	15.1925	155.633	3242789	2815495	1802445	1970215
1	84	D	2009-06-04 15:11:34	24.35	90.22	23.085	397.24	406.62	16.58	0.939	68.01	51.52	36.11	12.12	0.07732	0.10844	15.1928	155.633	3243391	2815310	1802367	1970206
1	85	D	2009-06-04 15:11:35	24.35	90.22	23.059	397.64	407.03	16.58	0.939	67.94	51.54	36.12	12.12	0.07745	0.1083	15.1931	155.633	3243131	2815440	1802602	1970165
1	86	D	2009-06-04 15:11:36	24.37	90.23	22.99	398.02	407.39	16.57	0.939	67.74	51.54	36.12	12.12	0.07753	0.10815	15.1933	155.633	3242890	2815518	1802843	1970164
1	87	D	2009-06-04 15:11:37	24.36	90.23	23.008	398.84	408.23	16.56	0.939	67.84	51.54	36.12	12.12	0.07769	0.1083	15.1936	155.633	3242656	2815688	1802655	1970217
1	88	D	2009-06-04 15:11:38	24.36	90.23	23.045	398.43	407.83	16.56	0.939	67.94	51.54	36.12	12.12	0.07765	0.10835	15.1939	155.633	3242564	2815499	1802506	1970171
1	89	D	2009-06-04 15:11:39	24.37	90.22	23.059	398.61	408.02	16.59	0.939	67.98	51.52	36.12	12.11	0.07756	0.1084	15.1942	155.633	3242391	2815113	1802426	1970167
1	90	D	2009-06-04 15:11:40	24.36	90.22	23.062	398.27	407.67	16.59	0.939	67.99	51.49	36.12	12.1	0.07762	0.10847	15.1944	155.633	3242467	2815339	1802273	1970158
1	91	D	2009-06-04 15:11:41	24.36	90.22	23.09	398.18	407.59	16.57	0.939	68.07	51.52	36.13	12.12	0.07754	0.10848	15.1947	155.633	3242376	2815028	1802295	1970185
1	92	D	2009-06-04 15:11:42	24.35	90.22	23.16	399.23	408.7	16.56	0.939	68.28	51.52	36.13	12.12	0.07759	0.1087	15.195	155.633	3242458	2815242	1801872	1970177
1	93	D	2009-06-04 15:11:43	24.33	90.22	23.13	399.45	408.91	16.57	0.939	68.23	51.52	36.13	12.12	0.07778	0.10866	15.1953	155.633	3242403	2815741	1801951	1970178
1	94	D	2009-06-04 15:11:44	24.34	90.22	23.161	399.34	408.81	16.56	0.939	68.32	51.54	36.13	12.12	0.07771	0.10875	15.1956	155.633	3242167	2815341	1801846	1970244
1	95	D	2009-06-04 15:11:45	24.33	90.22	23.139	399.15	408.61	16.55	0.939	68.3	51.52	36.13	12.12	0.07767	0.10856	15.1958	155.633	3242392	2815403	1802108	1970144
1	96	D	2009-06-04 15:11:46	24.34	90.22	23.114	398.77	408.2	16.58	0.939	68.22	51.49	36.15	12.12	0.07764	0.10853	15.1961	155.633	3242354	2815291	1802132	1970117
1	97	D	2009-06-04 15:11:47	24.33	90.22	23.134	399.52	408.98	16.55	0.939	68.28	51.49	36.15	12.12	0.07778	0.1087	15.1964	155.633	3242002	2815379	1801896	1970196
1	98	D	2009-06-04 15:11:48	24.32	90.22	23.196	399.67	409.16	16.55	0.939	68.46	51.49	36.15	12.12	0.07776	0.10884	15.1967	155.633	3242193	2815536	1801571	1970179
1	99	D	2009-06-04 15:11:49	24.33	90.22	23.181	400.48	409.98	16.56	0.939	68.46	51.49	36.15	12.12	0.07795	0.10878	15.1969	155.633	3241742	2815604	1801767	1970187
1	100	D	2009-06-04 15:11:50	24.33	90.23	23.219	400.83	410.36	16.56	0.939	68.58	51.52	36.16	12.11	0.07789	0.10889	15.1972	155.633	3241794	2815555	1801419	1970121
1	101	D	2009-06-04 15:11:51	24.31	90.23	23.278	400.56	410.11	16.54	0.939	68.76	51.54	36.16	12.12	0.07785	0.10915	15.1975	155.633	3241786	2815405	1801152	1970308
1	102	D	2009-06-04 15:11:52	24.32	90.23	23.28	401.15	410.71	16.55	0.939	68.76	51.52	36.16	12.12	0.078	0.10918	15.1978	155.633	3241480	2815539	1801091	1970294
1	103	D	2009-06-04 15:11:53	24.31	90.22	23.271	400.87	410.42	16.54	0.939	68.77	51.52	36.16	12.12	0.07796	0.10914	15.1981	155.633	3241511	2815405	1801111	1970195
1	104	D	2009-06-04 15:11:54	24.31	90.22	23.304	401.01	410.58	16.54	0.939	68.87	51.49	36.16	12.12	0.07794	0.10914	15.1983	155.633	3241455	2815362	1801006	1970117
1	105	D	2009-06-04 15:11:55	24.3	90.22	23.314	401.81	411.4	16.54	0.939	68.94	51.49	36.16	12.12	0.07813	0.10915	15.1986	155.633	3241126	2815611	1800968	1970115
1	106	D	2009-06-04 15:11:56	24.3	90.23	23.33	401.28	410.87	16.54	0.939	68.99	51.49	36.17	12.12	0.07787	0.10922	15.1989	155.633	3241422	2815170	1800835	1970153
1	107	D	2009-06-04 15:11:57	24.3	90.23	23.316	402.66	412.27	16.54	0.939	68.95	51.54	36.17	12.12	0.07821	0.10924	15.1992	155.633	3240937	2815706	1800838	1970196
1	108	D	2009-06-04 15:11:58	24.3	90.23	23.381	402.53	412.17	16.56	0.939	69.18	51.54	36.17	12.12	0.07816	0.10946	15.1994	155.633	3241088	2815702	1800465	1970237
1	109	D	2009-06-04 15:11:59	24.3	90.23	23.387	402.34	411.98	16.54	0.939	69.2	51.54	36.17	12.12	0.07806	0.10935	15.1997	155.633	3240999	2815348	1800604	1970161
1	110	D	2009-06-04 15:12:00	24.3	90.23	23.322	401.67	411.26	16.53	0.939	69.01	51.52	36.18	12.12	0.07794	0.1092	15.2	155.633	3241048	2815013	1800988	1970225
1	111	D	2009-06-04 15:12:01	24.3	90.22	23.336	402.35	411.97	16.53	0.939	69.04	51.49	36.18	12.11	0.07814	0.10929	15.2003	155.633	3240685	2815201	1800823	1970188
1	112	D	2009-06-04 15:12:02	24.31	90.22	23.366	403.25	412.9	16.54	0.939	69.13	51.49	36.18	12.1	0.07825	0.10933	15.2006	155.633	3240707	2815578	1800668	1970148
1	113	D	2009-06-04 15:12:03	24.29	90.22	23.347	401.91	411.52	16.52	0.939	69.08	51.49	36.18	12.12	0.07818	0.10934	15.2008	155.633	3240632	2815301	1800746	1970248
1	114	D	2009-06-04 15:12:04	24.3	90.22	23.363	402.19	411.81	16.53	0.939	69.12	51.52	36.18	12.12	0.07814	0.10938	15.2011	155.633	3240949	2815486	1800674	1970274
1	115	D	2009-06-04 15:12:05	24.3	90.22	23.353	402.53	412.15	16.54	0.939	69.09	51.54	36.18	12.12	0.07809	0.10927	15.2014	155.633	3240727	2815134	1800905	1970271
1	116	D	2009-06-04 15:12:06	24.3	90.22	23.395	403.26	412.92	16.56	0.939	69.22	51.54	36.2	12.12	0.0781	0.1094	15.2017	155.633	3240739	2815173	1800607	1970222
1	117	D	2009-06-04 15:12:07	24.29	90.22	23.383	403.81	413.48	16.53	0.939	69.18	51.54	36.2	12.12	0.07822	0.10942	15.2019	155.633	3240727	2815541	1800510	1970204
1	118	D	2009-06-04 15:12:08	24.29	90.22	23.437	404.03	413.73	16.53	0.939	69.34	51.52	36.2	12.11	0.07825	0.10957	15.2022	155.633	3240416	2815330	1800309	1970241
1	119	D	2009-06-04 15:12:09	24.28	90.22	23.429	403.76	413.45	16.51	0.939	69.36	51.49	36.2	12.11	0.07848	0.10956	15.2025	155.633	3240030	2815631	1800266	1970178
2	0	D	2009-06-04 15:12:09	24.87	90.22	19.795	381.56	389.27	17.1	0.939	56.55	51.51	35.87	12.12	0.07506	0.09785	15.2025	155.633	3240030	2815631	1800266	1970178
3	59.5	D	2009-06-04 15:12:09	24.5	90.22	22.263	393.06	402.02	16.69	0.939	65.09	51.51	36.04	12.12	0.07679	0.10587	15.2025	155.633	3240030	2815631	1800266	1970178
4	119	D	2009-06-04 15:12:09	0.59	0.02	3.684	22.35	24.36	0.59	0	12.91	0.05	0.33	0.04	0.00342	0.0119	15.2025	155.633	3240030	2815631	1800266	1970178
CrvFitStatus:	Exp	D
Exp_Flux:	1.49	D
Exp_FluxCV:	1.5	D
Exp_dCdry/dt:	0.211	D
Exp_R2:	0.9896	D
Exp_SSN:	0.2652	D
Exp_SE:	0.002	D
Exp_a:	0.0011149	D
Exp_Cx:	578.8	D
Exp_Co:	389.3	D
Exp_t0:	-3.8	D
Exp_Iter:	2	D
Exp_MaxIter:	10	D
Lin_Flux:	1.36	D
Lin_FluxCV:	1.6	D
Lin_dCdry/dt:	0.194	D
Lin_R2:	0.9894	D
Lin_SSN:	0.2701	D
Lin_SE:	0.002	D
Crv_Domain:	90	D
Crv_#Smp:	90	D
Dead Band:	00:30:00	D
TimeClosing:	16	D
		D
		D
LI-8100:	1c8	C	81	542a	1d7	182
File Name:	SBP604	C
Instrument Name:	LI-8100	C
Serial Number:	81A-0368	C
Software:	2.0.0	C	LI-8100 File Viewer 2.0.0
Comments:	2	C
Obs#:	5	C
Port#:	0	C
Label:	SNJ	C
Observation Length:	02:00:00	C
Observation Delay:	00:20:00	C
IRGA Averaging:	1	C
Flow8100:	10	C
FlowMux:	0	C
Tmux:	0	C
Virga:	19	C
Vmux:	55	C
Vext:	0	C
Vcham:	4823.9	C
Offset:	4.5	C
Area:	317.8	C
Vtotal:	6273	C
V3 Info:	0	C	M=0.43	B=0.56
Labels_01:	22	C
Type	Etime	C	Date	Tcham	Pressure	H2O	CO2	Cdry	T4	V3	RH	Tbench	Tboard	Vin	CO2ABS	H2OABS	Hour	DOY	RAWCO2	RAWCO2REF	RAWH2O	RAWH2OREF
1	-1	C	2009-06-04 15:14:38	25.01	90.18	19.013	379.05	386.4	17.03	0.886	53.89	51.49	36.08	12.11	0.07474	0.0951	15.2439	155.635	3252110	2815592	1827220	1970190
1	-1	C	2009-06-04 15:14:39	25	90.17	18.977	379.35	386.69	16.96	0.886	53.78	51.49	36.08	12	0.0747	0.09506	15.2442	155.635	3252232	2815588	1827313	1970235
1	-1	C	2009-06-04 15:14:40	25.01	90.18	18.964	377.99	385.3	16.9	0.886	53.75	51.49	36.11	12	0.07465	0.09487	15.2444	155.635	3252567	2815746	1827632	1970201
1	-1	C	2009-06-04 15:14:41	25.02	90.19	18.982	378.68	386.01	16.83	0.886	53.81	51.54	36.11	11.99	0.07472	0.09509	15.2447	155.635	3252487	2815864	1827249	1970221
1	-1	C	2009-06-04 15:14:42	25.02	90.19	19.011	378.83	386.17	16.78	0.886	53.89	51.54	36.12	12	0.07468	0.09509	15.245	155.635	3252134	2815485	1827180	1970178
1	-1	C	2009-06-04 15:14:43	25.01	90.19	19.021	379.27	386.62	16.67	0.886	53.92	51.54	36.13	12	0.07477	0.09523	15.2453	155.635	3252007	2815582	1826969	1970186
1	-1	C	2009-06-04 15:14:44	25.01	90.19	19.055	379.24	386.6	16.63	0.886	54.02	51.52	36.15	12	0.0748	0.09533	15.2456	155.635	3252232	2815863	1826823	1970235
1	-1	C	2009-06-04 15:14:45	25	90.18	19.083	379.71	387.1	16.57	0.886	54.09	51.49	36.16	12	0.0749	0.09535	15.2458	155.635	3251925	2815869	1826794	1970232
1	-1	C	2009-06-04 15:14:46	24.99	90.17	19.1	379.73	387.12	16.52	0.886	54.13	51.49	36.16	12	0.07474	0.09548	15.2461	155.635	3251762	2815257	1826565	1970217
1	-1	C	2009-06-04 15:14:47	24.99	90.17	19.15	380.77	388.2	16.41	0.886	54.31	51.52	36.17	12	0.07489	0.09564	15.2464	155.635	3251613	2815579	1826225	1970208
1	-1	C	2009-06-04 15:14:48	24.99	90.18	19.178	380.78	388.23	16.43	0.886	54.39	51.54	36.18	11.99	0.07493	0.0958	15.2467	155.635	3251418	2815522	1825963	1970250
1	-1	C	2009-06-04 15:14:49	24.96	90.18	19.254	379.65	387.1	16.38	1.025	54.64	51.52	36.19	11.99	0.07488	0.09598	15.2469	155.635	3251446	2815410	1825624	1970245
1	-1	C	2009-06-04 15:14:50	24.96	90.18	19.261	380.41	387.88	16.31	1.025	54.69	51.54	36.19	12	0.07496	0.09601	15.2472	155.635	3251632	2815794	1825517	1970201
1	-1	C	2009-06-04 15:14:51	24.95	90.18	19.284	380.36	387.84	16.25	1.025	54.79	51.54	36.2	11.98	0.07489	0.09612	15.2475	155.635	3251324	2815344	1825343	1970230
1	-1	C	2009-06-04 15:14:52	24.95	90.18	19.33	380.45	387.95	16.22	1.025	54.95	51.52	36.22	11.99	0.07496	0.09629	15.2478	155.635	3251524	2815674	1825151	1970353
1	-1	C	2009-06-04 15:14:53	24.96	90.18	19.412	381.34	388.89	16.18	1.025	55.19	51.49	36.23	12.04	0.07516	0.09662	15.2481	155.635	3251073	2815818	1824382	1970147
1	0	C	2009-06-04 15:14:54	24.95	90.17	19.568	381.7	389.32	16.15	1.025	55.66	51.49	36.25	12.1	0.07514	0.09708	15.2483	155.635	3251146	2815816	1823643	1970267
1	1	C	2009-06-04 15:14:55	24.96	90.17	19.782	382.31	390.02	16.11	1.025	56.27	51.52	36.25	12.1	0.07519	0.09801	15.2486	155.635	3250643	2815529	1821954	1970305
1	2	C	2009-06-04 15:14:56	24.94	90.18	19.9	382.6	390.37	16.1	1.025	56.61	51.52	36.25	12.1	0.0752	0.09814	15.2489	155.635	3250802	2815767	1821609	1970271
1	3	C	2009-06-04 15:14:57	24.95	90.18	19.895	381.5	389.25	16.06	1.025	56.59	51.54	36.26	12.1	0.07513	0.09828	15.2492	155.635	3250934	2815638	1821327	1970195
1	4	C	2009-06-04 15:14:58	24.93	90.18	19.977	382.16	389.95	16.03	1.025	56.86	51.54	36.27	12.1	0.07525	0.09846	15.2494	155.635	3250825	2815888	1820992	1970204
1	5	C	2009-06-04 15:14:59	24.93	90.18	19.959	381.38	389.15	16	1.025	56.81	51.52	36.27	12.1	0.07503	0.09834	15.2497	155.635	3250754	2815227	1821244	1970228
1	6	C	2009-06-04 15:15:00	24.94	90.18	20.142	382.51	390.37	15.99	1.025	57.36	51.49	36.28	12.1	0.07527	0.0992	15.25	155.635	3250653	2815790	1819587	1970170
1	7	C	2009-06-04 15:15:01	24.94	90.17	20.295	382.69	390.62	15.94	1.025	57.79	51.49	36.3	12.1	0.07537	0.09945	15.2503	155.635	3250260	2815716	1819189	1970219
1	8	C	2009-06-04 15:15:02	24.93	90.17	20.309	381.57	389.48	15.92	1.025	57.83	51.49	36.3	12.1	0.07498	0.09947	15.2506	155.635	3250779	2815118	1819078	1970174
1	9	C	2009-06-04 15:15:03	24.93	90.18	20.246	382	389.9	15.9	1.025	57.66	51.52	36.31	12.1	0.07504	0.09928	15.2508	155.635	3250956	2815419	1819495	1970234
1	10	C	2009-06-04 15:15:04	24.92	90.18	20.43	383.29	391.28	15.88	1.025	58.18	51.54	36.31	12.1	0.07531	0.10017	15.2511	155.635	3249944	2815338	1817740	1970159
1	11	C	2009-06-04 15:15:05	24.9	90.19	20.66	383.63	391.72	15.84	1.025	58.88	51.54	36.32	12.1	0.07542	0.10086	15.2514	155.635	3249946	2815642	1816557	1970266
1	12	C	2009-06-04 15:15:06	24.89	90.19	20.64	382.18	390.23	15.84	1.025	58.86	51.54	36.32	12.1	0.07514	0.10045	15.2517	155.635	3250699	2815488	1817293	1970189
1	13	C	2009-06-04 15:15:07	24.89	90.18	20.642	384.51	392.61	15.81	1.025	58.86	51.49	36.33	12.1	0.07559	0.10086	15.2519	155.636	3249836	2815944	1816587	1970222
1	14	C	2009-06-04 15:15:08	24.89	90.17	20.701	382.57	390.66	15.78	1.025	59.06	51.49	36.33	12.1	0.07537	0.10073	15.2522	155.636	3249982	2815457	1816826	1970231
1	15	C	2009-06-04 15:15:09	24.89	90.17	20.777	384.85	393.02	15.79	1.025	59.31	51.49	36.35	12.1	0.07556	0.10106	15.2525	155.636	3250187	2816204	1816222	1970256
1	16	C	2009-06-04 15:15:10	24.88	90.18	20.859	384.18	392.36	15.74	1.025	59.55	51.54	36.35	12.1	0.07547	0.10146	15.2528	155.636	3249683	2815540	1815344	1970124
1	17	C	2009-06-04 15:15:11	24.88	90.19	20.995	383.79	392.02	15.74	1.025	59.94	51.52	36.35	12.1	0.07536	0.10185	15.2531	155.636	3249614	2815136	1814707	1970206
1	18	C	2009-06-04 15:15:12	24.89	90.19	21.035	383.59	391.83	15.73	1.025	60.06	51.54	36.35	12.1	0.07544	0.10197	15.2533	155.636	3249524	2815304	1814458	1970177
1	19	C	2009-06-04 15:15:13	24.89	90.18	21.055	383.8	392.06	15.69	1.025	60.11	51.54	36.37	12.09	0.07555	0.10194	15.2536	155.636	3249583	2815640	1814447	1970101
1	20	C	2009-06-04 15:15:14	24.87	90.18	21.177	385.78	394.13	15.67	1.025	60.46	51.52	36.37	12.1	0.07588	0.10248	15.2539	155.636	3248887	2815975	1813555	1970232
1	21	C	2009-06-04 15:15:15	24.87	90.18	21.2	384.24	392.56	15.68	1.025	60.56	51.49	36.38	12.1	0.07539	0.10233	15.2542	155.636	3249798	2815388	1813742	1970122
1	22	C	2009-06-04 15:15:16	24.86	90.18	21.148	384.88	393.2	15.68	1.025	60.41	51.49	36.38	12.1	0.07569	0.10236	15.2544	155.636	3249233	2815700	1813819	1970237
1	23	C	2009-06-04 15:15:17	24.86	90.18	21.295	385.47	393.86	15.6	1.025	60.87	51.49	36.38	12.1	0.07578	0.1029	15.2547	155.636	3248966	2815733	1812759	1970176
1	24	C	2009-06-04 15:15:18	24.86	90.17	21.405	385.59	394.03	15.68	1.025	61.21	51.49	36.4	12.1	0.07583	0.10319	15.255	155.636	3248670	2815592	1812205	1970164
1	25	C	2009-06-04 15:15:19	24.86	90.18	21.375	384.62	393.02	15.62	1.025	61.13	51.54	36.4	12.1	0.07565	0.10288	15.2553	155.636	3249243	2815676	1812677	1970118
1	26	C	2009-06-04 15:15:20	24.85	90.18	21.422	384.98	393.41	15.62	1.025	61.27	51.54	36.41	12.1	0.07561	0.10324	15.2556	155.636	3248802	2815144	1812090	1970165
1	27	C	2009-06-04 15:15:21	24.85	90.19	21.464	386.03	394.5	15.59	1.025	61.39	51.52	36.41	12.1	0.07575	0.10333	15.2558	155.636	3248589	2815347	1811901	1970148
1	28	C	2009-06-04 15:15:22	24.85	90.19	21.559	386.53	395.05	15.62	1.025	61.66	51.52	36.41	12.1	0.07579	0.10359	15.2561	155.636	3248998	2815822	1811539	1970282
1	29	C	2009-06-04 15:15:23	24.85	90.18	21.488	385.16	393.62	15.6	1.025	61.49	51.49	36.42	12.1	0.07574	0.1034	15.2564	155.636	3248637	2815338	1811874	1970238
1	30	C	2009-06-04 15:15:24	24.84	90.18	21.497	384.96	393.42	15.59	1.025	61.52	51.49	36.42	12.09	0.07584	0.10348	15.2567	155.636	3248597	2815642	1811623	1970179
1	31	C	2009-06-04 15:15:25	24.83	90.18	21.649	386.1	394.64	15.54	1.025	61.99	51.49	36.44	12.09	0.07568	0.10383	15.2569	155.636	3248892	2815426	1811029	1970215
1	32	C	2009-06-04 15:15:26	24.83	90.18	21.643	385.72	394.25	15.57	1.025	61.97	51.52	36.44	12.1	0.07571	0.10403	15.2572	155.636	3248419	2815087	1810704	1970252
1	33	C	2009-06-04 15:15:27	24.82	90.19	21.749	387.07	395.68	15.56	1.025	62.28	51.54	36.43	12.1	0.07587	0.10432	15.2575	155.636	3248128	2815321	1809997	1970109
1	34	C	2009-06-04 15:15:28	24.83	90.19	21.843	388.62	397.3	15.53	1.025	62.59	51.52	36.45	12.1	0.0762	0.10463	15.2578	155.636	3247658	2815783	1809484	1970136
1	35	C	2009-06-04 15:15:29	24.83	90.19	21.802	386.47	395.08	15.58	1.025	62.47	51.52	36.45	12.1	0.0759	0.10446	15.2581	155.636	3247737	2815027	1809814	1970151
1	36	C	2009-06-04 15:15:30	24.82	90.18	21.888	386.89	395.55	15.53	1.025	62.71	51.49	36.45	12.1	0.07579	0.10463	15.2583	155.636	3248951	2815739	1809531	1970176
1	37	C	2009-06-04 15:15:31	24.81	90.17	21.815	387.67	396.32	15.53	1.025	62.53	51.49	36.46	12.1	0.07617	0.10467	15.2586	155.636	3247374	2815432	1809514	1970228
1	38	C	2009-06-04 15:15:32	24.81	90.17	21.929	388.52	397.23	15.49	1.025	62.86	51.54	36.46	12.09	0.07616	0.10489	15.2589	155.636	3247409	2815440	1809040	1970160
1	39	C	2009-06-04 15:15:33	24.81	90.18	22.004	387.98	396.71	15.49	1.025	63.08	51.52	36.46	12.09	0.07603	0.10509	15.2592	155.636	3247596	2815303	1808661	1970225
1	40	C	2009-06-04 15:15:34	24.79	90.19	22.026	388.18	396.92	15.47	1.025	63.19	51.52	36.47	12.1	0.07612	0.10514	15.2594	155.636	3247585	2815515	1808511	1970113
1	41	C	2009-06-04 15:15:35	24.79	90.19	22.062	388.23	396.99	15.51	1.025	63.33	51.54	36.47	12.09	0.07608	0.10523	15.2597	155.636	3247388	2815224	1808467	1970246
1	42	C	2009-06-04 15:15:36	24.79	90.18	22.113	389.07	397.87	15.49	1.025	63.47	51.54	36.47	12.09	0.07616	0.10541	15.26	155.636	3247408	2815509	1807979	1970129
1	43	C	2009-06-04 15:15:37	24.79	90.18	22.06	388.22	396.98	15.49	1.025	63.35	51.52	36.47	12.1	0.07607	0.1052	15.2603	155.636	3247780	2815493	1808504	1970189
1	44	C	2009-06-04 15:15:38	24.78	90.18	22.088	388.87	397.65	15.47	1.025	63.43	51.49	36.49	12.1	0.0762	0.10541	15.2606	155.636	3246955	2815216	1807998	1970137
1	45	C	2009-06-04 15:15:39	24.76	90.17	22.181	389.34	398.17	15.47	1.025	63.73	51.49	36.49	12.1	0.07625	0.1056	15.2608	155.636	3247074	2815384	1807616	1970042
1	46	C	2009-06-04 15:15:40	24.77	90.18	22.163	388.35	397.15	15.48	1.025	63.69	51.49	36.5	12.1	0.07614	0.10557	15.2611	155.636	3247365	2815363	1807799	1970202
1	47	C	2009-06-04 15:15:41	24.75	90.18	22.178	388.8	397.62	15.44	1.025	63.77	51.54	36.5	12.1	0.07604	0.10562	15.2614	155.636	3247347	2815089	1807659	1970173
1	48	C	2009-06-04 15:15:42	24.76	90.18	22.237	389.97	398.84	15.46	1.025	63.98	51.54	36.5	12.1	0.07621	0.10586	15.2617	155.636	3246981	2815225	1807206	1970142
1	49	C	2009-06-04 15:15:43	24.74	90.19	22.306	390.44	399.35	15.37	1.025	64.22	51.54	36.5	12.09	0.07652	0.10597	15.2619	155.636	3246493	2815725	1807056	1970246
1	50	C	2009-06-04 15:15:44	24.74	90.18	22.258	389.71	398.58	15.42	1.025	64.08	51.49	36.51	12.09	0.07634	0.10593	15.2622	155.636	3246608	2815274	1807131	1970210
1	51	C	2009-06-04 15:15:45	24.74	90.18	22.318	390.82	399.74	15.42	1.025	64.29	51.52	36.51	12.09	0.07638	0.10611	15.2625	155.636	3246458	2815214	1806798	1970174
1	52	C	2009-06-04 15:15:46	24.75	90.17	22.371	390.25	399.18	15.46	1.025	64.43	51.49	36.51	12.09	0.07637	0.10625	15.2628	155.636	3246378	2815119	1806549	1970202
1	53	C	2009-06-04 15:15:47	24.74	90.17	22.38	390.31	399.25	15.43	1.025	64.46	51.49	36.52	12.08	0.07644	0.10629	15.2631	155.636	3246339	2815337	1806442	1970202
1	54	C	2009-06-04 15:15:48	24.74	90.18	22.398	390.67	399.62	15.46	1.025	64.52	51.52	36.52	12.1	0.07647	0.10636	15.2633	155.636	3246234	2815309	1806273	1970153
1	55	C	2009-06-04 15:15:49	24.74	90.19	22.415	390.51	399.46	15.42	1.025	64.57	51.54	36.52	12.1	0.07637	0.10632	15.2636	155.636	3246448	2815264	1806250	1970092
1	56	C	2009-06-04 15:15:50	24.72	90.19	22.437	391.24	400.22	15.38	1.025	64.64	51.54	36.52	12.1	0.07656	0.10645	15.2639	155.636	3246130	2815460	1806185	1970231
1	57	C	2009-06-04 15:15:51	24.74	90.19	22.447	391.55	400.54	15.42	1.025	64.7	51.54	36.54	12.1	0.0766	0.10645	15.2642	155.636	3245858	2815346	1806096	1970145
1	58	C	2009-06-04 15:15:52	24.72	90.18	22.451	390.98	399.96	15.38	1.025	64.71	51.49	36.54	12.1	0.07645	0.10653	15.2644	155.636	3246158	2815175	1805967	1970152
1	59	C	2009-06-04 15:15:53	24.72	90.17	22.457	389.96	398.92	15.42	1.025	64.72	51.49	36.54	12.09	0.07634	0.10645	15.2647	155.636	3246467	2815119	1806111	1970126
1	60	C	2009-06-04 15:15:54	24.72	90.17	22.41	391.14	400.11	15.42	1.025	64.58	51.49	36.54	12.09	0.07651	0.10625	15.265	155.636	3246201	2815361	1806559	1970215
1	61	C	2009-06-04 15:15:55	24.72	90.17	22.516	391.88	400.91	15.42	1.025	64.89	51.54	36.54	12.09	0.0766	0.10676	15.2653	155.636	3245938	2815388	1805543	1970140
1	62	C	2009-06-04 15:15:56	24.72	90.17	22.559	391.42	400.45	15.38	1.025	65.01	51.54	36.54	12.09	0.07654	0.10681	15.2656	155.636	3245827	2815156	1805419	1970128
1	63	C	2009-06-04 15:15:57	24.71	90.18	22.568	392.31	401.37	15.4	1.025	65.08	51.54	36.55	12.09	0.0768	0.10686	15.2658	155.636	3245328	2815439	1805343	1970145
1	64	C	2009-06-04 15:15:58	24.72	90.18	22.585	392.89	401.97	15.36	1.025	65.13	51.54	36.55	12.09	0.07681	0.10687	15.2661	155.636	3245566	2815682	1805323	1970137
1	65	C	2009-06-04 15:15:59	24.7	90.18	22.633	392.81	401.91	15.37	1.027	65.31	51.54	36.56	12.09	0.07662	0.10706	15.2664	155.636	3245714	2815263	1804976	1970140
1	66	C	2009-06-04 15:16:00	24.71	90.18	22.662	393.69	402.82	15.36	1.027	65.39	51.49	36.56	12.09	0.07686	0.10719	15.2667	155.636	3244743	2815113	1804710	1970127
1	67	C	2009-06-04 15:16:01	24.7	90.17	22.686	393.08	402.21	15.35	1.027	65.46	51.49	36.56	12.1	0.07679	0.10719	15.2669	155.636	3245070	2815168	1804689	1970066
1	68	C	2009-06-04 15:16:02	24.7	90.17	22.685	393.44	402.57	15.37	1.027	65.45	51.49	36.57	12.09	0.07695	0.10718	15.2672	155.636	3245354	2815842	1804778	1970147
1	69	C	2009-06-04 15:16:03	24.69	90.17	22.691	393.24	402.37	15.35	1.027	65.51	51.52	36.57	12.09	0.07687	0.10728	15.2675	155.636	3245135	2815445	1804576	1970128
1	70	C	2009-06-04 15:16:04	24.7	90.17	22.725	392.96	402.1	15.35	1.027	65.61	51.54	36.57	12.09	0.07664	0.10738	15.2678	155.636	3245168	2814824	1804426	1970159
1	71	C	2009-06-04 15:16:05	24.69	90.18	22.72	393.94	403.1	15.38	1.027	65.6	51.54	36.57	12.09	0.07694	0.10733	15.2681	155.636	3244828	2815454	1804408	1970123
1	72	C	2009-06-04 15:16:06	24.68	90.18	22.777	393.86	403.04	15.34	1.027	65.81	51.54	36.59	12.09	0.07686	0.10746	15.2683	155.636	3244649	2815015	1804166	1970081
1	73	C	2009-06-04 15:16:07	24.68	90.17	22.781	394.44	403.63	15.34	1.027	65.81	51.49	36.59	12.09	0.07715	0.10749	15.2686	155.636	3244328	2815531	1804166	1970110
1	74	C	2009-06-04 15:16:08	24.68	90.17	22.764	393.29	402.45	15.32	1.027	65.76	51.52	36.58	12.09	0.07691	0.10745	15.2689	155.636	3244809	2815262	1804291	1970165
1	75	C	2009-06-04 15:16:09	24.68	90.17	22.78	394.69	403.89	15.32	1.027	65.85	51.49	36.58	12.08	0.07699	0.10759	15.2692	155.636	3244586	2815335	1803890	1970048
1	76	C	2009-06-04 15:16:10	24.68	90.17	22.829	394.16	403.37	15.35	1.027	65.99	51.52	36.6	12.09	0.07689	0.10765	15.2694	155.636	3244592	2815025	1803916	1970168
1	77	C	2009-06-04 15:16:11	24.68	90.18	22.851	394.89	404.12	15.35	1.027	66.06	51.54	36.6	12.09	0.07693	0.10775	15.2697	155.636	3244814	2815360	1803574	1970027
1	78	C	2009-06-04 15:16:12	24.68	90.18	22.803	394.48	403.68	15.35	1.027	65.92	51.54	36.6	12.09	0.07703	0.10761	15.27	155.636	3244119	2815047	1803917	1970114
1	79	C	2009-06-04 15:16:13	24.66	90.19	22.868	395.47	404.73	15.3	1.027	66.11	51.54	36.6	12.09	0.07712	0.10781	15.2703	155.636	3243901	2815109	1803483	1970048
1	80	C	2009-06-04 15:16:14	24.66	90.18	22.902	395.97	405.25	15.35	1.027	66.25	51.52	36.61	12.09	0.07722	0.10785	15.2706	155.636	3244199	2815575	1803457	1970050
1	81	C	2009-06-04 15:16:15	24.66	90.17	22.877	395.84	405.11	15.3	1.027	66.17	51.49	36.61	12.09	0.07714	0.10775	15.2708	155.636	3244105	2815334	1803528	1969986
1	82	C	2009-06-04 15:16:16	24.66	90.17	22.886	395.69	404.96	15.3	1.027	66.19	51.49	36.61	12.09	0.07714	0.10787	15.2711	155.636	3243461	2814744	1803284	1969909
1	83	C	2009-06-04 15:16:17	24.66	90.18	22.934	396.09	405.39	15.3	1.027	66.34	51.49	36.61	12.09	0.07702	0.108	15.2714	155.636	3244159	2815065	1803166	1970091
1	84	C	2009-06-04 15:16:18	24.67	90.18	22.901	396.05	405.33	15.31	1.027	66.28	51.54	36.61	12.09	0.07733	0.10802	15.2717	155.636	3243489	2815287	1803233	1970157
1	85	C	2009-06-04 15:16:19	24.66	90.18	22.974	397.24	406.58	15.34	1.027	66.49	51.54	36.62	12.09	0.07743	0.10821	15.2719	155.636	3243253	2815378	1802962	1970260
1	86	C	2009-06-04 15:16:20	24.64	90.18	22.929	395.53	404.81	15.3	1.027	66.36	51.54	36.62	12.09	0.07715	0.10796	15.2722	155.636	3243720	2815022	1803276	1970129
1	87	C	2009-06-04 15:16:21	24.65	90.18	22.94	396.68	405.99	15.29	1.027	66.4	51.52	36.62	12.09	0.07724	0.10806	15.2725	155.636	3243473	2815067	1803122	1970145
1	88	C	2009-06-04 15:16:22	24.64	90.18	22.995	396.73	406.07	15.3	1.027	66.59	51.52	36.62	12.09	0.07741	0.1082	15.2728	155.636	3243411	2815480	1802890	1970185
1	89	C	2009-06-04 15:16:23	24.63	90.17	23.014	396.85	406.2	15.29	1.027	66.64	51.49	36.62	12.09	0.07721	0.10825	15.2731	155.636	3243450	2814968	1802778	1970176
1	90	C	2009-06-04 15:16:24	24.62	90.17	23	397.1	406.45	15.28	1.027	66.64	51.49	36.62	12.09	0.07739	0.10819	15.2733	155.636	3243252	2815244	1802947	1970190
1	91	C	2009-06-04 15:16:25	24.64	90.17	23.022	397.05	406.41	15.3	1.027	66.7	51.52	36.64	12.09	0.07721	0.10827	15.2736	155.636	3243566	2815080	1802696	1970128
1	92	C	2009-06-04 15:16:26	24.63	90.18	23.04	397.44	406.81	15.29	1.027	66.8	51.54	36.64	12.09	0.07758	0.10835	15.2739	155.636	3243093	2815695	1802630	1970213
1	93	C	2009-06-04 15:16:27	24.63	90.18	23.06	398.85	408.26	15.29	1.027	66.86	51.54	36.64	12.09	0.07757	0.10844	15.2742	155.636	3242877	2815460	1802380	1970114
1	94	C	2009-06-04 15:16:28	24.63	90.18	23.038	397.97	407.36	15.29	1.027	66.8	51.54	36.64	12.09	0.07745	0.10829	15.2744	155.636	3243312	2815499	1802643	1970092
1	95	C	2009-06-04 15:16:29	24.63	90.19	23.036	397.82	407.2	15.28	1.027	66.8	51.52	36.64	12.09	0.07742	0.10831	15.2747	155.636	3243164	2815291	1802555	1970035
1	96	C	2009-06-04 15:16:30	24.64	90.18	23.062	398.67	408.08	15.3	1.027	66.87	51.49	36.65	12.09	0.07765	0.10841	15.275	155.636	3242414	2815249	1802404	1970044
1	97	C	2009-06-04 15:16:31	24.63	90.18	23.091	398.79	408.22	15.28	1.027	66.95	51.49	36.65	12.08	0.0776	0.10851	15.2753	155.636	3242818	2815513	1802226	1970095
1	98	C	2009-06-04 15:16:32	24.62	90.18	23.101	397.24	406.63	15.28	1.027	66.98	51.49	36.65	12.1	0.07736	0.10857	15.2756	155.636	3242834	2814863	1802135	1970124
1	99	C	2009-06-04 15:16:33	24.63	90.18	23.106	399.25	408.69	15.29	1.027	67	51.54	36.65	12.1	0.07767	0.10855	15.2758	155.636	3242441	2815320	1802204	1970122
1	100	C	2009-06-04 15:16:34	24.63	90.19	23.136	399.55	409.01	15.27	1.027	67.09	51.54	36.66	12.1	0.07766	0.1087	15.2761	155.637	3242341	2815302	1801909	1970171
1	101	C	2009-06-04 15:16:35	24.61	90.19	23.103	398.58	408	15.3	1.027	67.03	51.54	36.66	12.09	0.07771	0.10852	15.2764	155.637	3242019	2815118	1802211	1970087
1	102	C	2009-06-04 15:16:36	24.62	90.19	23.126	399.32	408.77	15.28	1.027	67.1	51.49	36.66	12.09	0.07774	0.10864	15.2767	155.637	3242415	2815548	1802059	1970173
1	103	C	2009-06-04 15:16:37	24.62	90.18	23.104	399.92	409.38	15.28	1.027	67.03	51.49	36.66	12.09	0.0779	0.10858	15.2769	155.637	3241796	2815426	1802120	1970081
1	104	C	2009-06-04 15:16:38	24.62	90.17	23.157	399.87	409.35	15.28	1.027	67.18	51.49	36.66	12.09	0.07762	0.10875	15.2772	155.637	3242494	2815241	1801871	1970166
1	105	C	2009-06-04 15:16:39	24.62	90.17	23.151	399.63	409.1	15.28	1.027	67.16	51.49	36.66	12.09	0.07767	0.1086	15.2775	155.637	3242613	2815515	1802081	1970129
1	106	C	2009-06-04 15:16:40	24.61	90.18	23.149	399.13	408.59	15.24	1.027	67.16	51.52	36.68	12.09	0.07759	0.10865	15.2778	155.637	3242305	2815029	1801935	1970046
1	107	C	2009-06-04 15:16:41	24.63	90.19	23.144	398.93	408.38	15.25	1.027	67.15	51.54	36.68	12.09	0.07766	0.10866	15.2781	155.637	3241991	2814947	1801925	1970065
1	108	C	2009-06-04 15:16:42	24.62	90.18	23.195	399.6	409.09	15.25	1.027	67.29	51.54	36.68	12.08	0.07763	0.1089	15.2783	155.637	3242215	2815064	1801628	1970231
1	109	C	2009-06-04 15:16:43	24.61	90.18	23.177	399.89	409.38	15.27	1.027	67.24	51.52	36.68	12.09	0.07774	0.1087	15.2786	155.637	3241838	2815093	1801806	1970052
1	110	C	2009-06-04 15:16:44	24.6	90.18	23.221	401.09	410.62	15.27	1.027	67.41	51.49	36.69	12.09	0.07792	0.10892	15.2789	155.637	3241854	2815509	1801493	1970087
1	111	C	2009-06-04 15:16:45	24.6	90.17	23.219	400.39	409.91	15.26	1.027	67.4	51.49	36.69	12.09	0.07776	0.10888	15.2792	155.637	3241621	2814861	1801627	1970146
1	112	C	2009-06-04 15:16:46	24.6	90.17	23.232	401.08	410.62	15.24	1.027	67.47	51.49	36.69	12.09	0.07793	0.10894	15.2794	155.637	3241555	2815273	1801530	1970167
1	113	C	2009-06-04 15:16:47	24.6	90.17	23.249	401.74	411.3	15.23	1.027	67.52	51.49	36.69	12.09	0.07806	0.10903	15.2797	155.637	3241589	2815725	1801328	1970171
1	114	C	2009-06-04 15:16:48	24.59	90.18	23.209	399.42	408.91	15.23	1.027	67.41	51.52	36.69	12.09	0.07774	0.10877	15.28	155.637	3241966	2815155	1801576	1969922
1	115	C	2009-06-04 15:16:49	24.59	90.18	23.2	401.78	411.32	15.21	1.027	67.43	51.54	36.69	12.09	0.07796	0.10883	15.2803	155.637	3241276	2815151	1801615	1970071
1	116	C	2009-06-04 15:16:50	24.59	90.18	23.215	402.5	412.06	15.23	1.027	67.47	51.54	36.7	12.09	0.07808	0.10887	15.2806	155.637	3241300	2815513	1801551	1970084
1	117	C	2009-06-04 15:16:51	24.59	90.18	23.238	402.58	412.16	15.26	1.027	67.54	51.52	36.7	12.09	0.07821	0.10904	15.2808	155.637	3240506	2815181	1801256	1970099
1	118	C	2009-06-04 15:16:52	24.59	90.18	23.292	402.03	411.62	15.23	1.027	67.7	51.52	36.7	12.09	0.07804	0.10907	15.2811	155.637	3240931	2815080	1801133	1970022
1	119	C	2009-06-04 15:16:53	24.59	90.18	23.295	402.11	411.7	15.23	1.027	67.71	51.49	36.7	12.09	0.07817	0.10911	15.2814	155.637	3240880	2815379	1801151	1970095
2	0	C	2009-06-04 15:16:53	24.95	90.17	19.667	382.04	389.7	16.15	1.025	55.93	51.52	36.24	12.1	0.0752	0.0975	15.2814	155.637	3240880	2815379	1801151	1970095
3	59.5	C	2009-06-04 15:16:53	24.74	90.18	22.185	391.63	400.52	15.47	1.026	63.89	51.52	36.52	12.09	0.07658	0.10562	15.2814	155.637	3240880	2815379	1801151	1970095
4	119	C	2009-06-04 15:16:53	0.37	0.02	3.727	21.2	23.01	0.94	0.002	12.05	0.05	0.45	0.02	0.00323	0.01203	15.2814	155.637	3240880	2815379	1801151	1970095
CrvFitStatus:	Exp	C
Exp_Flux:	1.52	C
Exp_FluxCV:	1.7	C
Exp_dCdry/dt:	0.216	C
Exp_R2:	0.9847	C
Exp_SSN:	0.3834	C
Exp_SE:	0.003	C
Exp_a:	0.0018038	C
Exp_Cx:	509.4	C
Exp_Co:	389.7	C
Exp_t0:	6.3	C
Exp_Iter:	2	C
Exp_MaxIter:	10	C
Lin_Flux:	1.35	C
Lin_FluxCV:	1.8	C
Lin_dCdry/dt:	0.191	C
Lin_R2:	0.9841	C
Lin_SSN:	0.3976	C
Lin_SE:	0.003	C
Crv_Domain:	90	C
Crv_#Smp:	90	C
Dead Band:	00:30:00	C
TimeClosing:	16	C
		C
		C
LI-8100:	1c8	B1	81	5481	1d7	183
File Name:	SBP604	B1
Instrument Name:	LI-8100	B1
Serial Number:	81A-0368	B1
Software:	2.0.0	B1	LI-8100 File Viewer 2.0.0
Comments:	2	B1
Obs#:	6	B1
Port#:	0	B1
Label:	SNJ	B1
Observation Length:	02:00:00	B1
Observation Delay:	00:20:00	B1
IRGA Averaging:	1	B1
Flow8100:	10	B1
FlowMux:	0	B1
Tmux:	0	B1
Virga:	19	B1
Vmux:	55	B1
Vext:	0	B1
Vcham:	4823.9	B1
Offset:	4.5	B1
Area:	317.8	B1
Vtotal:	6273	B1
V3 Info:	0	B1	M=0.43	B=0.56
Labels_01:	22	B1
Type	Etime	B1	Date	Tcham	Pressure	H2O	CO2	Cdry	T4	V3	RH	Tbench	Tboard	Vin	CO2ABS	H2OABS	Hour	DOY	RAWCO2	RAWCO2REF	RAWH2O	RAWH2OREF
1	-1	B1	2009-06-04 15:20:48	24.97	90.23	19.329	378.77	386.24	16.25	0.993	54.92	51.54	36.61	12.09	0.07453	0.09627	15.3467	155.639	3252303	2815277	1824938	1970166
1	-1	B1	2009-06-04 15:20:49	24.95	90.22	19.377	380.19	387.7	16.21	0.993	55.08	51.52	36.61	12.05	0.07497	0.09643	15.3469	155.639	3251917	2816120	1824658	1970138
1	-1	B1	2009-06-04 15:20:50	24.96	90.21	19.407	379.16	386.67	16.21	0.993	55.19	51.49	36.62	11.97	0.07466	0.09651	15.3472	155.639	3252387	2815669	1824634	1970279
1	-1	B1	2009-06-04 15:20:51	24.94	90.21	19.408	379.36	386.87	16.14	0.993	55.19	51.49	36.64	11.97	0.07484	0.09657	15.3475	155.639	3251631	2815515	1824417	1970173
1	-1	B1	2009-06-04 15:20:52	24.93	90.21	19.448	379.55	387.08	16.14	0.993	55.34	51.49	36.64	11.96	0.07489	0.09669	15.3478	155.639	3251759	2815759	1824282	1970277
1	-1	B1	2009-06-04 15:20:53	24.91	90.2	19.504	381.19	388.77	16.06	0.993	55.53	51.49	36.65	11.96	0.07506	0.09692	15.3481	155.639	3251209	2815718	1823869	1970244
1	-1	B1	2009-06-04 15:20:54	24.92	90.21	19.537	381.81	389.42	16.08	0.993	55.66	51.54	36.66	11.96	0.07521	0.09693	15.3483	155.64	3250862	2815913	1823709	1970161
1	-1	B1	2009-06-04 15:20:55	24.89	90.22	19.554	382.17	389.79	16.06	0.993	55.75	51.54	36.66	11.96	0.07516	0.09701	15.3486	155.64	3250952	2815860	1823516	1970123
1	-1	B1	2009-06-04 15:20:56	24.88	90.22	19.582	381.46	389.08	16.03	0.993	55.86	51.54	36.67	11.96	0.07511	0.0971	15.3489	155.64	3250656	2815419	1823423	1970150
1	-1	B1	2009-06-04 15:20:57	24.88	90.21	19.611	382.33	389.98	15.99	0.993	55.97	51.54	36.68	11.96	0.07519	0.09715	15.3492	155.64	3251125	2815993	1823473	1970280
1	-1	B1	2009-06-04 15:20:58	24.88	90.2	19.57	381.8	389.42	15.97	0.993	55.88	51.49	36.69	11.96	0.07517	0.09704	15.3494	155.64	3250952	2815838	1823578	1970199
1	-1	B1	2009-06-04 15:20:59	24.86	90.2	19.558	382.36	389.99	15.94	0.993	55.88	51.49	36.69	11.96	0.07519	0.09704	15.3497	155.64	3250570	2815574	1823620	1970247
1	-1	B1	2009-06-04 15:21:00	24.85	90.21	19.613	382.18	389.82	15.94	0.993	56.08	51.52	36.7	11.96	0.07518	0.09719	15.35	155.64	3250963	2815920	1823278	1970227
1	-1	B1	2009-06-04 15:21:01	24.84	90.23	19.63	382.78	390.44	15.89	0.993	56.17	51.54	36.7	11.96	0.07534	0.09726	15.3503	155.64	3250352	2815883	1823114	1970221
1	-1	B1	2009-06-04 15:21:02	24.82	90.23	19.651	382.85	390.52	15.86	0.993	56.27	51.54	36.71	11.95	0.07522	0.09737	15.3506	155.64	3250468	2815546	1822912	1970150
1	-1	B1	2009-06-04 15:21:03	24.81	90.22	19.734	383.33	391.05	15.87	0.993	56.53	51.54	36.71	11.95	0.07524	0.0976	15.3508	155.64	3250486	2815636	1822547	1970203
1	0	B1	2009-06-04 15:21:04	24.83	90.21	19.688	382.2	389.88	15.85	0.993	56.43	51.49	36.73	12.02	0.07513	0.09742	15.3511	155.64	3250678	2815502	1822805	1970130
1	1	B1	2009-06-04 15:21:05	24.8	90.21	19.682	382.71	390.39	15.82	0.993	56.44	51.49	36.72	12.06	0.07524	0.09748	15.3514	155.64	3250456	2815595	1822713	1970155
1	2	B1	2009-06-04 15:21:06	24.8	90.21	19.692	382.48	390.16	15.8	0.993	56.5	51.49	36.74	12.06	0.07515	0.09741	15.3517	155.64	3250343	2815299	1822822	1970170
1	3	B1	2009-06-04 15:21:07	24.8	90.2	19.76	383.48	391.21	15.84	0.993	56.69	51.49	36.74	12.06	0.07541	0.09774	15.3519	155.64	3249968	2815627	1822273	1970174
1	4	B1	2009-06-04 15:21:08	24.78	90.21	19.819	382.83	390.57	15.77	0.993	56.9	51.49	36.75	12.07	0.07535	0.09797	15.3522	155.64	3250419	2815882	1821878	1970244
1	5	B1	2009-06-04 15:21:09	24.79	90.22	19.878	384.93	392.74	15.78	0.993	57.11	51.54	36.75	12.06	0.07565	0.09817	15.3525	155.64	3249231	2815742	1821476	1970239
1	6	B1	2009-06-04 15:21:10	24.79	90.22	19.983	386.1	393.97	15.79	0.993	57.41	51.54	36.76	12.07	0.07577	0.09856	15.3528	155.64	3248950	2815823	1820626	1970103
1	7	B1	2009-06-04 15:21:11	24.77	90.22	20.135	385.89	393.82	15.75	0.993	57.85	51.54	36.76	12.06	0.07583	0.09907	15.3531	155.64	3248846	2815847	1819796	1970181
1	8	B1	2009-06-04 15:21:12	24.77	90.22	20.182	386.47	394.43	15.75	0.993	58.02	51.52	36.76	12.06	0.07585	0.09913	15.3533	155.64	3248795	2815854	1819691	1970202
1	9	B1	2009-06-04 15:21:13	24.76	90.21	20.181	385.7	393.64	15.73	0.993	58.05	51.49	36.78	12.06	0.07575	0.09911	15.3536	155.64	3248944	2815724	1819717	1970176
1	10	B1	2009-06-04 15:21:14	24.74	90.21	20.226	387.41	395.41	15.67	0.993	58.21	51.49	36.77	12.06	0.07605	0.09929	15.3539	155.64	3248094	2815836	1819370	1970189
1	11	B1	2009-06-04 15:21:15	24.73	90.21	20.333	387.52	395.56	15.7	0.993	58.55	51.49	36.78	12.06	0.07596	0.0997	15.3542	155.64	3248269	2815722	1818621	1970179
1	12	B1	2009-06-04 15:21:16	24.72	90.21	20.403	387.39	395.46	15.68	0.993	58.79	51.54	36.79	12.07	0.07579	0.09992	15.3544	155.64	3248317	2815293	1818213	1970175
1	13	B1	2009-06-04 15:21:17	24.72	90.22	20.443	388.22	396.32	15.69	0.993	58.95	51.54	36.79	12.06	0.07606	0.09998	15.3547	155.64	3247803	2815633	1818022	1970140
1	14	B1	2009-06-04 15:21:18	24.72	90.21	20.483	388.59	396.71	15.68	0.993	59.06	51.54	36.8	12.06	0.07621	0.10015	15.355	155.64	3247574	2815797	1817748	1970143
1	15	B1	2009-06-04 15:21:19	24.7	90.21	20.536	387.99	396.13	15.67	0.993	59.24	51.52	36.8	12.06	0.076	0.10037	15.3553	155.64	3247735	2815369	1817385	1970182
1	16	B1	2009-06-04 15:21:20	24.7	90.21	20.58	388.19	396.35	15.59	0.993	59.37	51.49	36.8	12.06	0.07604	0.10046	15.3556	155.64	3247825	2815539	1817207	1970188
1	17	B1	2009-06-04 15:21:21	24.69	90.21	20.581	389.19	397.37	15.63	0.993	59.41	51.49	36.81	12.06	0.07619	0.10046	15.3558	155.64	3247672	2815871	1817184	1970198
1	18	B1	2009-06-04 15:21:22	24.69	90.21	20.597	387.9	396.06	15.56	0.993	59.49	51.49	36.81	12.06	0.076	0.10052	15.3561	155.64	3247521	2815174	1817049	1970129
1	19	B1	2009-06-04 15:21:23	24.68	90.22	20.655	389.2	397.41	15.64	0.993	59.7	51.54	36.81	12.06	0.07617	0.10074	15.3564	155.64	3247267	2815471	1816741	1970287
1	20	B1	2009-06-04 15:21:24	24.67	90.22	20.687	389.64	397.87	15.61	0.993	59.79	51.52	36.83	12.06	0.07638	0.10079	15.3567	155.64	3246759	2815609	1816551	1970163
1	21	B1	2009-06-04 15:21:25	24.67	90.22	20.738	389.99	398.25	15.58	0.993	59.98	51.54	36.82	12.06	0.07639	0.1009	15.3569	155.64	3246657	2815516	1816304	1970086
1	22	B1	2009-06-04 15:21:26	24.67	90.21	20.786	390.07	398.35	15.58	0.993	60.11	51.54	36.84	12.06	0.07626	0.10109	15.3572	155.64	3246661	2815212	1815985	1970167
1	23	B1	2009-06-04 15:21:27	24.66	90.21	20.826	390.86	399.17	15.57	0.993	60.26	51.52	36.84	12.05	0.07658	0.10126	15.3575	155.64	3246543	2815887	1815735	1970157
1	24	B1	2009-06-04 15:21:28	24.66	90.2	20.862	390.79	399.12	15.59	0.993	60.39	51.49	36.84	12.06	0.07637	0.10137	15.3578	155.64	3246767	2815559	1815502	1970166
1	25	B1	2009-06-04 15:21:29	24.64	90.2	20.872	391.16	399.5	15.55	0.993	60.42	51.49	36.85	12.06	0.07648	0.10139	15.3581	155.64	3246483	2815592	1815413	1970075
1	26	B1	2009-06-04 15:21:30	24.65	90.21	20.893	391.47	399.82	15.58	0.993	60.49	51.49	36.85	12.06	0.07657	0.10146	15.3583	155.64	3246349	2815781	1815312	1970184
1	27	B1	2009-06-04 15:21:31	24.64	90.21	20.936	390.97	399.33	15.55	0.993	60.65	51.52	36.85	12.06	0.07658	0.10166	15.3586	155.64	3245921	2815412	1814964	1970158
1	28	B1	2009-06-04 15:21:32	24.64	90.22	20.962	391.43	399.81	15.55	0.993	60.73	51.54	36.85	12.06	0.07658	0.10168	15.3589	155.64	3246026	2815533	1814907	1970188
1	29	B1	2009-06-04 15:21:33	24.63	90.22	20.984	391.2	399.58	15.55	0.993	60.83	51.54	36.87	12.06	0.07649	0.10173	15.3592	155.64	3245697	2815017	1814711	1970068
1	30	B1	2009-06-04 15:21:34	24.64	90.22	21.029	393.05	401.49	15.54	0.993	60.96	51.52	36.87	12.06	0.07676	0.10196	15.3594	155.64	3245516	2815560	1814489	1970249
1	31	B1	2009-06-04 15:21:35	24.62	90.21	21.051	393.07	401.52	15.5	0.993	61.06	51.49	36.87	12.06	0.07671	0.10194	15.3597	155.64	3245617	2815507	1814347	1970052
1	32	B1	2009-06-04 15:21:36	24.62	90.21	21.092	393.99	402.48	15.53	0.993	61.18	51.49	36.88	12.06	0.0769	0.10213	15.36	155.64	3245252	2815706	1814050	1970121
1	33	B1	2009-06-04 15:21:37	24.63	90.21	21.164	393	401.5	15.51	0.993	61.39	51.49	36.88	12.05	0.07685	0.10234	15.3603	155.64	3245163	2815533	1813696	1970201
1	34	B1	2009-06-04 15:21:38	24.62	90.21	21.181	393.28	401.79	15.54	0.993	61.43	51.49	36.88	12.07	0.07677	0.10237	15.3606	155.64	3245212	2815352	1813627	1970192
1	35	B1	2009-06-04 15:21:39	24.6	90.22	21.179	394.21	402.74	15.5	0.993	61.47	51.54	36.87	12.06	0.07697	0.10237	15.3608	155.64	3244790	2815556	1813628	1970191
1	36	B1	2009-06-04 15:21:40	24.6	90.22	21.193	394.98	403.53	15.5	0.993	61.55	51.54	36.89	12.06	0.07699	0.10248	15.3611	155.64	3244670	2815451	1813411	1970120
1	37	B1	2009-06-04 15:21:41	24.6	90.22	21.22	394.25	402.8	15.51	0.993	61.63	51.52	36.89	12.06	0.07692	0.10255	15.3614	155.64	3244601	2815219	1813341	1970186
1	38	B1	2009-06-04 15:21:42	24.6	90.21	21.256	395.65	404.24	15.54	0.993	61.76	51.52	36.89	12.06	0.07712	0.10264	15.3617	155.64	3244398	2815601	1813133	1970159
1	39	B1	2009-06-04 15:21:43	24.59	90.21	21.295	395.15	403.75	15.49	0.993	61.88	51.49	36.9	12.06	0.07713	0.10272	15.3619	155.64	3244389	2815666	1812967	1970171
1	40	B1	2009-06-04 15:21:44	24.58	90.21	21.304	395.7	404.31	15.49	0.993	61.94	51.49	36.9	12.06	0.0772	0.10287	15.3622	155.64	3244230	2815667	1812726	1970163
1	41	B1	2009-06-04 15:21:45	24.59	90.21	21.331	394.74	403.34	15.48	0.993	62.02	51.49	36.9	12.06	0.07707	0.10286	15.3625	155.64	3244430	2815492	1812718	1970141
1	42	B1	2009-06-04 15:21:46	24.58	90.21	21.33	395.69	404.31	15.48	0.993	62.01	51.52	36.9	12.06	0.07723	0.10289	15.3628	155.64	3243747	2815326	1812604	1970078
1	43	B1	2009-06-04 15:21:47	24.56	90.21	21.36	396.51	405.16	15.44	0.993	62.14	51.54	36.9	12.06	0.07719	0.103	15.3631	155.64	3244172	2815582	1812550	1970245
1	44	B1	2009-06-04 15:21:48	24.56	90.21	21.376	396	404.65	15.44	0.993	62.22	51.54	36.92	12.05	0.07724	0.10305	15.3633	155.64	3244082	2815679	1812433	1970250
1	45	B1	2009-06-04 15:21:49	24.57	90.21	21.403	396.96	405.64	15.48	0.993	62.3	51.52	36.92	12.05	0.07744	0.1031	15.3636	155.64	3243350	2815572	1812249	1970128
1	46	B1	2009-06-04 15:21:50	24.54	90.21	21.416	397.03	405.72	15.44	0.993	62.38	51.49	36.92	12.06	0.07717	0.10316	15.3639	155.64	3243618	2815053	1812095	1970079
1	47	B1	2009-06-04 15:21:51	24.54	90.21	21.435	397.34	406.04	15.46	0.993	62.47	51.49	36.91	12.06	0.07735	0.10321	15.3642	155.64	3243445	2815438	1811991	1970096
1	48	B1	2009-06-04 15:21:52	24.53	90.21	21.458	398.51	407.25	15.43	0.993	62.54	51.49	36.92	12.06	0.07755	0.10333	15.3644	155.64	3243087	2815664	1811767	1970064
1	49	B1	2009-06-04 15:21:53	24.55	90.22	21.483	397.64	406.37	15.47	0.993	62.65	51.49	36.93	12.06	0.07752	0.10337	15.3647	155.64	3243034	2815563	1811746	1970154
1	50	B1	2009-06-04 15:21:54	24.52	90.22	21.501	398.36	407.11	15.47	0.993	62.71	51.54	36.93	12.06	0.0775	0.10346	15.365	155.64	3243051	2815521	1811580	1970156
1	51	B1	2009-06-04 15:21:55	24.52	90.23	21.535	398.07	406.83	15.51	0.993	62.85	51.54	36.94	12.06	0.07751	0.10357	15.3653	155.64	3242835	2815364	1811399	1970180
1	52	B1	2009-06-04 15:21:56	24.52	90.22	21.583	398.41	407.2	15.43	0.993	62.98	51.52	36.93	12.05	0.07752	0.10368	15.3656	155.64	3242749	2815297	1811157	1970140
1	53	B1	2009-06-04 15:21:57	24.52	90.22	21.583	399.1	407.9	15.41	0.993	62.98	51.49	36.94	12.05	0.07777	0.1037	15.3658	155.64	3242570	2815819	1811220	1970203
1	54	B1	2009-06-04 15:21:58	24.52	90.21	21.579	399.01	407.81	15.39	0.993	63	51.49	36.94	12.06	0.07764	0.10369	15.3661	155.64	3242518	2815403	1811220	1970185
1	55	B1	2009-06-04 15:21:59	24.51	90.21	21.602	399.41	408.23	15.43	0.993	63.07	51.49	36.94	12.05	0.07772	0.10381	15.3664	155.64	3242372	2815552	1810926	1970158
1	56	B1	2009-06-04 15:22:00	24.51	90.22	21.627	400.12	408.97	15.39	0.993	63.15	51.52	36.95	12.06	0.07786	0.10387	15.3667	155.64	3241990	2815618	1810777	1970105
1	57	B1	2009-06-04 15:22:01	24.51	90.22	21.665	399.82	408.67	15.39	0.993	63.26	51.54	36.95	12.06	0.07769	0.10396	15.3669	155.64	3241897	2815020	1810655	1970130
1	58	B1	2009-06-04 15:22:02	24.51	90.22	21.659	400.06	408.92	15.44	0.993	63.24	51.54	36.95	12.06	0.07766	0.10393	15.3672	155.64	3242155	2815186	1810647	1970089
1	59	B1	2009-06-04 15:22:03	24.5	90.22	21.659	400.13	408.99	15.41	0.993	63.28	51.52	36.95	12.06	0.07769	0.10394	15.3675	155.64	3241957	2815089	1810677	1970140
1	60	B1	2009-06-04 15:22:04	24.51	90.22	21.678	400.96	409.85	15.44	0.993	63.34	51.52	36.95	12.06	0.07794	0.10406	15.3678	155.64	3241529	2815382	1810496	1970142
1	61	B1	2009-06-04 15:22:05	24.5	90.21	21.714	401.57	410.48	15.41	0.993	63.43	51.49	36.97	12.06	0.07807	0.10413	15.3681	155.64	3241311	2815572	1810389	1970181
1	62	B1	2009-06-04 15:22:06	24.49	90.2	21.714	401.69	410.6	15.37	0.993	63.46	51.49	36.97	12.06	0.07794	0.10408	15.3683	155.64	3241219	2815115	1810339	1970023
1	63	B1	2009-06-04 15:22:07	24.49	90.21	21.714	401.4	410.31	15.37	0.993	63.47	51.49	36.97	12.06	0.078	0.10416	15.3686	155.64	3241345	2815454	1810328	1970206
1	64	B1	2009-06-04 15:22:08	24.49	90.21	21.739	402.64	411.59	15.45	0.993	63.55	51.52	36.97	12.05	0.07814	0.10423	15.3689	155.64	3241190	2815691	1810106	1970119
1	65	B1	2009-06-04 15:22:09	24.5	90.22	21.775	402.88	411.85	15.41	0.994	63.66	51.54	36.97	12.06	0.07832	0.10435	15.3692	155.64	3240680	2815722	1809905	1970100
1	66	B1	2009-06-04 15:22:10	24.48	90.21	21.78	402.58	411.54	15.37	0.994	63.7	51.54	36.98	12.05	0.07813	0.10427	15.3694	155.64	3240918	2815376	1810042	1970091
1	67	B1	2009-06-04 15:22:11	24.5	90.22	21.788	403.09	412.07	15.38	0.994	63.73	51.52	36.98	12.05	0.07829	0.10436	15.3697	155.64	3240633	2815607	1809900	1970140
1	68	B1	2009-06-04 15:22:12	24.49	90.22	21.807	404.04	413.05	15.37	0.994	63.79	51.49	36.98	12.06	0.07824	0.10449	15.37	155.64	3240680	2815474	1809653	1970113
1	69	B1	2009-06-04 15:22:13	24.48	90.21	21.829	404.33	413.35	15.37	0.994	63.85	51.52	36.98	12.06	0.0784	0.10446	15.3703	155.64	3240286	2815581	1809616	1970006
1	70	B1	2009-06-04 15:22:14	24.49	90.2	21.841	402.97	411.97	15.37	0.994	63.87	51.49	36.99	12.06	0.07841	0.10452	15.3706	155.64	3240433	2815746	1809635	1970152
1	71	B1	2009-06-04 15:22:15	24.48	90.21	21.862	404.33	413.37	15.37	0.994	63.94	51.52	36.99	12.06	0.07832	0.10464	15.3708	155.64	3240128	2815282	1809418	1970183
1	72	B1	2009-06-04 15:22:16	24.47	90.22	21.865	404.19	413.22	15.36	0.994	64	51.52	36.99	12.06	0.07832	0.10459	15.3711	155.64	3240095	2815251	1809426	1970101
1	73	B1	2009-06-04 15:22:17	24.48	90.23	21.884	404.88	413.94	15.36	0.994	64.06	51.54	36.99	12.05	0.07851	0.10466	15.3714	155.64	3239634	2815373	1809275	1970071
1	74	B1	2009-06-04 15:22:18	24.47	90.23	21.916	404.44	413.5	15.31	0.994	64.15	51.54	36.99	12.05	0.07836	0.10476	15.3717	155.64	3239953	2815222	1809172	1970152
1	75	B1	2009-06-04 15:22:19	24.48	90.22	21.933	405.58	414.67	15.35	0.994	64.2	51.52	37.01	12.05	0.07847	0.10482	15.3719	155.641	3239962	2815498	1809074	1970133
1	76	B1	2009-06-04 15:22:20	24.47	90.21	21.92	405.4	414.49	15.37	0.994	64.15	51.49	37.01	12.05	0.0785	0.10479	15.3722	155.641	3239558	2815236	1809099	1970105
1	77	B1	2009-06-04 15:22:21	24.46	90.21	21.944	405.55	414.65	15.41	0.994	64.26	51.49	37.01	12.05	0.07852	0.1048	15.3725	155.641	3239540	2815288	1809048	1970072
1	78	B1	2009-06-04 15:22:22	24.46	90.21	21.947	405.58	414.68	15.33	0.994	64.27	51.49	37.01	12.05	0.07852	0.10484	15.3728	155.641	3239495	2815289	1808980	1970118
1	79	B1	2009-06-04 15:22:23	24.47	90.21	21.976	406.19	415.32	15.35	0.994	64.35	51.54	37.01	12.06	0.07864	0.10498	15.3731	155.641	3239081	2815259	1808690	1970091
1	80	B1	2009-06-04 15:22:24	24.45	90.22	22.005	407.02	416.18	15.33	0.994	64.48	51.54	37.01	12.06	0.07873	0.10507	15.3733	155.641	3238701	2815185	1808585	1970155
1	81	B1	2009-06-04 15:22:25	24.45	90.22	22.005	407.15	416.31	15.36	0.994	64.48	51.54	37.02	12.06	0.07876	0.10514	15.3736	155.641	3238885	2815411	1808502	1970189
1	82	B1	2009-06-04 15:22:26	24.46	90.22	21.998	407.06	416.22	15.37	0.994	64.46	51.52	37.02	12.06	0.07877	0.10506	15.3739	155.641	3239003	2815505	1808618	1970123
1	83	B1	2009-06-04 15:22:27	24.44	90.21	22.036	407.78	416.97	15.36	0.994	64.61	51.49	37.02	12.06	0.07889	0.10518	15.3742	155.641	3238573	2815466	1808466	1970203
1	84	B1	2009-06-04 15:22:28	24.45	90.2	22.048	407.59	416.78	15.34	0.994	64.63	51.49	37.02	12.06	0.07877	0.10515	15.3744	155.641	3238645	2815245	1808318	1970028
1	85	B1	2009-06-04 15:22:29	24.44	90.2	22.061	408.5	417.71	15.3	0.994	64.67	51.49	37.02	12.05	0.07919	0.10531	15.3747	155.641	3238437	2816195	1808096	1970073
1	86	B1	2009-06-04 15:22:30	24.45	90.21	22.078	407.51	416.71	15.34	0.994	64.73	51.52	37.03	12.05	0.07878	0.10534	15.375	155.641	3238458	2815067	1808066	1970086
1	87	B1	2009-06-04 15:22:31	24.44	90.22	22.056	408.63	417.85	15.31	0.994	64.71	51.54	37.03	12.05	0.07909	0.1052	15.3753	155.641	3237922	2815512	1808240	1970034
1	88	B1	2009-06-04 15:22:32	24.43	90.21	22.084	408.66	417.89	15.36	0.994	64.79	51.54	37.03	12.05	0.07906	0.10527	15.3756	155.641	3237817	2815296	1808189	1970083
1	89	B1	2009-06-04 15:22:33	24.43	90.22	22.102	409.21	418.46	15.31	0.994	64.85	51.54	37.03	12.05	0.07909	0.10536	15.3758	155.641	3237670	2815331	1807894	1970023
1	90	B1	2009-06-04 15:22:34	24.42	90.21	22.137	409.23	418.5	15.32	0.994	64.98	51.49	37.03	12.06	0.07908	0.10551	15.3761	155.641	3238074	2815521	1807805	1970109
1	91	B1	2009-06-04 15:22:35	24.42	90.21	22.126	409.85	419.13	15.3	0.994	64.95	51.49	37.03	12.06	0.07925	0.10546	15.3764	155.641	3237634	2815669	1807832	1970086
1	92	B1	2009-06-04 15:22:36	24.41	90.2	22.153	409.88	419.16	15.32	0.994	65.06	51.49	37.04	12.05	0.07917	0.10552	15.3767	155.641	3237529	2815393	1807671	1970076
1	93	B1	2009-06-04 15:22:37	24.41	90.22	22.169	409.92	419.21	15.3	0.994	65.12	51.49	37.04	12.05	0.07913	0.10556	15.3769	155.641	3237406	2815180	1807626	1970102
1	94	B1	2009-06-04 15:22:38	24.41	90.22	22.156	410.42	419.72	15.3	0.994	65.12	51.52	37.04	12.06	0.07918	0.10556	15.3772	155.641	3237366	2815230	1807660	1970106
1	95	B1	2009-06-04 15:22:39	24.42	90.22	22.176	409.9	419.2	15.3	0.994	65.18	51.54	37.04	12.05	0.07923	0.10562	15.3775	155.641	3237261	2815343	1807595	1970184
1	96	B1	2009-06-04 15:22:40	24.4	90.23	22.164	410.03	419.32	15.28	0.994	65.15	51.54	37.04	12.05	0.07919	0.10559	15.3778	155.641	3237259	2815256	1807566	1970126
1	97	B1	2009-06-04 15:22:41	24.41	90.22	22.204	410.19	419.5	15.3	0.994	65.26	51.52	37.04	12.05	0.07924	0.10568	15.3781	155.641	3237167	2815241	1807459	1970124
1	98	B1	2009-06-04 15:22:42	24.42	90.21	22.187	411.46	420.8	15.3	0.994	65.21	51.49	37.06	12.05	0.07943	0.10563	15.3783	155.641	3236810	2815444	1807470	1970028
1	99	B1	2009-06-04 15:22:43	24.4	90.21	22.2	413.17	422.55	15.29	0.994	65.24	51.49	37.06	12.05	0.07969	0.1057	15.3786	155.641	3236468	2815877	1807512	1970220
1	100	B1	2009-06-04 15:22:44	24.4	90.21	22.208	411.07	420.41	15.29	0.994	65.31	51.49	37.06	12.05	0.07943	0.10574	15.3789	155.641	3236530	2815252	1807356	1970169
1	101	B1	2009-06-04 15:22:45	24.41	90.22	22.223	411.92	421.28	15.3	0.994	65.32	51.54	37.06	12.06	0.07937	0.10569	15.3792	155.641	3236570	2815110	1807232	1969942
1	102	B1	2009-06-04 15:22:46	24.4	90.22	22.241	412.58	421.96	15.29	0.994	65.41	51.54	37.06	12.05	0.07959	0.10583	15.3794	155.641	3236217	2815416	1807217	1970210
1	103	B1	2009-06-04 15:22:47	24.41	90.22	22.25	413.03	422.43	15.3	0.994	65.44	51.54	37.06	12.05	0.07959	0.10587	15.3797	155.641	3236156	2815317	1807003	1970007
1	104	B1	2009-06-04 15:22:48	24.39	90.22	22.277	414.2	423.64	15.29	0.994	65.52	51.52	37.06	12.05	0.0798	0.10597	15.38	155.641	3235692	2815562	1806913	1970161
1	105	B1	2009-06-04 15:22:49	24.39	90.21	22.28	413.12	422.53	15.35	0.994	65.52	51.52	37.07	12.06	0.07958	0.10596	15.3803	155.641	3236080	2815229	1806936	1970120
1	106	B1	2009-06-04 15:22:50	24.39	90.21	22.311	413.13	422.56	15.28	0.994	65.65	51.49	37.07	12.06	0.07951	0.10606	15.3806	155.641	3235848	2814825	1806752	1970120
1	107	B1	2009-06-04 15:22:51	24.39	90.21	22.321	413.78	423.23	15.28	0.994	65.68	51.49	37.07	12.05	0.07995	0.10606	15.3808	155.641	3235533	2815783	1806713	1970085
1	108	B1	2009-06-04 15:22:52	24.39	90.21	22.306	413.57	423.01	15.28	0.994	65.63	51.52	37.07	12.05	0.07974	0.10602	15.3811	155.641	3235525	2815173	1806796	1970067
1	109	B1	2009-06-04 15:22:53	24.39	90.22	22.297	414.21	423.66	15.26	0.994	65.61	51.52	37.07	12.05	0.07971	0.10601	15.3814	155.641	3235409	2815063	1806708	1970016
1	110	B1	2009-06-04 15:22:54	24.39	90.21	22.297	414.74	424.2	15.28	0.994	65.61	51.54	37.07	12.05	0.0799	0.10595	15.3817	155.641	3235408	2815546	1806878	1970028
1	111	B1	2009-06-04 15:22:55	24.39	90.21	22.322	414.69	424.16	15.25	0.994	65.68	51.54	37.08	12.04	0.07996	0.10606	15.3819	155.641	3235220	2815595	1806755	1970144
1	112	B1	2009-06-04 15:22:56	24.38	90.21	22.312	414.62	424.08	15.28	0.994	65.69	51.52	37.08	12.06	0.07986	0.10606	15.3822	155.641	3235291	2815337	1806757	1970129
1	113	B1	2009-06-04 15:22:57	24.38	90.21	22.335	415.65	425.15	15.28	0.994	65.76	51.49	37.08	12.06	0.07996	0.10611	15.3825	155.641	3235125	2815466	1806643	1970096
1	114	B1	2009-06-04 15:22:58	24.38	90.21	22.321	415.95	425.45	15.25	0.994	65.72	51.49	37.08	12.05	0.08003	0.10601	15.3828	155.641	3234584	2815248	1806714	1970016
1	115	B1	2009-06-04 15:22:59	24.38	90.21	22.359	416.4	425.92	15.28	0.994	65.83	51.49	37.08	12.05	0.08002	0.10622	15.3831	155.641	3234736	2815337	1806461	1970164
1	116	B1	2009-06-04 15:23:00	24.38	90.22	22.35	415.92	425.43	15.28	0.994	65.81	51.49	37.08	12.05	0.08001	0.10611	15.3833	155.641	3234583	2815189	1806527	1970026
1	117	B1	2009-06-04 15:23:01	24.38	90.23	22.365	415.83	425.34	15.28	0.994	65.86	51.54	37.09	12.05	0.07995	0.10624	15.3836	155.641	3234612	2815044	1806324	1970053
1	118	B1	2009-06-04 15:23:02	24.38	90.22	22.376	416.46	425.99	15.34	0.994	65.89	51.54	37.08	12.05	0.08015	0.10618	15.3839	155.641	3234507	2815499	1806460	1970086
1	119	B1	2009-06-04 15:23:03	24.37	90.22	22.398	417.4	426.96	15.26	0.994	65.99	51.54	37.09	12.05	0.08019	0.10632	15.3842	155.641	3234207	2815300	1806274	1970129
2	0	B1	2009-06-04 15:23:03	24.82	90.21	19.603	381.97	389.6	15.84	0.993	56.19	51.49	36.72	12.05	0.07511	0.09718	15.3842	155.641	3234207	2815300	1806274	1970129
3	59.5	B1	2009-06-04 15:23:03	24.54	90.21	21.49	400.64	409.45	15.45	0.993	62.68	51.51	36.94	12.06	0.07786	0.10339	15.3842	155.641	3234207	2815300	1806274	1970129
4	119	B1	2009-06-04 15:23:03	0.46	0.03	2.716	35.2	37.08	0.6	0.001	9.56	0.05	0.37	0.05	0.00506	0.00891	15.3842	155.641	3234207	2815300	1806274	1970129
CrvFitStatus:	Exp	B1
Exp_Flux:	2.18	B1
Exp_FluxCV:	1.3	B1
Exp_dCdry/dt:	0.31	B1
Exp_R2:	0.9959	B1
Exp_SSN:	0.2282	B1
Exp_SE:	0.002	B1
Exp_a:	0.00098771	B1
Exp_Cx:	703.1	B1
Exp_Co:	389.6	B1
Exp_t0:	-7.8	B1
Exp_Iter:	2	B1
Exp_MaxIter:	10	B1
Lin_Flux:	2.01	B1
Lin_FluxCV:	1.4	B1
Lin_dCdry/dt:	0.286	B1
Lin_R2:	0.9957	B1
Lin_SSN:	0.2365	B1
Lin_SE:	0.002	B1
Crv_Domain:	90	B1
Crv_#Smp:	90	B1
Dead Band:	00:30:00	B1
TimeClosing:	16	B1
		B1
		B1
LI-8100:	1ca	B2	81	5518	1d6	183
File Name:	SBP604	B2
Instrument Name:	LI-8100	B2
Serial Number:	81A-0368	B2
Software:	2.0.0	B2	LI-8100 File Viewer 2.0.0
Comments:	2	B2
Obs#:	7	B2
Port#:	0	B2
Label:	SNJ	B2
Observation Length:	02:00:00	B2
Observation Delay:	00:20:00	B2
IRGA Averaging:	1	B2
Flow8100:	10	B2
FlowMux:	0	B2
Tmux:	0	B2
Virga:	19	B2
Vmux:	55	B2
Vext:	0	B2
Vcham:	4823.9	B2
Offset:	4.5	B2
Area:	317.8	B2
Vtotal:	6273	B2
V3 Info:	0	B2	M=0.430	B=0.560
Labels_01:	22	B2
Type	Etime	B2	Date	Tcham	Pressure	H2O	CO2	Cdry	T4	V3	RH	Tbench	Tboard	Vin	CO2ABS	H2OABS	Hour	DOY	RAWCO2	RAWCO2REF	RAWH2O	RAWH2OREF
1	-1	B2	2009-06-04 15:23:55	24.99	90.25	19.116	382.04	389.49	17.34	0.768	54.23	51.52	37.11	12.06	0.07514	0.09554	15.3986	155.642	3251306	2816164	1826262	1970189
1	-1	B2	2009-06-04 15:23:56	24.97	90.25	19.14	382.36	389.82	17.34	0.768	54.33	51.52	37.12	12.03	0.07528	0.09564	15.3989	155.642	3250578	2815876	1826076	1970151
1	-1	B2	2009-06-04 15:23:57	24.98	90.24	19.156	381.5	388.95	17.3	0.768	54.4	51.49	37.12	11.95	0.07502	0.09558	15.3992	155.642	3251194	2815661	1826253	1970184
1	-1	B2	2009-06-04 15:23:58	24.97	90.23	19.153	382.57	390.04	17.27	0.768	54.42	51.49	37.11	11.94	0.07522	0.09569	15.3994	155.642	3250590	2815696	1825988	1970135
1	-1	B2	2009-06-04 15:23:59	24.96	90.22	19.165	381.28	388.73	17.27	0.768	54.48	51.49	37.12	11.94	0.07504	0.09565	15.3997	155.642	3251200	2815735	1826130	1970194
1	-1	B2	2009-06-04 15:24:00	24.96	90.23	19.168	382.17	389.64	17.24	0.768	54.49	51.52	37.12	11.94	0.07523	0.09566	15.4	155.642	3250771	2815917	1826038	1970152
1	-1	B2	2009-06-04 15:24:01	24.95	90.23	19.196	383.01	390.51	17.22	0.768	54.6	51.54	37.12	11.93	0.07522	0.09575	15.4003	155.642	3250815	2815932	1825889	1970183
1	-1	B2	2009-06-04 15:24:02	24.95	90.24	19.203	382	389.48	17.17	0.768	54.66	51.54	37.12	11.94	0.07503	0.09576	15.4006	155.642	3250872	2815442	1825793	1970090
1	-1	B2	2009-06-04 15:24:03	24.94	90.24	19.213	382.7	390.2	17.07	0.768	54.69	51.52	37.12	11.94	0.07533	0.09587	15.4008	155.642	3250468	2815925	1825706	1970218
1	-1	B2	2009-06-04 15:24:04	24.94	90.23	19.25	382.76	390.27	17.07	0.768	54.82	51.49	37.13	11.94	0.0752	0.09602	15.4011	155.642	3250495	2815575	1825408	1970194
1	-1	B2	2009-06-04 15:24:05	24.93	90.23	19.263	382.64	390.15	17.04	0.768	54.86	51.49	37.13	11.94	0.07521	0.09606	15.4014	155.642	3250680	2815789	1825344	1970219
1	-1	B2	2009-06-04 15:24:06	24.93	90.23	19.305	382.9	390.44	16.98	1.018	55.01	51.49	37.13	11.94	0.07526	0.09613	15.4017	155.642	3250438	2815728	1825134	1970128
1	-1	B2	2009-06-04 15:24:07	24.91	90.24	19.331	382.62	390.16	16.92	1.018	55.09	51.52	37.13	11.94	0.0753	0.09625	15.4019	155.642	3250256	2815716	1824964	1970202
1	-1	B2	2009-06-04 15:24:08	24.9	90.24	19.375	383.5	391.08	16.89	1.018	55.25	51.54	37.15	11.94	0.0754	0.09633	15.4022	155.642	3250567	2816215	1824819	1970171
1	-1	B2	2009-06-04 15:24:09	24.89	90.24	19.346	383.2	390.76	16.84	1.018	55.2	51.54	37.15	11.94	0.07527	0.09633	15.4025	155.642	3250445	2815727	1824900	1970256
1	-1	B2	2009-06-04 15:24:10	24.89	90.24	19.416	382.97	390.55	16.74	1.018	55.4	51.54	37.15	11.93	0.07538	0.0966	15.4028	155.642	3250359	2815978	1824336	1970188
1	-1	B2	2009-06-04 15:24:11	24.88	90.24	19.472	383.56	391.18	16.74	1.018	55.59	51.49	37.16	11.96	0.07542	0.09678	15.4031	155.642	3250213	2815943	1824000	1970188
1	0	B2	2009-06-04 15:24:12	24.87	90.24	19.516	382.83	390.45	16.72	1.018	55.75	51.49	37.16	12.03	0.07531	0.09692	15.4033	155.642	3250214	2815664	1823691	1970149
1	1	B2	2009-06-04 15:24:13	24.87	90.24	19.595	384.09	391.77	16.66	1.018	56.01	51.49	37.15	12.04	0.07545	0.09722	15.4036	155.642	3249938	2815822	1823193	1970220
1	2	B2	2009-06-04 15:24:14	24.87	90.24	19.751	384.55	392.3	16.61	1.018	56.46	51.49	37.17	12.04	0.07561	0.09795	15.4039	155.642	3249166	2815594	1821892	1970274
1	3	B2	2009-06-04 15:24:15	24.87	90.24	20.055	385.56	393.45	16.58	1.018	57.36	51.54	37.17	12.05	0.07565	0.09886	15.4042	155.642	3249165	2815711	1820108	1970165
1	4	B2	2009-06-04 15:24:16	24.87	90.25	20.06	383.92	391.78	16.55	1.018	57.38	51.54	37.17	12.05	0.07552	0.09861	15.4044	155.642	3249708	2815846	1820520	1970136
1	5	B2	2009-06-04 15:24:17	24.85	90.25	20.192	384.98	392.91	16.46	1.018	57.76	51.52	37.17	12.04	0.07551	0.09916	15.4047	155.642	3249631	2815701	1819458	1970067
1	6	B2	2009-06-04 15:24:18	24.84	90.25	20.196	384.36	392.28	16.44	1.018	57.8	51.52	37.17	12.04	0.07551	0.09913	15.405	155.642	3249468	2815595	1819565	1970145
1	7	B2	2009-06-04 15:24:19	24.84	90.24	20.362	386.24	394.27	16.45	1.018	58.27	51.49	37.18	12.04	0.07578	0.09984	15.4053	155.642	3248764	2815696	1818191	1970051
1	8	B2	2009-06-04 15:24:20	24.83	90.24	20.462	384.75	392.79	16.38	1.018	58.59	51.49	37.18	12.04	0.07553	0.10008	15.4056	155.642	3249197	2815374	1817910	1970241
1	9	B2	2009-06-04 15:24:21	24.81	90.24	20.565	385.65	393.75	16.36	1.018	58.96	51.49	37.18	12.04	0.07577	0.10049	15.4058	155.642	3248767	2815733	1816991	1970101
1	10	B2	2009-06-04 15:24:22	24.81	90.24	20.662	386.18	394.33	16.32	1.018	59.24	51.52	37.18	12.04	0.07599	0.10082	15.4061	155.642	3248322	2815907	1816533	1970237
1	11	B2	2009-06-04 15:24:23	24.8	90.24	20.908	386.53	394.78	16.32	1.018	59.98	51.52	37.2	12.04	0.07576	0.1016	15.4064	155.642	3248470	2815403	1814966	1970102
1	12	B2	2009-06-04 15:24:24	24.79	90.24	20.996	386.47	394.76	16.26	1.018	60.27	51.54	37.2	12.05	0.07588	0.10188	15.4067	155.642	3248156	2815448	1814528	1970198
1	13	B2	2009-06-04 15:24:25	24.78	90.24	21.077	387.28	395.62	16.27	1.018	60.54	51.52	37.2	12.04	0.07592	0.10206	15.4069	155.642	3248318	2815715	1814182	1970178
1	14	B2	2009-06-04 15:24:26	24.77	90.24	21.011	386.35	394.64	16.22	1.018	60.38	51.49	37.2	12.05	0.07595	0.10179	15.4072	155.642	3248608	2816039	1814630	1970126
1	15	B2	2009-06-04 15:24:27	24.77	90.24	21.075	386.62	394.95	16.19	1.018	60.6	51.49	37.2	12.04	0.076	0.10229	15.4075	155.642	3248048	2815656	1813857	1970265
1	16	B2	2009-06-04 15:24:28	24.77	90.23	21.296	387.88	396.32	16.18	1.018	61.27	51.49	37.21	12.04	0.07609	0.10287	15.4078	155.642	3247882	2815821	1812625	1970126
1	17	B2	2009-06-04 15:24:29	24.76	90.23	21.385	387.55	396.02	16.13	1.018	61.52	51.54	37.21	12.04	0.076	0.10309	15.4081	155.642	3247839	2815573	1812189	1970127
1	18	B2	2009-06-04 15:24:30	24.74	90.24	21.438	388.28	396.79	16.1	1.018	61.72	51.54	37.21	12.04	0.07618	0.10332	15.4083	155.642	3247195	2815513	1811740	1970108
1	19	B2	2009-06-04 15:24:31	24.75	90.25	21.522	387.71	396.24	16.11	1.018	62	51.54	37.21	12.04	0.07607	0.10353	15.4086	155.642	3247832	2815705	1811377	1970093
1	20	B2	2009-06-04 15:24:32	24.74	90.25	21.568	387.49	396.03	16.08	1.018	62.14	51.52	37.21	12.04	0.0759	0.1037	15.4089	155.642	3247714	2815182	1811065	1970145
1	21	B2	2009-06-04 15:24:33	24.71	90.24	21.702	389.61	398.25	16.07	1.018	62.55	51.52	37.22	12.04	0.07638	0.10422	15.4092	155.642	3247140	2815913	1810245	1970210
1	22	B2	2009-06-04 15:24:34	24.7	90.23	21.761	389.07	397.72	16.05	1.018	62.75	51.49	37.22	12.04	0.07625	0.10432	15.4094	155.642	3247157	2815625	1809874	1970052
1	23	B2	2009-06-04 15:24:35	24.7	90.23	21.792	389.37	398.04	16.02	1.018	62.88	51.49	37.22	12.05	0.07635	0.10446	15.4097	155.642	3247003	2815780	1809752	1970212
1	24	B2	2009-06-04 15:24:36	24.69	90.24	21.853	388.74	397.42	16	1.018	63.1	51.49	37.22	12.04	0.07622	0.10459	15.41	155.642	3246780	2815260	1809321	1970051
1	25	B2	2009-06-04 15:24:37	24.69	90.24	21.961	389.76	398.51	15.98	1.018	63.45	51.54	37.22	12.04	0.07611	0.10487	15.4103	155.642	3247253	2815270	1808888	1970070
1	26	B2	2009-06-04 15:24:38	24.69	90.24	21.946	388.85	397.58	15.98	1.018	63.41	51.54	37.24	12.04	0.07619	0.1049	15.4106	155.642	3247279	2815592	1808770	1970073
1	27	B2	2009-06-04 15:24:39	24.67	90.24	22.016	389.3	398.07	15.95	1.018	63.65	51.54	37.24	12.04	0.07622	0.1051	15.4108	155.642	3246894	2815309	1808419	1970055
1	28	B2	2009-06-04 15:24:40	24.68	90.25	22.044	389.71	398.49	15.93	1.018	63.74	51.52	37.24	12.04	0.07637	0.10524	15.4111	155.642	3246569	2815443	1808242	1970145
1	29	B2	2009-06-04 15:24:41	24.66	90.23	22.094	390.22	399.03	15.92	1.018	63.91	51.52	37.24	12.04	0.07633	0.1053	15.4114	155.642	3246728	2815418	1808110	1970080
1	30	B2	2009-06-04 15:24:42	24.66	90.23	22.141	389.69	398.51	15.91	1.018	64.08	51.49	37.24	12.04	0.07643	0.10546	15.4117	155.642	3246626	2815668	1807788	1970091
1	31	B2	2009-06-04 15:24:43	24.64	90.23	22.182	390.41	399.27	15.9	1.018	64.24	51.49	37.25	12.04	0.07631	0.10566	15.4119	155.642	3246740	2815428	1807415	1970082
1	32	B2	2009-06-04 15:24:44	24.63	90.24	22.25	390.21	399.09	15.87	1.018	64.48	51.52	37.25	12.04	0.0763	0.10588	15.4122	155.642	3246461	2815150	1807042	1970138
1	33	B2	2009-06-04 15:24:45	24.62	90.24	22.275	390.64	399.54	15.87	1.018	64.59	51.52	37.25	12.04	0.07638	0.10598	15.4125	155.642	3246363	2815293	1806842	1970110
1	34	B2	2009-06-04 15:24:46	24.63	90.24	22.353	390.88	399.82	15.86	1.018	64.82	51.54	37.25	12.02	0.07644	0.10616	15.4128	155.642	3246114	2815244	1806482	1970093
1	35	B2	2009-06-04 15:24:47	24.61	90.23	22.372	391.19	400.14	15.85	1.018	64.9	51.54	37.25	12.04	0.0765	0.10622	15.4131	155.642	3246046	2815359	1806364	1970073
1	36	B2	2009-06-04 15:24:48	24.61	90.23	22.404	391.82	400.8	15.85	1.018	65.03	51.49	37.25	12.04	0.0765	0.1063	15.4133	155.642	3245797	2815136	1806212	1970080
1	37	B2	2009-06-04 15:24:49	24.61	90.23	22.452	391.94	400.94	15.83	1.018	65.21	51.49	37.26	12.04	0.07659	0.10652	15.4136	155.642	3245741	2815338	1805806	1970085
1	38	B2	2009-06-04 15:24:50	24.59	90.24	22.547	391.94	400.98	15.8	1.018	65.5	51.49	37.26	12.04	0.07667	0.10683	15.4139	155.642	3245474	2815294	1805339	1970166
1	39	B2	2009-06-04 15:24:51	24.58	90.24	22.572	391.27	400.3	15.83	1.018	65.61	51.49	37.26	12.04	0.07647	0.10689	15.4142	155.642	3245585	2814899	1805129	1970097
1	40	B2	2009-06-04 15:24:52	24.58	90.24	22.611	392.41	401.49	15.8	1.018	65.76	51.52	37.26	12.04	0.07679	0.10697	15.4144	155.642	3245034	2815330	1804836	1969983
1	41	B2	2009-06-04 15:24:53	24.58	90.25	22.665	392.42	401.52	15.78	1.018	65.93	51.54	37.26	12.04	0.07671	0.1072	15.4147	155.642	3245439	2815415	1804528	1970059
1	42	B2	2009-06-04 15:24:54	24.57	90.25	22.705	392.11	401.22	15.81	1.018	66.08	51.52	37.26	12.04	0.07669	0.10728	15.415	155.642	3245492	2815440	1804422	1970161
1	43	B2	2009-06-04 15:24:55	24.57	90.24	22.725	392.95	402.09	15.76	1.018	66.17	51.49	37.26	12.04	0.07677	0.10731	15.4153	155.642	3245490	2815678	1804349	1970135
1	44	B2	2009-06-04 15:24:56	24.57	90.25	22.707	392.83	401.96	15.79	1.018	66.13	51.49	37.27	12.04	0.07672	0.10727	15.4156	155.642	3245223	2815308	1804342	1970047
1	45	B2	2009-06-04 15:24:57	24.56	90.24	22.731	393.61	402.76	15.77	1.018	66.19	51.49	37.27	12.04	0.07678	0.10739	15.4158	155.642	3244961	2815197	1804123	1970012
1	46	B2	2009-06-04 15:24:58	24.54	90.24	22.794	392.95	402.11	15.73	1.018	66.41	51.49	37.27	12.04	0.07681	0.10762	15.4161	155.642	3244843	2815142	1803809	1970103
1	47	B2	2009-06-04 15:24:59	24.56	90.24	22.826	394.07	403.28	15.74	1.018	66.51	51.52	37.27	12.04	0.0769	0.10767	15.4164	155.642	3244798	2815437	1803652	1970112
1	48	B2	2009-06-04 15:25:00	24.55	90.24	22.881	393.58	402.8	15.77	1.018	66.71	51.52	37.27	12.04	0.07682	0.10783	15.4167	155.642	3244827	2815231	1803252	1969984
1	49	B2	2009-06-04 15:25:01	24.55	90.25	22.903	393.82	403.05	15.74	1.018	66.78	51.54	37.27	12.04	0.07697	0.10797	15.4169	155.642	3244683	2815528	1803137	1970145
1	50	B2	2009-06-04 15:25:02	24.53	90.25	22.957	393.93	403.19	15.72	1.018	66.93	51.54	37.27	12.04	0.077	0.10809	15.4172	155.642	3244539	2815445	1802936	1970131
1	51	B2	2009-06-04 15:25:03	24.53	90.25	22.976	393.58	402.84	15.72	1.018	67.03	51.52	37.29	12.04	0.07673	0.10818	15.4175	155.642	3244976	2815080	1802758	1970130
1	52	B2	2009-06-04 15:25:04	24.52	90.24	22.977	395.2	404.5	15.68	1.018	67.03	51.49	37.29	12.04	0.07706	0.10818	15.4178	155.642	3244541	2815602	1802772	1970129
1	53	B2	2009-06-04 15:25:05	24.52	90.23	23.02	394.86	404.16	15.68	1.018	67.18	51.52	37.29	12.04	0.07695	0.10832	15.4181	155.642	3244311	2815075	1802550	1970139
1	54	B2	2009-06-04 15:25:06	24.53	90.23	23.028	394.93	404.24	15.69	1.018	67.21	51.49	37.29	12.04	0.07706	0.10833	15.4183	155.642	3244174	2815301	1802454	1970107
1	55	B2	2009-06-04 15:25:07	24.51	90.24	23.079	395.14	404.48	15.68	1.018	67.36	51.52	37.29	12.03	0.07713	0.10849	15.4186	155.642	3243938	2815330	1802091	1970059
1	56	B2	2009-06-04 15:25:08	24.52	90.25	23.105	395.91	405.27	15.69	1.018	67.49	51.54	37.29	12.02	0.07717	0.10853	15.4189	155.642	3243854	2815357	1801993	1970041
1	57	B2	2009-06-04 15:25:09	24.5	90.24	23.15	395.53	404.9	15.66	1.018	67.61	51.54	37.3	12.04	0.07712	0.10871	15.4192	155.642	3243725	2815063	1801734	1970081
1	58	B2	2009-06-04 15:25:10	24.51	90.24	23.182	396.38	405.79	15.73	1.018	67.7	51.52	37.3	12.04	0.07733	0.10881	15.4194	155.642	3243369	2815348	1801487	1970011
1	59	B2	2009-06-04 15:25:11	24.5	90.23	23.225	396	405.42	15.66	1.018	67.86	51.49	37.3	12.04	0.07718	0.10897	15.4197	155.642	3243522	2815016	1801295	1970080
1	60	B2	2009-06-04 15:25:12	24.5	90.23	23.256	396.74	406.19	15.6	1.018	67.95	51.49	37.3	12.04	0.0773	0.10902	15.42	155.643	3243481	2815372	1801210	1970126
1	61	B2	2009-06-04 15:25:13	24.5	90.23	23.234	395.95	405.37	15.66	1.018	67.93	51.49	37.29	12.04	0.0773	0.10892	15.4203	155.643	3243348	2815295	1801385	1970170
1	62	B2	2009-06-04 15:25:14	24.5	90.24	23.262	397.55	407.02	15.64	1.018	68.02	51.49	37.3	12.04	0.07742	0.10904	15.4206	155.643	3243067	2815388	1801062	1970062
1	63	B2	2009-06-04 15:25:15	24.5	90.25	23.311	396.91	406.38	15.65	1.018	68.17	51.54	37.3	12.04	0.07738	0.10922	15.4208	155.643	3243375	2815537	1800767	1970102
1	64	B2	2009-06-04 15:25:16	24.49	90.25	23.385	396.84	406.34	15.62	1.018	68.39	51.54	37.31	12.04	0.0772	0.10933	15.4211	155.643	3242994	2814652	1800575	1970073
1	65	B2	2009-06-04 15:25:17	24.49	90.24	23.387	397.24	406.75	15.65	1.018	68.39	51.54	37.31	12.04	0.07738	0.10945	15.4214	155.643	3243180	2815325	1800402	1970129
1	66	B2	2009-06-04 15:25:18	24.48	90.24	23.395	397.34	406.86	15.6	1.018	68.45	51.49	37.31	12.03	0.07746	0.10945	15.4217	155.643	3243254	2815599	1800400	1970132
1	67	B2	2009-06-04 15:25:19	24.47	90.24	23.439	396.84	406.37	15.62	1.018	68.58	51.49	37.31	12.03	0.07734	0.10962	15.4219	155.643	3242891	2814969	1800133	1970188
1	68	B2	2009-06-04 15:25:20	24.48	90.23	23.42	397.4	406.93	15.65	1.018	68.56	51.49	37.31	12.04	0.07737	0.10952	15.4222	155.643	3242840	2815008	1800136	1969979
1	69	B2	2009-06-04 15:25:21	24.47	90.24	23.426	397.56	407.1	15.62	1.018	68.58	51.49	37.31	12.04	0.07738	0.10953	15.4225	155.643	3243368	2815514	1800178	1970051
1	70	B2	2009-06-04 15:25:22	24.46	90.24	23.425	398.01	407.55	15.62	1.018	68.62	51.54	37.32	12.04	0.07751	0.10948	15.4228	155.643	3242623	2815240	1800148	1969961
1	71	B2	2009-06-04 15:25:23	24.46	90.24	23.452	398.66	408.23	15.59	1.018	68.7	51.54	37.32	12.04	0.07767	0.10974	15.4231	155.643	3242506	2815593	1799843	1970145
1	72	B2	2009-06-04 15:25:24	24.45	90.25	23.485	398	407.57	15.59	1.018	68.84	51.52	37.32	12.04	0.07751	0.10979	15.4233	155.643	3242567	2815201	1799697	1970097
1	73	B2	2009-06-04 15:25:25	24.45	90.25	23.522	398.94	408.55	15.57	1.018	68.95	51.49	37.32	12.04	0.07758	0.10989	15.4236	155.643	3242546	2815390	1799570	1970155
1	74	B2	2009-06-04 15:25:26	24.44	90.24	23.554	399.05	408.67	15.59	1.018	69.08	51.49	37.32	12.03	0.07776	0.10997	15.4239	155.643	3242195	2815527	1799490	1970186
1	75	B2	2009-06-04 15:25:27	24.44	90.24	23.554	399.02	408.64	15.62	1.018	69.08	51.52	37.32	12.03	0.0777	0.10993	15.4242	155.643	3242101	2815307	1799439	1970055
1	76	B2	2009-06-04 15:25:28	24.44	90.23	23.566	399.77	409.42	15.58	1.018	69.15	51.49	37.32	12.03	0.07776	0.10994	15.4244	155.643	3242173	2815523	1799447	1970079
1	77	B2	2009-06-04 15:25:29	24.43	90.23	23.601	399.66	409.32	15.59	1.018	69.25	51.54	37.34	12.03	0.07755	0.11011	15.4247	155.643	3242256	2815003	1799184	1970144
1	78	B2	2009-06-04 15:25:30	24.43	90.24	23.617	399.67	409.34	15.59	1.018	69.31	51.54	37.34	12.03	0.0776	0.11012	15.425	155.643	3242170	2815061	1799151	1970118
1	79	B2	2009-06-04 15:25:31	24.43	90.24	23.616	399.38	409.04	15.57	1.018	69.34	51.54	37.34	12.04	0.07769	0.11006	15.4253	155.643	3242208	2815351	1799204	1970064
1	80	B2	2009-06-04 15:25:32	24.42	90.24	23.631	400	409.68	15.57	1.018	69.39	51.52	37.34	12.04	0.07784	0.11016	15.4256	155.643	3241797	2815458	1798987	1970069
1	81	B2	2009-06-04 15:25:33	24.41	90.24	23.647	400.59	410.29	15.57	1.018	69.48	51.52	37.34	12.04	0.07786	0.11021	15.4258	155.643	3241556	2815260	1798915	1970046
1	82	B2	2009-06-04 15:25:34	24.41	90.24	23.674	400.63	410.34	15.59	1.018	69.56	51.49	37.34	12.04	0.07791	0.11032	15.4261	155.643	3241685	2815491	1798718	1970046
1	83	B2	2009-06-04 15:25:35	24.4	90.25	23.692	401.31	411.05	15.57	1.018	69.66	51.49	37.34	12.04	0.07784	0.11037	15.4264	155.643	3241355	2815067	1798640	1970118
1	84	B2	2009-06-04 15:25:36	24.4	90.24	23.708	401.72	411.48	15.54	1.018	69.7	51.49	37.34	12.04	0.07805	0.11041	15.4267	155.643	3241203	2815443	1798584	1970052
1	85	B2	2009-06-04 15:25:37	24.4	90.24	23.738	401.6	411.37	15.54	1.018	69.83	51.54	37.35	12.03	0.078	0.11054	15.4269	155.643	3240976	2815179	1798361	1970150
1	86	B2	2009-06-04 15:25:38	24.41	90.24	23.75	401.92	411.7	15.53	1.018	69.86	51.54	37.35	12.03	0.07809	0.11057	15.4272	155.643	3240935	2815367	1798130	1969921
1	87	B2	2009-06-04 15:25:39	24.4	90.25	23.76	401.36	411.13	15.54	1.018	69.9	51.52	37.35	12.03	0.07803	0.11057	15.4275	155.643	3241127	2815416	1798281	1970121
1	88	B2	2009-06-04 15:25:40	24.4	90.23	23.787	401.64	411.43	15.54	1.018	69.96	51.49	37.35	12.03	0.07799	0.11067	15.4278	155.643	3240933	2815041	1798147	1970095
1	89	B2	2009-06-04 15:25:41	24.39	90.23	23.772	402.53	412.33	15.58	1.018	69.92	51.49	37.35	12.02	0.07811	0.11067	15.4281	155.643	3240581	2815095	1798107	1970091
1	90	B2	2009-06-04 15:25:42	24.4	90.23	23.803	402.23	412.04	15.55	1.018	70.01	51.49	37.35	12.04	0.07826	0.11071	15.4283	155.643	3240638	2815586	1798003	1970087
1	91	B2	2009-06-04 15:25:43	24.39	90.24	23.812	402.57	412.39	15.51	1.018	70.09	51.49	37.35	12.04	0.07814	0.11077	15.4286	155.643	3240815	2815434	1797768	1969970
1	92	B2	2009-06-04 15:25:44	24.4	90.25	23.835	402.61	412.44	15.56	1.018	70.16	51.52	37.35	12.04	0.07822	0.1108	15.4289	155.643	3240415	2815311	1797762	1970028
1	93	B2	2009-06-04 15:25:45	24.38	90.25	23.844	402.21	412.03	15.55	1.018	70.19	51.54	37.36	12.04	0.07798	0.11086	15.4292	155.643	3240587	2814793	1797771	1970152
1	94	B2	2009-06-04 15:25:46	24.38	90.25	23.852	402.51	412.34	15.55	1.018	70.21	51.54	37.36	12.04	0.07818	0.11085	15.4294	155.643	3240339	2815143	1797712	1970069
1	95	B2	2009-06-04 15:25:47	24.38	90.25	23.852	403.58	413.44	15.6	1.018	70.26	51.52	37.36	12.04	0.07829	0.1109	15.4297	155.643	3240352	2815416	1797634	1970053
1	96	B2	2009-06-04 15:25:48	24.38	90.24	23.872	403.83	413.71	15.55	1.018	70.31	51.49	37.36	12.03	0.07839	0.11096	15.43	155.643	3240048	2815429	1797586	1970113
1	97	B2	2009-06-04 15:25:49	24.38	90.23	23.893	403.86	413.74	15.54	1.018	70.36	51.49	37.36	12.03	0.07837	0.11092	15.4303	155.643	3239913	2815259	1797549	1969993
1	98	B2	2009-06-04 15:25:50	24.37	90.24	23.905	403.93	413.82	15.5	1.018	70.45	51.49	37.36	12.03	0.07845	0.11105	15.4306	155.643	3239732	2815354	1797335	1970066
1	99	B2	2009-06-04 15:25:51	24.35	90.24	23.917	402.81	412.68	15.53	1.018	70.48	51.54	37.36	12.03	0.07813	0.11105	15.4308	155.643	3240296	2814973	1797310	1970045
1	100	B2	2009-06-04 15:25:52	24.34	90.25	23.931	404.05	413.96	15.55	1.018	70.57	51.54	37.38	12.02	0.07828	0.11114	15.4311	155.643	3240024	2815091	1797232	1970098
1	101	B2	2009-06-04 15:25:53	24.36	90.25	23.953	404.24	414.16	15.51	1.018	70.64	51.54	37.38	12.03	0.07842	0.11118	15.4314	155.643	3239780	2815327	1797180	1970165
1	102	B2	2009-06-04 15:25:54	24.34	90.24	23.965	404.45	414.38	15.5	1.018	70.71	51.54	37.38	12.03	0.07833	0.11124	15.4317	155.643	3239625	2814880	1797075	1970133
1	103	B2	2009-06-04 15:25:55	24.33	90.24	23.975	404.86	414.81	15.48	1.018	70.74	51.49	37.38	12.03	0.07851	0.11126	15.4319	155.643	3239639	2815394	1796993	1970075
1	104	B2	2009-06-04 15:25:56	24.34	90.23	23.987	405.44	415.41	15.5	1.018	70.81	51.49	37.38	12.04	0.07867	0.11126	15.4322	155.643	3239379	2815586	1796952	1970011
1	105	B2	2009-06-04 15:25:57	24.34	90.23	24.01	404.79	414.75	15.51	1.018	70.87	51.49	37.38	12.04	0.07857	0.11137	15.4325	155.643	3239336	2815297	1796893	1970198
1	106	B2	2009-06-04 15:25:58	24.33	90.23	23.996	404.71	414.66	15.53	1.018	70.83	51.49	37.38	12.03	0.0785	0.11135	15.4328	155.643	3239312	2815073	1796791	1970006
1	107	B2	2009-06-04 15:25:59	24.33	90.24	24.011	405.48	415.46	15.51	1.018	70.89	51.52	37.38	12.03	0.0786	0.11136	15.4331	155.643	3238970	2815069	1796797	1970066
1	108	B2	2009-06-04 15:26:00	24.33	90.24	24.025	405.19	415.16	15.51	1.018	70.93	51.54	37.38	12.03	0.07844	0.11144	15.4333	155.643	3239276	2814890	1796667	1970095
1	109	B2	2009-06-04 15:26:01	24.31	90.24	24.017	405.79	415.78	15.5	1.018	70.95	51.54	37.38	12.03	0.07856	0.11136	15.4336	155.643	3239112	2815140	1796718	1970025
1	110	B2	2009-06-04 15:26:02	24.32	90.24	24.04	405.94	415.94	15.54	1.018	71.01	51.52	37.39	12.03	0.0786	0.11147	15.4339	155.643	3238897	2815022	1796595	1970065
1	111	B2	2009-06-04 15:26:03	24.32	90.24	24.063	407.52	417.57	15.56	1.018	71.08	51.49	37.39	12.02	0.07884	0.11153	15.4342	155.643	3238538	2815369	1796427	1970008
1	112	B2	2009-06-04 15:26:04	24.31	90.23	24.09	406.9	416.94	15.51	1.018	71.2	51.52	37.39	12.04	0.07889	0.11156	15.4344	155.643	3238536	2815535	1796385	1970038
1	113	B2	2009-06-04 15:26:05	24.31	90.23	24.057	406.63	416.65	15.49	1.018	71.1	51.49	37.39	12.03	0.07866	0.11155	15.4347	155.643	3238685	2815006	1796467	1970105
1	114	B2	2009-06-04 15:26:06	24.31	90.24	24.068	405.84	415.85	15.52	1.018	71.14	51.49	37.39	12.03	0.07859	0.11151	15.435	155.643	3238453	2814639	1796426	1970012
1	115	B2	2009-06-04 15:26:07	24.3	90.24	24.096	407.09	417.14	15.51	1.018	71.26	51.54	37.39	12.03	0.07872	0.11168	15.4353	155.643	3238499	2814966	1796265	1970103
1	116	B2	2009-06-04 15:26:08	24.3	90.25	24.091	407.82	417.89	15.51	1.018	71.26	51.54	37.39	12.03	0.07885	0.11166	15.4356	155.643	3238173	2815118	1796174	1970045
1	117	B2	2009-06-04 15:26:09	24.31	90.24	24.102	407.72	417.79	15.5	1.018	71.28	51.52	37.4	12.03	0.07889	0.11164	15.4358	155.643	3238416	2815401	1796228	1970007
1	118	B2	2009-06-04 15:26:10	24.3	90.24	24.103	407.98	418.06	15.51	1.018	71.29	51.49	37.4	12.03	0.07896	0.11164	15.4361	155.643	3237900	2815159	1796248	1970029
1	119	B2	2009-06-04 15:26:11	24.29	90.23	24.131	407.99	418.08	15.51	1.018	71.4	51.52	37.4	12.03	0.07901	0.11176	15.4364	155.643	3238015	2815400	1796079	1970100
2	0	B2	2009-06-04 15:26:11	24.88	90.24	19.554	383.71	391.37	16.7	1.018	55.86	51.51	37.16	12.04	0.07542	0.09711	15.4364	155.643	3238015	2815400	1796079	1970100
3	59.5	B2	2009-06-04 15:26:11	24.53	90.24	22.817	396.05	405.31	15.78	1.018	66.59	51.51	37.29	12.04	0.07722	0.10761	15.4364	155.643	3238015	2815400	1796079	1970100
4	119	B2	2009-06-04 15:26:11	0.58	0.02	4.615	25.16	27.63	1.24	0	15.65	0.05	0.25	0.03	0.0037	0.01484	15.4364	155.643	3238015	2815400	1796079	1970100
CrvFitStatus:	Exp	B2
Exp_Flux:	1.65	B2
Exp_FluxCV:	1.4	B2
Exp_dCdry/dt:	0.235	B2
Exp_R2:	0.9941	B2
Exp_SSN:	0.1838	B2
Exp_SE:	0.002	B2
Exp_a:	0.0012195	B2
Exp_Cx:	583.7	B2
Exp_Co:	391.4	B2
Exp_t0:	-3.1	B2
Exp_Iter:	2	B2
Exp_MaxIter:	10	B2
Lin_Flux:	1.5	B2
Lin_FluxCV:	1.4	B2
Lin_dCdry/dt:	0.214	B2
Lin_R2:	0.9938	B2
Lin_SSN:	0.1911	B2
Lin_SE:	0.002	B2
Crv_Domain:	90	B2
Crv_#Smp:	90	B2
Dead Band:	00:30:00	B2
TimeClosing:	17	B2
		B2
		B2
LI-8100:	1ca	D	81	54f8	1db	188
File Name:	SBP604	D
Instrument Name:	LI-8100	D
Serial Number:	81A-0368	D
Software:	2.0.0	D	LI-8100 File Viewer 2.0.0
Comments:	2	D
Obs#:	8	D
Port#:	0	D
Label:	SNJ	D
Observation Length:	02:00:00	D
Observation Delay:	00:20:00	D
IRGA Averaging:	1	D
Flow8100:	10	D
FlowMux:	0	D
Tmux:	0	D
Virga:	19	D
Vmux:	55	D
Vext:	0	D
Vcham:	4823.9	D
Offset:	4.5	D
Area:	317.8	D
Vtotal:	6273	D
V3 Info:	0	D	M=0.430	B=0.560
Labels_01:	22	D
Type	Etime	D	Date	Tcham	Pressure	H2O	CO2	Cdry	T4	V3	RH	Tbench	Tboard	Vin	CO2ABS	H2OABS	Hour	DOY	RAWCO2	RAWCO2REF	RAWH2O	RAWH2OREF
1	-1	D	2009-06-04 15:27:03	25.18	90.22	18.804	375.59	382.79	16.95	0.77	52.85	51.49	37.2	12.06	0.07404	0.09448	15.4508	155.644	3253815	2815201	1828251	1970150
1	-1	D	2009-06-04 15:27:04	25.18	90.22	18.886	376.76	384.01	16.87	0.77	53.05	51.49	37.19	12	0.07432	0.09489	15.4511	155.644	3253417	2815629	1827575	1970240
1	-1	D	2009-06-04 15:27:05	25.21	90.23	19.03	375.6	382.89	16.86	0.77	53.43	51.49	37.18	11.94	0.0743	0.09566	15.4514	155.644	3253517	2815714	1826077	1970205
1	-1	D	2009-06-04 15:27:06	25.2	90.23	19.375	377.06	384.51	16.76	0.77	54.36	51.52	37.17	11.93	0.07451	0.09642	15.4517	155.644	3253275	2816098	1824648	1970190
1	-1	D	2009-06-04 15:27:07	25.21	90.23	19.362	376.79	384.23	16.71	0.77	54.33	51.54	37.17	11.93	0.07435	0.09624	15.4519	155.644	3253301	2815662	1824944	1970133
1	-1	D	2009-06-04 15:27:08	25.21	90.23	19.173	376.12	383.47	16.64	0.77	53.76	51.54	37.16	11.93	0.07428	0.09549	15.4522	155.644	3253796	2815869	1826449	1970222
1	-1	D	2009-06-04 15:27:09	25.21	90.23	19.053	376.07	383.37	16.59	0.77	53.39	51.52	37.16	11.92	0.07434	0.0953	15.4525	155.644	3253698	2815942	1826775	1970202
1	-1	D	2009-06-04 15:27:10	25.22	90.22	19.076	376.26	383.58	16.55	0.77	53.45	51.52	37.15	11.92	0.07426	0.09533	15.4528	155.644	3253290	2815373	1826738	1970222
1	-1	D	2009-06-04 15:27:11	25.23	90.22	19.054	377.1	384.42	16.53	0.77	53.36	51.49	37.14	11.92	0.07455	0.09537	15.4531	155.644	3253069	2816019	1826533	1970120
1	-1	D	2009-06-04 15:27:12	25.22	90.22	19.115	377.68	385.04	16.49	0.77	53.53	51.49	37.15	11.92	0.07451	0.09565	15.4533	155.644	3253173	2816008	1826101	1970202
1	-1	D	2009-06-04 15:27:13	25.22	90.23	19.136	376.93	384.29	16.44	0.77	53.6	51.52	37.13	11.92	0.07446	0.09552	15.4536	155.644	3252926	2815643	1826326	1970192
1	-1	D	2009-06-04 15:27:14	25.22	90.24	19.183	377.53	384.91	16.4	1.056	53.73	51.52	37.15	11.92	0.07451	0.09581	15.4539	155.644	3252809	2815686	1825746	1970138
1	-1	D	2009-06-04 15:27:15	25.2	90.23	19.227	377.51	384.91	16.37	1.056	53.85	51.54	37.14	11.92	0.0744	0.09592	15.4542	155.644	3253223	2815706	1825599	1970161
1	-1	D	2009-06-04 15:27:16	25.2	90.23	19.277	377.93	385.36	16.27	1.056	54.02	51.54	37.15	11.92	0.07482	0.09639	15.4544	155.644	3252174	2815985	1824693	1970165
1	-1	D	2009-06-04 15:27:17	25.21	90.22	19.455	377.42	384.91	16.31	1.056	54.52	51.49	37.15	11.91	0.07466	0.09666	15.4547	155.644	3252662	2815936	1824282	1970236
1	-1	D	2009-06-04 15:27:18	25.19	90.22	19.649	378.74	386.33	16.22	1.056	55.06	51.49	37.16	11.91	0.07467	0.09756	15.455	155.644	3252234	2815591	1822594	1970204
1	-1	D	2009-06-04 15:27:19	25.18	90.22	19.758	378.68	386.31	16.22	1.056	55.4	51.49	37.16	11.96	0.07471	0.09768	15.4553	155.644	3252716	2816164	1822276	1970155
1	0	D	2009-06-04 15:27:20	25.19	90.23	19.756	378.26	385.89	16.21	1.056	55.43	51.49	37.17	12.01	0.0746	0.09772	15.4556	155.644	3252611	2815762	1822212	1970153
1	1	D	2009-06-04 15:27:21	25.17	90.24	19.744	377.54	385.14	16.22	1.056	55.4	51.52	37.17	12.01	0.07452	0.0976	15.4558	155.644	3252629	2815552	1822451	1970173
1	2	D	2009-06-04 15:27:22	25.17	90.24	19.709	377.5	385.09	16.16	1.056	55.34	51.54	37.18	12.02	0.07458	0.09745	15.4561	155.644	3252696	2815780	1822768	1970212
1	3	D	2009-06-04 15:27:23	25.15	90.24	19.682	377.54	385.12	16.1	1.056	55.3	51.54	37.2	12.02	0.07438	0.09738	15.4564	155.644	3253073	2815542	1822821	1970137
1	4	D	2009-06-04 15:27:24	25.14	90.23	19.807	379.22	386.88	16.1	1.056	55.67	51.52	37.2	12.02	0.07479	0.09819	15.4567	155.644	3251893	2815636	1821443	1970235
1	5	D	2009-06-04 15:27:25	25.14	90.22	19.925	379.08	386.79	16.11	1.056	56.03	51.49	37.21	12.02	0.0747	0.09819	15.4569	155.644	3252644	2816022	1821341	1970115
1	6	D	2009-06-04 15:27:26	25.12	90.22	19.849	378.18	385.84	16.08	1.056	55.85	51.49	37.21	12.02	0.07451	0.09796	15.4572	155.644	3252702	2815552	1821819	1970168
1	7	D	2009-06-04 15:27:27	25.09	90.23	19.989	379.84	387.59	16.02	1.056	56.29	51.49	37.22	12.02	0.07488	0.09868	15.4575	155.644	3251863	2815903	1820418	1970151
1	8	D	2009-06-04 15:27:28	25.07	90.24	20.395	380.59	388.51	15.97	1.056	57.5	51.52	37.24	12.02	0.07497	0.10012	15.4578	155.644	3251368	2815705	1817860	1970274
1	9	D	2009-06-04 15:27:29	25.05	90.24	20.516	378.91	386.85	15.97	1.056	57.91	51.54	37.24	12.02	0.07461	0.10014	15.4581	155.644	3252253	2815482	1817747	1970189
1	10	D	2009-06-04 15:27:30	25.04	90.24	20.54	380.55	388.53	15.97	1.056	58.02	51.54	37.25	12.02	0.075	0.10046	15.4583	155.644	3251079	2815518	1817106	1970104
1	11	D	2009-06-04 15:27:31	25.02	90.23	20.778	380.81	388.89	15.95	1.056	58.75	51.52	37.25	12.02	0.0751	0.10111	15.4586	155.644	3251268	2815998	1815962	1970212
1	12	D	2009-06-04 15:27:32	25	90.22	20.659	380.11	388.13	15.92	1.056	58.48	51.49	37.26	12.02	0.07493	0.10052	15.4589	155.644	3251510	2815685	1816940	1970045
1	13	D	2009-06-04 15:27:33	24.99	90.22	20.606	379.56	387.55	15.93	1.056	58.4	51.49	37.27	12.02	0.07471	0.10049	15.4592	155.644	3251703	2815232	1817174	1970231
1	14	D	2009-06-04 15:27:34	24.96	90.22	20.629	380.54	388.56	15.92	1.056	58.53	51.49	37.27	12.02	0.07493	0.10064	15.4594	155.644	3251060	2815286	1816754	1970085
1	15	D	2009-06-04 15:27:35	24.95	90.22	20.76	381	389.08	15.91	1.056	58.97	51.49	37.29	12.02	0.07507	0.10122	15.4597	155.644	3250837	2815494	1815795	1970205
1	16	D	2009-06-04 15:27:36	24.91	90.23	20.888	381.32	389.46	15.9	1.056	59.42	51.52	37.29	12.02	0.07503	0.10145	15.46	155.644	3251064	2815634	1815296	1970168
1	17	D	2009-06-04 15:27:37	24.89	90.23	20.928	381.41	389.56	15.85	1.056	59.6	51.54	37.3	12.02	0.0752	0.10159	15.4603	155.644	3250779	2815812	1815014	1970114
1	18	D	2009-06-04 15:27:38	24.88	90.23	20.991	382.46	390.66	15.86	1.056	59.85	51.54	37.3	12.02	0.07521	0.10181	15.4606	155.644	3250487	2815613	1814601	1970143
1	19	D	2009-06-04 15:27:39	24.85	90.23	21.108	383.18	391.44	15.85	1.056	60.26	51.52	37.3	12.02	0.07533	0.10222	15.4608	155.644	3250358	2815804	1813898	1970160
1	20	D	2009-06-04 15:27:40	24.83	90.23	21.126	382	390.25	15.82	1.056	60.42	51.49	37.31	12.02	0.07519	0.10221	15.4611	155.644	3250275	2815331	1813783	1970012
1	21	D	2009-06-04 15:27:41	24.8	90.22	21.231	382.49	390.79	15.82	1.056	60.78	51.49	37.32	12.02	0.07519	0.10265	15.4614	155.644	3250246	2815308	1813048	1970110
1	22	D	2009-06-04 15:27:42	24.79	90.23	21.347	383.24	391.6	15.79	1.056	61.19	51.49	37.32	12.02	0.07534	0.10297	15.4617	155.644	3250032	2815582	1812439	1970140
1	23	D	2009-06-04 15:27:43	24.77	90.23	21.422	383.24	391.63	15.79	1.056	61.48	51.49	37.32	12.01	0.07537	0.10319	15.4619	155.644	3250008	2815645	1812048	1970147
1	24	D	2009-06-04 15:27:44	24.76	90.24	21.464	382.9	391.3	15.78	1.056	61.68	51.54	37.34	12.02	0.07533	0.10331	15.4622	155.644	3249922	2815457	1811778	1970099
1	25	D	2009-06-04 15:27:45	24.72	90.24	21.514	383	391.42	15.77	1.056	61.9	51.54	37.34	12.02	0.07529	0.1035	15.4625	155.644	3249900	2815352	1811425	1970100
1	26	D	2009-06-04 15:27:46	24.7	90.23	21.575	383.85	392.31	15.74	1.056	62.14	51.54	37.35	12.02	0.07558	0.10375	15.4628	155.644	3249679	2815920	1811027	1970129
1	27	D	2009-06-04 15:27:47	24.69	90.22	21.633	383.85	392.34	15.74	1.056	62.38	51.52	37.35	12.02	0.07548	0.10391	15.4631	155.644	3249860	2815731	1810849	1970216
1	28	D	2009-06-04 15:27:48	24.68	90.22	21.6	383.08	391.54	15.76	1.056	62.36	51.52	37.35	12.02	0.07531	0.10375	15.4633	155.644	3249909	2815415	1810946	1970089
1	29	D	2009-06-04 15:27:49	24.66	90.22	21.669	385.24	393.77	15.79	1.056	62.63	51.52	37.36	12.02	0.07547	0.10406	15.4636	155.644	3249715	2815640	1810422	1970099
1	30	D	2009-06-04 15:27:50	24.64	90.23	21.753	384.58	393.13	15.72	1.056	62.92	51.52	37.36	12.02	0.07554	0.10427	15.4639	155.644	3249240	2815426	1810029	1970105
1	31	D	2009-06-04 15:27:51	24.63	90.23	21.812	385.54	394.14	15.72	1.056	63.17	51.52	37.36	12.02	0.07561	0.10449	15.4642	155.644	3249031	2815437	1809538	1970014
1	32	D	2009-06-04 15:27:52	24.62	90.22	21.854	385.57	394.18	15.72	1.056	63.32	51.54	37.38	12.02	0.07565	0.10464	15.4644	155.644	3248973	2815484	1809422	1970194
1	33	D	2009-06-04 15:27:53	24.61	90.22	21.896	385.41	394.04	15.69	1.056	63.52	51.54	37.38	12.02	0.07578	0.1047	15.4647	155.644	3249076	2815996	1809201	1970103
1	34	D	2009-06-04 15:27:54	24.59	90.22	21.928	384.86	393.49	15.69	1.056	63.65	51.52	37.39	12.02	0.07566	0.10482	15.465	155.644	3249003	2815551	1808994	1970082
1	35	D	2009-06-04 15:27:55	24.58	90.22	21.936	385.01	393.65	15.69	1.056	63.75	51.49	37.39	12.02	0.07558	0.10484	15.4653	155.644	3248848	2815182	1808988	1970122
1	36	D	2009-06-04 15:27:56	24.58	90.22	21.962	385.45	394.1	15.71	1.056	63.86	51.52	37.39	12.02	0.07566	0.10495	15.4656	155.644	3248886	2815501	1808799	1970179
1	37	D	2009-06-04 15:27:57	24.56	90.23	22.037	385.56	394.25	15.71	1.056	64.12	51.49	37.4	12.02	0.07577	0.10526	15.4658	155.644	3248663	2815572	1808288	1970203
1	38	D	2009-06-04 15:27:58	24.52	90.23	22.096	386.26	394.99	15.69	1.056	64.37	51.49	37.4	12.02	0.07587	0.10536	15.4661	155.644	3248456	2815649	1808047	1970153
1	39	D	2009-06-04 15:27:59	24.51	90.23	22.133	387.46	396.23	15.69	1.056	64.52	51.54	37.4	12.02	0.07601	0.10548	15.4664	155.644	3248194	2815858	1807744	1970104
1	40	D	2009-06-04 15:28:00	24.5	90.23	22.167	386.93	395.7	15.65	1.056	64.69	51.54	37.4	12.02	0.07595	0.10562	15.4667	155.644	3247880	2815377	1807526	1970112
1	41	D	2009-06-04 15:28:01	24.47	90.23	22.214	387.38	396.18	15.65	1.056	64.91	51.52	37.41	12.02	0.07593	0.10576	15.4669	155.644	3247768	2815242	1807303	1970144
1	42	D	2009-06-04 15:28:02	24.46	90.23	22.253	387.7	396.52	15.69	1.056	65.1	51.49	37.41	12.02	0.076	0.10589	15.4672	155.644	3247893	2815529	1807034	1970123
1	43	D	2009-06-04 15:28:03	24.46	90.22	22.293	387.35	396.18	15.65	1.056	65.25	51.49	37.41	12.02	0.07607	0.10595	15.4675	155.644	3248040	2815848	1806882	1970061
1	44	D	2009-06-04 15:28:04	24.45	90.22	22.283	386.2	395	15.65	1.056	65.26	51.49	37.43	12.02	0.07571	0.10588	15.4678	155.644	3248134	2814970	1806959	1970057
1	45	D	2009-06-04 15:28:05	24.43	90.23	22.279	387.56	396.39	15.65	1.056	65.33	51.49	37.43	12	0.076	0.10598	15.4681	155.644	3248138	2815794	1806820	1970111
1	46	D	2009-06-04 15:28:06	24.41	90.23	22.343	387.55	396.41	15.62	1.056	65.56	51.54	37.43	12.02	0.07586	0.1062	15.4683	155.645	3247807	2815057	1806502	1970153
1	47	D	2009-06-04 15:28:07	24.4	90.24	22.391	387.85	396.73	15.62	1.056	65.75	51.54	37.43	12.02	0.07607	0.10633	15.4686	155.645	3247694	2815588	1806213	1970156
1	48	D	2009-06-04 15:28:08	24.39	90.23	22.442	387.93	396.83	15.62	1.056	65.97	51.52	37.44	12.02	0.07608	0.10651	15.4689	155.645	3247576	2815522	1805933	1970198
1	49	D	2009-06-04 15:28:09	24.38	90.23	22.458	388.05	396.97	15.59	1.056	66.06	51.52	37.44	12.02	0.07607	0.10645	15.4692	155.645	3247456	2815357	1805936	1970047
1	50	D	2009-06-04 15:28:10	24.38	90.23	22.46	388.17	397.09	15.62	1.056	66.1	51.49	37.44	12.02	0.07604	0.1064	15.4694	155.645	3247572	2815404	1806057	1970128
1	51	D	2009-06-04 15:28:11	24.37	90.22	22.475	389.48	398.43	15.62	1.056	66.18	51.49	37.45	12.02	0.07621	0.10657	15.4697	155.645	3247304	2815609	1805792	1970135
1	52	D	2009-06-04 15:28:12	24.37	90.23	22.522	389.33	398.3	15.64	1.056	66.36	51.49	37.45	12.02	0.07619	0.1068	15.47	155.645	3247178	2815481	1805368	1970182
1	53	D	2009-06-04 15:28:13	24.36	90.23	22.564	389.57	398.56	15.63	1.056	66.49	51.52	37.45	12.02	0.07625	0.10685	15.4703	155.645	3246735	2815233	1805206	1970069
1	54	D	2009-06-04 15:28:14	24.33	90.23	22.603	389.83	398.84	15.59	1.056	66.64	51.54	37.45	12.02	0.0763	0.107	15.4706	155.645	3246674	2815300	1805067	1970218
1	55	D	2009-06-04 15:28:15	24.33	90.22	22.609	389.79	398.81	15.63	1.056	66.69	51.54	37.45	12.01	0.07631	0.10698	15.4708	155.645	3246845	2815520	1804963	1970087
1	56	D	2009-06-04 15:28:16	24.31	90.23	22.651	389.65	398.68	15.6	1.056	66.86	51.52	37.47	12.02	0.07633	0.10711	15.4711	155.645	3246666	2815385	1804771	1970109
1	57	D	2009-06-04 15:28:17	24.3	90.22	22.641	390.22	399.26	15.59	1.056	66.87	51.52	37.47	12.02	0.07642	0.10704	15.4714	155.645	3246502	2815460	1804762	1969914
1	58	D	2009-06-04 15:28:18	24.3	90.22	22.675	390.68	399.75	15.53	1.056	67.01	51.49	37.47	12.02	0.07635	0.10718	15.4717	155.645	3246413	2815232	1804572	1970041
1	59	D	2009-06-04 15:28:19	24.28	90.22	22.7	390.63	399.7	15.59	1.056	67.12	51.49	37.47	12.02	0.07631	0.10729	15.4719	155.645	3246417	2815124	1804320	1969986
1	60	D	2009-06-04 15:28:20	24.27	90.23	22.712	390.53	399.61	15.54	1.056	67.24	51.52	37.48	12.02	0.0765	0.10729	15.4722	155.645	3246411	2815677	1804371	1970083
1	61	D	2009-06-04 15:28:21	24.26	90.24	22.714	391.48	400.58	15.57	1.056	67.3	51.52	37.48	12.02	0.07654	0.10734	15.4725	155.645	3245970	2815424	1804266	1970081
1	62	D	2009-06-04 15:28:22	24.25	90.24	22.771	392.27	401.41	15.59	1.056	67.51	51.54	37.48	12.02	0.07677	0.1075	15.4728	155.645	3245193	2815332	1803896	1969946
1	63	D	2009-06-04 15:28:23	24.24	90.24	22.818	391.91	401.06	15.59	1.056	67.69	51.54	37.48	12.02	0.07655	0.10764	15.4731	155.645	3245863	2815373	1803722	1970116
1	64	D	2009-06-04 15:28:24	24.23	90.23	22.83	390.99	400.12	15.57	1.057	67.76	51.52	37.48	12.02	0.0764	0.1077	15.4733	155.645	3245840	2814859	1803714	1970159
1	65	D	2009-06-04 15:28:25	24.22	90.22	22.845	392.99	402.18	15.57	1.057	67.83	51.49	37.49	12.02	0.07675	0.10773	15.4736	155.645	3245286	2815368	1803573	1970075
1	66	D	2009-06-04 15:28:26	24.21	90.22	22.848	392.69	401.87	15.54	1.057	67.88	51.49	37.49	12.01	0.07666	0.10778	15.4739	155.645	3245427	2815286	1803462	1970081
1	67	D	2009-06-04 15:28:27	24.21	90.23	22.862	393.11	402.31	15.58	1.057	67.97	51.49	37.49	12	0.07669	0.10781	15.4742	155.645	3245207	2815175	1803395	1970082
1	68	D	2009-06-04 15:28:28	24.2	90.24	22.916	392.85	402.07	15.58	1.057	68.18	51.54	37.5	12.02	0.07678	0.10798	15.4744	155.645	3245192	2815423	1803164	1970174
1	69	D	2009-06-04 15:28:29	24.18	90.24	22.948	392.99	402.22	15.54	1.057	68.32	51.54	37.5	12.02	0.07678	0.10803	15.4747	155.645	3245432	2815630	1803019	1970116
1	70	D	2009-06-04 15:28:30	24.18	90.24	22.92	393.34	402.57	15.6	1.057	68.28	51.54	37.5	12.02	0.07683	0.10787	15.475	155.645	3244988	2815370	1803240	1970024
1	71	D	2009-06-04 15:28:31	24.15	90.24	22.941	393.55	402.79	15.54	1.057	68.38	51.54	37.5	12.02	0.07689	0.10811	15.4753	155.645	3244895	2815449	1802831	1970069
1	72	D	2009-06-04 15:28:32	24.16	90.23	22.982	393.48	402.73	15.55	1.057	68.54	51.52	37.5	12.02	0.07706	0.10808	15.4756	155.645	3244506	2815536	1802911	1970046
1	73	D	2009-06-04 15:28:33	24.14	90.23	23.002	393.45	402.71	15.54	1.057	68.64	51.49	37.5	12.02	0.07684	0.10824	15.4758	155.645	3244810	2815251	1802603	1970092
1	74	D	2009-06-04 15:28:34	24.16	90.23	23.004	394.15	403.43	15.55	1.057	68.64	51.49	37.52	12.02	0.0769	0.10823	15.4761	155.645	3244760	2815336	1802660	1970092
1	75	D	2009-06-04 15:28:35	24.13	90.23	23.02	394.59	403.89	15.54	1.057	68.73	51.54	37.52	12.01	0.07706	0.10825	15.4764	155.645	3244711	2815782	1802597	1970098
1	76	D	2009-06-04 15:28:36	24.12	90.23	23.03	394.29	403.58	15.54	1.057	68.8	51.54	37.52	12.01	0.07696	0.10829	15.4767	155.645	3244392	2815182	1802547	1970082
1	77	D	2009-06-04 15:28:37	24.11	90.23	23.044	394.17	403.47	15.54	1.057	68.89	51.54	37.52	12.01	0.07694	0.10838	15.4769	155.645	3244273	2815016	1802411	1970112
1	78	D	2009-06-04 15:28:38	24.11	90.23	23.069	394.96	404.29	15.54	1.057	68.96	51.52	37.53	12.02	0.07698	0.10843	15.4772	155.645	3244526	2815379	1802216	1970057
1	79	D	2009-06-04 15:28:39	24.1	90.23	23.076	394.48	403.8	15.52	1.057	69.02	51.52	37.53	12.02	0.07701	0.10845	15.4775	155.645	3244486	2815385	1802294	1970131
1	80	D	2009-06-04 15:28:40	24.09	90.23	23.067	394.42	403.73	15.54	1.057	69.04	51.49	37.53	12.02	0.07692	0.10846	15.4778	155.645	3244470	2815124	1802269	1970126
1	81	D	2009-06-04 15:28:41	24.09	90.22	23.077	395.36	404.7	15.55	1.057	69.1	51.49	37.53	12.02	0.0772	0.10844	15.4781	155.645	3243941	2815438	1802318	1970135
1	82	D	2009-06-04 15:28:42	24.08	90.22	23.077	395.3	404.64	15.55	1.057	69.1	51.49	37.53	12.02	0.07708	0.10844	15.4783	155.645	3243823	2815010	1802237	1970046
1	83	D	2009-06-04 15:28:43	24.08	90.23	23.095	395.27	404.62	15.53	1.057	69.2	51.54	37.54	12.02	0.07716	0.10849	15.4786	155.645	3244203	2815598	1802165	1970119
1	84	D	2009-06-04 15:28:44	24.07	90.24	23.098	394.53	403.86	15.55	1.057	69.26	51.54	37.54	12.02	0.07704	0.10857	15.4789	155.645	3244187	2815312	1801962	1970098
1	85	D	2009-06-04 15:28:45	24.05	90.24	23.1	396.18	405.55	15.52	1.057	69.31	51.54	37.54	12.01	0.07727	0.10854	15.4792	155.645	3243729	2815499	1802084	1970132
1	86	D	2009-06-04 15:28:46	24.05	90.23	23.141	396.13	405.51	15.53	1.057	69.42	51.54	37.54	12.01	0.07719	0.10866	15.4794	155.645	3243654	2815163	1801954	1970190
1	87	D	2009-06-04 15:28:47	24.04	90.23	23.162	397.01	406.42	15.49	1.057	69.53	51.49	37.54	12.01	0.07742	0.10871	15.4797	155.645	3243212	2815419	1801782	1970094
1	88	D	2009-06-04 15:28:48	24.04	90.22	23.2	397.44	406.88	15.55	1.057	69.68	51.52	37.54	12.01	0.07735	0.10889	15.48	155.645	3243360	2815376	1801489	1970153
1	89	D	2009-06-04 15:28:49	24.04	90.22	23.221	396.98	406.42	15.53	1.057	69.78	51.49	37.54	12	0.07729	0.10893	15.4803	155.645	3243238	2815150	1801365	1970126
1	90	D	2009-06-04 15:28:50	24.04	90.23	23.22	397.71	407.16	15.53	1.057	69.79	51.49	37.56	12.02	0.07741	0.10892	15.4806	155.645	3242978	2815199	1801340	1970049
1	91	D	2009-06-04 15:28:51	24.02	90.24	23.229	397.85	407.31	15.52	1.057	69.86	51.54	37.56	12.02	0.07744	0.10891	15.4808	155.645	3242905	2815263	1801421	1970162
1	92	D	2009-06-04 15:28:52	24.03	90.24	23.255	396.2	405.64	15.53	1.057	69.94	51.54	37.56	12.02	0.0772	0.10896	15.4811	155.645	3243355	2814993	1801239	1970065
1	93	D	2009-06-04 15:28:53	24.02	90.23	23.268	397.73	407.21	15.53	1.057	69.97	51.52	37.56	12.02	0.0776	0.10904	15.4814	155.645	3242806	2815619	1801145	1970101
1	94	D	2009-06-04 15:28:54	24.02	90.22	23.27	398.22	407.71	15.55	1.057	70.01	51.52	37.56	12.02	0.07748	0.10906	15.4817	155.645	3242774	2815173	1801155	1970088
1	95	D	2009-06-04 15:28:55	24	90.22	23.283	398.63	408.13	15.54	1.057	70.05	51.49	37.56	12.02	0.07767	0.10914	15.4819	155.645	3242392	2815454	1800993	1970154
1	96	D	2009-06-04 15:28:56	24	90.22	23.317	399.66	409.2	15.54	1.057	70.2	51.52	37.56	12.01	0.07773	0.10919	15.4822	155.645	3242335	2815522	1800923	1970129
1	97	D	2009-06-04 15:28:57	23.99	90.23	23.321	398.24	407.75	15.52	1.057	70.26	51.49	37.57	12.01	0.0776	0.10914	15.4825	155.645	3242191	2815095	1800921	1970069
1	98	D	2009-06-04 15:28:58	23.99	90.24	23.335	399.66	409.21	15.54	1.057	70.31	51.52	37.57	12.01	0.07766	0.10927	15.4828	155.645	3242335	2815375	1800732	1970131
1	99	D	2009-06-04 15:28:59	23.99	90.24	23.333	399.07	408.6	15.53	1.057	70.35	51.54	37.57	12.01	0.07767	0.10925	15.4831	155.645	3242364	2815443	1800753	1970122
1	100	D	2009-06-04 15:29:00	23.96	90.23	23.343	399.6	409.15	15.48	1.057	70.41	51.54	37.57	12.01	0.07777	0.10929	15.4833	155.645	3242111	2815452	1800766	1970168
1	101	D	2009-06-04 15:29:01	23.96	90.23	23.335	399.74	409.29	15.52	1.057	70.39	51.52	37.57	12.02	0.07777	0.10924	15.4836	155.645	3241973	2815338	1800816	1970116
1	102	D	2009-06-04 15:29:02	23.97	90.22	23.359	399.27	408.82	15.53	1.057	70.49	51.49	37.57	12.01	0.07771	0.10937	15.4839	155.645	3241976	2815169	1800587	1970133
1	103	D	2009-06-04 15:29:03	23.97	90.22	23.379	399.88	409.45	15.5	1.057	70.55	51.49	37.58	12.02	0.07782	0.10937	15.4842	155.645	3241901	2815455	1800467	1970047
1	104	D	2009-06-04 15:29:04	23.94	90.22	23.391	400.09	409.67	15.47	1.057	70.63	51.49	37.58	12.02	0.07784	0.10946	15.4844	155.645	3241804	2815389	1800405	1970116
1	105	D	2009-06-04 15:29:05	23.95	90.24	23.374	400.76	410.35	15.5	1.057	70.6	51.54	37.58	12.01	0.07801	0.10937	15.4847	155.645	3241545	2815715	1800434	1970065
1	106	D	2009-06-04 15:29:06	23.94	90.24	23.415	400.52	410.12	15.49	1.057	70.76	51.54	37.58	12.01	0.07791	0.10946	15.485	155.645	3241479	2815333	1800362	1970121
1	107	D	2009-06-04 15:29:07	23.93	90.24	23.415	402.06	411.7	15.49	1.057	70.76	51.54	37.58	12.01	0.07809	0.10953	15.4853	155.645	3241039	2815420	1800224	1970066
1	108	D	2009-06-04 15:29:08	23.93	90.23	23.398	400.66	410.26	15.49	1.057	70.75	51.54	37.58	12.01	0.0779	0.10946	15.4856	155.645	3241373	2815164	1800295	1969994
1	109	D	2009-06-04 15:29:09	23.93	90.23	23.414	401.36	410.98	15.48	1.057	70.79	51.49	37.59	12.01	0.0781	0.10952	15.4858	155.645	3241234	2815620	1800271	1970088
1	110	D	2009-06-04 15:29:10	23.93	90.22	23.422	402.11	411.75	15.49	1.057	70.85	51.52	37.59	12.01	0.07807	0.10957	15.4861	155.645	3241264	2815556	1800147	1970063
1	111	D	2009-06-04 15:29:11	23.92	90.23	23.454	402.18	411.84	15.47	1.057	70.96	51.49	37.59	12	0.07799	0.10962	15.4864	155.645	3240959	2815109	1800147	1970210
1	112	D	2009-06-04 15:29:12	23.92	90.23	23.471	401.47	411.12	15.43	1.057	71.01	51.49	37.59	12.01	0.07809	0.10966	15.4867	155.645	3241040	2815450	1799921	1970045
1	113	D	2009-06-04 15:29:13	23.91	90.24	23.459	401.96	411.62	15.48	1.057	71.02	51.52	37.59	12.01	0.07794	0.10968	15.4869	155.645	3240919	2814928	1799970	1970136
1	114	D	2009-06-04 15:29:14	23.91	90.24	23.46	402.88	412.56	15.48	1.057	71.03	51.54	37.59	12.01	0.07809	0.10968	15.4872	155.645	3240735	2815209	1799941	1970107
1	115	D	2009-06-04 15:29:15	23.9	90.24	23.488	403.17	412.87	15.48	1.057	71.15	51.54	37.59	12.01	0.07823	0.1098	15.4875	155.645	3240428	2815300	1799770	1970147
1	116	D	2009-06-04 15:29:16	23.89	90.24	23.503	402.96	412.66	15.49	1.057	71.2	51.49	37.59	12.01	0.0782	0.10981	15.4878	155.645	3240412	2815171	1799685	1970048
1	117	D	2009-06-04 15:29:17	23.89	90.23	23.493	404.59	414.32	15.48	1.057	71.2	51.49	37.61	12.01	0.07855	0.10974	15.4881	155.645	3239899	2815704	1799758	1969984
1	118	D	2009-06-04 15:29:18	23.88	90.22	23.527	404.14	413.88	15.48	1.057	71.3	51.49	37.61	12.01	0.07834	0.10986	15.4883	155.645	3240126	2815378	1799607	1970114
1	119	D	2009-06-04 15:29:19	23.88	90.23	23.526	403.9	413.63	15.48	1.057	71.35	51.52	37.61	12.01	0.07825	0.10984	15.4886	155.645	3240001	2815009	1799561	1970018
2	0	D	2009-06-04 15:29:19	25.2	90.23	19.571	377.56	385.09	16.22	1.056	54.88	51.51	37.17	12.01	0.07452	0.09705	15.4886	155.645	3240001	2815009	1799561	1970018
3	59.5	D	2009-06-04 15:29:19	24.37	90.23	22.344	390.79	399.73	15.66	1.056	65.84	51.52	37.45	12.02	0.07645	0.10612	15.4886	155.645	3240001	2815009	1799561	1970018
4	119	D	2009-06-04 15:29:19	1.31	0.02	3.845	27.09	29.23	0.79	0.001	16.05	0.05	0.44	0.02	0.00417	0.01248	15.4886	155.645	3240001	2815009	1799561	1970018
CrvFitStatus:	Lin	D
Exp_Flux:	1.6	D
Exp_FluxCV:	1.5	D
Exp_dCdry/dt:	0.228	D
Exp_R2:	0.9914	D
Exp_SSN:	0.3026	D
Exp_SE:	0.002	D
Exp_a:	2.2797e-07	D
Exp_Cx:	1000000	D
Exp_Co:	385.1	D
Exp_t0:	-5.3	D
Exp_Iter:	10	D
Exp_MaxIter:	10	D
Lin_Flux:	1.6	D
Lin_FluxCV:	1.5	D
Lin_dCdry/dt:	0.228	D
Lin_R2:	0.9914	D
Lin_SSN:	0.3026	D
Lin_SE:	0.002	D
Crv_Domain:	90	D
Crv_#Smp:	90	D
Dead Band:	00:30:00	D
TimeClosing:	17	D
		D
		D
LI-8100:	1ca	A	81	54a4	1d7	183
File Name:	SBP604	A
Instrument Name:	LI-8100	A
Serial Number:	81A-0368	A
Software:	2.0.0	A	LI-8100 File Viewer 2.0.0
Comments:	2	A
Obs#:	9	A
Port#:	0	A
Label:	SNJ	A
Observation Length:	02:00:00	A
Observation Delay:	00:20:00	A
IRGA Averaging:	1	A
Flow8100:	10	A
FlowMux:	0	A
Tmux:	0	A
Virga:	19	A
Vmux:	55	A
Vext:	0	A
Vcham:	4823.9	A
Offset:	4.5	A
Area:	317.8	A
Vtotal:	6273	A
V3 Info:	0	A	M=0.430	B=0.560
Labels_01:	22	A
Type	Etime	A	Date	Tcham	Pressure	H2O	CO2	Cdry	T4	V3	RH	Tbench	Tboard	Vin	CO2ABS	H2OABS	Hour	DOY	RAWCO2	RAWCO2REF	RAWH2O	RAWH2OREF
1	-1	A	2009-06-04 15:30:15	24.75	90.25	19.81	382.24	389.97	17	0.778	57.14	51.54	37.4	12.02	0.07523	0.09785	15.5042	155.646	3250824	2816020	1821859	1970084
1	-1	A	2009-06-04 15:30:16	24.74	90.25	19.837	382.04	389.77	16.95	0.778	57.22	51.49	37.4	11.96	0.07512	0.09798	15.5044	155.646	3250869	2815709	1821579	1970014
1	-1	A	2009-06-04 15:30:17	24.76	90.25	19.827	382.49	390.23	16.9	0.778	57.16	51.49	37.4	11.91	0.07536	0.09791	15.5047	155.646	3250534	2816108	1821822	1970132
1	-1	A	2009-06-04 15:30:18	24.75	90.25	19.842	381.58	389.3	16.84	0.778	57.2	51.49	37.4	11.89	0.07502	0.09799	15.505	155.646	3251063	2815664	1821588	1970073
1	-1	A	2009-06-04 15:30:19	24.75	90.25	19.841	380.05	387.74	16.77	0.778	57.16	51.49	37.4	11.9	0.07489	0.09794	15.5053	155.646	3251323	2815491	1821753	1970121
1	-1	A	2009-06-04 15:30:20	24.76	90.26	19.845	381.74	389.47	16.72	0.778	57.18	51.54	37.4	11.91	0.07507	0.098	15.5056	155.646	3251064	2815770	1821588	1970077
1	-1	A	2009-06-04 15:30:21	24.77	90.26	19.923	381.08	388.83	16.7	0.778	57.37	51.54	37.4	11.9	0.07503	0.09836	15.5058	155.646	3250843	2815454	1821076	1970221
1	-1	A	2009-06-04 15:30:22	24.76	90.26	19.971	381.38	389.15	16.61	0.778	57.51	51.54	37.4	11.9	0.07479	0.09832	15.5061	155.646	3251068	2815011	1820939	1970044
1	-1	A	2009-06-04 15:30:23	24.77	90.26	20.007	381.46	389.25	16.56	0.778	57.61	51.52	37.41	11.9	0.07493	0.09852	15.5064	155.646	3251244	2815505	1820690	1970141
1	-1	A	2009-06-04 15:30:24	24.76	90.25	20.07	382.87	390.71	16.53	0.778	57.79	51.49	37.41	11.9	0.07531	0.09867	15.5067	155.646	3250606	2816029	1820416	1970138
1	-1	A	2009-06-04 15:30:25	24.78	90.24	20.066	381.89	389.71	16.46	0.778	57.73	51.49	37.43	11.9	0.07522	0.09876	15.5069	155.646	3250780	2815921	1820295	1970186
1	-1	A	2009-06-04 15:30:26	24.76	90.25	20.131	382.17	390.02	16.41	1.019	57.96	51.49	37.43	11.9	0.07522	0.09893	15.5072	155.646	3250463	2815683	1819943	1970193
1	-1	A	2009-06-04 15:30:27	24.77	90.26	20.145	382.77	390.64	16.42	1.019	57.97	51.52	37.44	11.9	0.07534	0.09902	15.5075	155.646	3250424	2816034	1819708	1970164
1	-1	A	2009-06-04 15:30:28	24.77	90.27	20.199	381.88	389.75	16.35	1.019	58.14	51.54	37.44	11.89	0.07513	0.09919	15.5078	155.646	3250439	2815430	1819429	1970150
1	-1	A	2009-06-04 15:30:29	24.76	90.27	20.259	383.21	391.13	16.33	1.019	58.31	51.54	37.45	11.9	0.07539	0.09941	15.5081	155.646	3249979	2815733	1819026	1970168
1	-1	A	2009-06-04 15:30:30	24.76	90.26	20.305	382.95	390.89	16.26	1.019	58.47	51.52	37.45	11.89	0.07534	0.09944	15.5083	155.646	3250578	2816087	1818976	1970121
1	-1	A	2009-06-04 15:30:31	24.77	90.26	20.392	383.61	391.59	16.3	1.019	58.72	51.49	37.47	11.94	0.07534	0.09995	15.5086	155.646	3250037	2815609	1818002	1970089
1	0	A	2009-06-04 15:30:32	24.76	90.25	20.511	384.04	392.08	16.26	1.019	59.06	51.49	37.47	12	0.07545	0.10028	15.5089	155.646	3249938	2815831	1817391	1970099
1	1	A	2009-06-04 15:30:33	24.77	90.25	20.59	383.96	392.03	16.24	1.019	59.28	51.49	37.48	12	0.07543	0.10048	15.5092	155.646	3249921	2815768	1817049	1970123
1	2	A	2009-06-04 15:30:34	24.77	90.26	20.635	383.65	391.73	16.21	1.019	59.42	51.52	37.48	12	0.07542	0.10058	15.5094	155.646	3249853	2815734	1816806	1970117
1	3	A	2009-06-04 15:30:35	24.77	90.27	20.671	383.5	391.59	16.2	1.019	59.53	51.54	37.49	12	0.07538	0.10072	15.5097	155.646	3249701	2815523	1816509	1970111
1	4	A	2009-06-04 15:30:36	24.77	90.26	20.733	383.67	391.79	16.17	1.019	59.67	51.54	37.49	12	0.07544	0.10104	15.51	155.646	3249778	2815655	1816023	1970144
1	5	A	2009-06-04 15:30:37	24.78	90.26	20.826	384.22	392.39	16.15	1.019	59.93	51.54	37.49	12	0.07558	0.10123	15.5103	155.646	3249635	2815935	1815668	1970148
1	6	A	2009-06-04 15:30:38	24.78	90.25	20.902	384.89	393.11	16.12	1.019	60.15	51.52	37.5	12	0.07565	0.10162	15.5106	155.646	3249248	2815843	1815054	1970296
1	7	A	2009-06-04 15:30:39	24.77	90.25	21.007	386.34	394.63	16.06	1.019	60.45	51.49	37.5	12	0.07583	0.10188	15.5108	155.646	3248971	2816045	1814424	1970113
1	8	A	2009-06-04 15:30:40	24.78	90.26	21.091	384.89	393.18	16.07	1.019	60.7	51.49	37.52	11.99	0.07556	0.10215	15.5111	155.646	3248876	2815209	1813878	1970060
1	9	A	2009-06-04 15:30:41	24.77	90.25	21.152	385.59	393.92	16.04	1.019	60.87	51.49	37.52	12	0.07575	0.10237	15.5114	155.646	3248829	2815744	1813532	1970166
1	10	A	2009-06-04 15:30:42	24.77	90.26	21.182	385.35	393.69	16.01	1.019	60.96	51.52	37.53	12	0.07564	0.10242	15.5117	155.646	3249068	2815641	1813396	1970122
1	11	A	2009-06-04 15:30:43	24.76	90.27	21.238	385.13	393.49	16.01	1.019	61.13	51.54	37.53	12	0.07566	0.10261	15.5119	155.646	3248918	2815578	1813049	1970124
1	12	A	2009-06-04 15:30:44	24.75	90.27	21.31	386.54	394.96	16.01	1.019	61.37	51.54	37.53	12	0.07588	0.10287	15.5122	155.646	3248458	2815785	1812670	1970241
1	13	A	2009-06-04 15:30:45	24.75	90.26	21.393	387.3	395.77	15.99	1.019	61.6	51.52	37.54	12	0.07598	0.10316	15.5125	155.646	3248028	2815711	1812033	1970137
1	14	A	2009-06-04 15:30:46	24.74	90.26	21.468	386.93	395.42	15.96	1.019	61.86	51.49	37.54	12	0.0759	0.10338	15.5128	155.646	3248287	2815643	1811652	1970114
1	15	A	2009-06-04 15:30:47	24.74	90.26	21.525	386.26	394.76	15.94	1.019	62.06	51.49	37.56	12	0.07576	0.10356	15.5131	155.646	3248495	2815483	1811307	1970158
1	16	A	2009-06-04 15:30:48	24.74	90.25	21.555	387.25	395.78	15.94	1.019	62.14	51.49	37.56	12	0.07592	0.10367	15.5133	155.646	3248074	2815541	1811159	1970162
1	17	A	2009-06-04 15:30:49	24.72	90.26	21.569	387.14	395.67	15.91	1.019	62.22	51.49	37.56	12	0.07593	0.10364	15.5136	155.646	3247980	2815513	1811063	1970041
1	18	A	2009-06-04 15:30:50	24.72	90.26	21.614	387.3	395.85	15.91	1.019	62.35	51.49	37.57	11.99	0.07594	0.10388	15.5139	155.646	3247721	2815325	1810675	1970107
1	19	A	2009-06-04 15:30:51	24.74	90.26	21.648	386.75	395.31	15.9	1.019	62.45	51.54	37.57	12	0.07587	0.10391	15.5142	155.646	3247957	2815323	1810611	1970101
1	20	A	2009-06-04 15:30:52	24.72	90.26	21.7	387.63	396.23	15.88	1.019	62.6	51.54	37.57	12	0.07603	0.10413	15.5144	155.646	3247481	2815331	1810193	1970047
1	21	A	2009-06-04 15:30:53	24.74	90.26	21.726	388.52	397.15	15.87	1.019	62.67	51.52	37.57	12	0.07614	0.10414	15.5147	155.646	3247574	2815698	1810196	1970076
1	22	A	2009-06-04 15:30:54	24.71	90.25	21.766	387.75	396.38	15.86	1.019	62.78	51.49	37.58	12	0.07603	0.10427	15.515	155.646	3247263	2815121	1809966	1970083
1	23	A	2009-06-04 15:30:55	24.71	90.25	21.789	387.85	396.49	15.9	1.019	62.89	51.49	37.58	12	0.07596	0.10437	15.5153	155.646	3247796	2815431	1809734	1970086
1	24	A	2009-06-04 15:30:56	24.71	90.26	21.831	388.96	397.64	15.87	1.019	63.01	51.52	37.58	12	0.07616	0.10459	15.5156	155.646	3247380	2815602	1809411	1970144
1	25	A	2009-06-04 15:30:57	24.7	90.26	21.88	388.93	397.63	15.83	1.019	63.16	51.54	37.59	12	0.07621	0.10461	15.5158	155.646	3247197	2815619	1809252	1970034
1	26	A	2009-06-04 15:30:58	24.7	90.26	21.914	388.73	397.44	15.81	1.019	63.29	51.54	37.59	12	0.07616	0.10473	15.5161	155.647	3247333	2815561	1809039	1970011
1	27	A	2009-06-04 15:30:59	24.71	90.26	21.972	389.82	398.58	15.82	1.019	63.46	51.54	37.59	12	0.07618	0.10495	15.5164	155.647	3247097	2815406	1808732	1970120
1	28	A	2009-06-04 15:31:00	24.69	90.25	21.988	389.91	398.68	15.78	1.019	63.54	51.52	37.59	12	0.07633	0.10506	15.5167	155.647	3246674	2815454	1808532	1970131
1	29	A	2009-06-04 15:31:01	24.69	90.25	22.048	389.43	398.21	15.81	1.019	63.71	51.49	37.61	11.99	0.07631	0.1052	15.5169	155.647	3246728	2815445	1808204	1970047
1	30	A	2009-06-04 15:31:02	24.7	90.24	22.099	389.75	398.56	15.82	1.019	63.85	51.52	37.61	11.99	0.07625	0.10536	15.5172	155.647	3246664	2815216	1807880	1970023
1	31	A	2009-06-04 15:31:03	24.68	90.26	22.131	390.62	399.46	15.78	1.019	63.96	51.49	37.61	12	0.07664	0.10547	15.5175	155.647	3246234	2815993	1807653	1970047
1	32	A	2009-06-04 15:31:04	24.68	90.26	22.176	390.42	399.28	15.78	1.019	64.13	51.52	37.61	12	0.0765	0.10562	15.5178	155.647	3246344	2815637	1807472	1970095
1	33	A	2009-06-04 15:31:05	24.69	90.26	22.218	390.42	399.29	15.8	1.019	64.25	51.54	37.62	12	0.07637	0.1057	15.5181	155.647	3246435	2815420	1807283	1970092
1	34	A	2009-06-04 15:31:06	24.69	90.26	22.247	389.83	398.7	15.77	1.019	64.33	51.54	37.62	12	0.07628	0.10585	15.5183	155.647	3246491	2815203	1807029	1970128
1	35	A	2009-06-04 15:31:07	24.67	90.27	22.274	389.85	398.73	15.73	1.019	64.45	51.54	37.61	12	0.0762	0.10591	15.5186	155.647	3246736	2815135	1806844	1970008
1	36	A	2009-06-04 15:31:08	24.67	90.26	22.291	391.42	400.34	15.78	1.019	64.5	51.49	37.62	11.99	0.07655	0.10605	15.5189	155.647	3246138	2815612	1806736	1970174
1	37	A	2009-06-04 15:31:09	24.66	90.25	22.339	391.05	399.99	15.73	1.019	64.63	51.49	37.63	12	0.07656	0.10614	15.5192	155.647	3246181	2815658	1806604	1970212
1	38	A	2009-06-04 15:31:10	24.67	90.25	22.351	392.19	401.16	15.74	1.019	64.7	51.49	37.63	11.99	0.07663	0.10618	15.5194	155.647	3245638	2815453	1806327	1970033
1	39	A	2009-06-04 15:31:11	24.67	90.26	22.362	391.95	400.91	15.73	1.019	64.74	51.49	37.63	12	0.07662	0.10621	15.5197	155.647	3245786	2815538	1806296	1970052
1	40	A	2009-06-04 15:31:12	24.65	90.26	22.425	392.63	401.63	15.73	1.019	64.92	51.54	37.63	11.99	0.0768	0.10641	15.52	155.647	3245373	2815688	1805927	1970066
1	41	A	2009-06-04 15:31:13	24.65	90.26	22.417	392.54	401.54	15.73	1.019	64.94	51.54	37.65	12	0.07688	0.10631	15.5203	155.647	3245373	2815907	1806145	1970101
1	42	A	2009-06-04 15:31:14	24.65	90.26	22.439	391.3	400.28	15.71	1.019	65	51.54	37.65	12	0.07654	0.10644	15.5206	155.647	3245784	2815316	1805891	1970060
1	43	A	2009-06-04 15:31:15	24.66	90.26	22.462	392.56	401.58	15.72	1.019	65.07	51.52	37.65	12	0.07679	0.1065	15.5208	155.647	3245254	2815504	1805808	1970073
1	44	A	2009-06-04 15:31:16	24.66	90.26	22.508	393.01	402.06	15.72	1.019	65.24	51.49	37.65	12	0.07676	0.10669	15.5211	155.647	3245292	2815453	1805445	1970054
1	45	A	2009-06-04 15:31:17	24.64	90.25	22.562	393.07	402.14	15.73	1.019	65.39	51.49	37.66	12	0.07665	0.10698	15.5214	155.647	3245324	2815193	1805098	1970273
1	46	A	2009-06-04 15:31:18	24.65	90.26	22.523	394.66	403.75	15.71	1.019	65.28	51.49	37.66	12	0.07704	0.10675	15.5217	155.647	3244882	2815918	1805293	1970055
1	47	A	2009-06-04 15:31:19	24.65	90.26	22.579	393.06	402.14	15.73	1.019	65.45	51.52	37.66	12	0.07671	0.10693	15.5219	155.647	3244932	2815104	1804874	1970007
1	48	A	2009-06-04 15:31:20	24.64	90.27	22.58	395.1	404.23	15.67	1.019	65.46	51.54	37.66	11.99	0.07745	0.10685	15.5222	155.647	3243648	2816009	1804830	1969754
1	49	A	2009-06-04 15:31:21	24.65	90.26	22.62	395.47	404.62	15.68	1.019	65.57	51.54	37.66	11.99	0.07706	0.10693	15.5225	155.647	3244631	2815719	1805109	1970183
1	50	A	2009-06-04 15:31:22	24.63	90.26	22.642	394.46	403.6	15.67	1.019	65.67	51.54	37.66	11.99	0.07697	0.10716	15.5228	155.647	3244521	2815450	1804530	1970084
1	51	A	2009-06-04 15:31:23	24.63	90.26	22.688	394.42	403.58	15.67	1.019	65.8	51.52	37.66	11.99	0.07699	0.10723	15.5231	155.647	3244210	2815174	1804424	1970043
1	52	A	2009-06-04 15:31:24	24.63	90.26	22.722	394.24	403.41	15.67	1.019	65.9	51.49	37.67	11.98	0.07684	0.10735	15.5233	155.647	3244452	2815004	1804312	1970201
1	53	A	2009-06-04 15:31:25	24.64	90.26	22.721	394.46	403.63	15.68	1.019	65.9	51.49	37.67	12	0.07702	0.1074	15.5236	155.647	3244379	2815404	1804189	1970136
1	54	A	2009-06-04 15:31:26	24.63	90.26	22.705	395.18	404.36	15.65	1.019	65.89	51.49	37.67	12	0.07718	0.10727	15.5239	155.647	3244063	2815614	1804321	1970062
1	55	A	2009-06-04 15:31:27	24.63	90.26	22.745	395.09	404.29	15.67	1.019	66.01	51.52	37.67	12	0.07721	0.10741	15.5242	155.647	3243628	2815321	1804120	1970112
1	56	A	2009-06-04 15:31:28	24.64	90.27	22.789	395.09	404.3	15.66	1.019	66.14	51.54	37.67	11.99	0.07708	0.10753	15.5244	155.647	3244248	2815494	1803897	1970112
1	57	A	2009-06-04 15:31:29	24.61	90.27	22.789	393.94	403.13	15.67	1.019	66.14	51.54	37.68	12	0.07683	0.10753	15.5247	155.647	3244088	2814695	1803865	1970112
1	58	A	2009-06-04 15:31:30	24.62	90.27	22.818	396.53	405.79	15.65	1.019	66.23	51.49	37.68	11.99	0.07718	0.10763	15.525	155.647	3243881	2815433	1803618	1970007
1	59	A	2009-06-04 15:31:31	24.62	90.26	22.84	396	405.26	15.62	1.019	66.32	51.49	37.68	11.99	0.07735	0.10772	15.5253	155.647	3243326	2815397	1803593	1970124
1	60	A	2009-06-04 15:31:32	24.62	90.26	22.84	395.66	404.91	15.67	1.019	66.32	51.49	37.68	11.99	0.07711	0.10771	15.5256	155.647	3243806	2815200	1803509	1970056
1	61	A	2009-06-04 15:31:33	24.63	90.25	22.854	396.53	405.8	15.63	1.019	66.36	51.49	37.68	11.99	0.07746	0.1078	15.5258	155.647	3243363	2815740	1803426	1970100
1	62	A	2009-06-04 15:31:34	24.63	90.26	22.892	395.98	405.26	15.66	1.019	66.47	51.49	37.7	11.99	0.07735	0.10788	15.5261	155.647	3243528	2815613	1803175	1970041
1	63	A	2009-06-04 15:31:35	24.63	90.26	22.916	397.41	406.73	15.68	1.019	66.5	51.54	37.7	11.99	0.07737	0.10799	15.5264	155.647	3243403	2815530	1803093	1970135
1	64	A	2009-06-04 15:31:36	24.63	90.26	22.915	397.35	406.67	15.63	1.021	66.5	51.54	37.7	11.99	0.0773	0.10792	15.5267	155.647	3243432	2815406	1803157	1970099
1	65	A	2009-06-04 15:31:37	24.63	90.26	22.963	396.98	406.31	15.63	1.021	66.64	51.54	37.7	11.99	0.07746	0.10807	15.5269	155.647	3242985	2815403	1802887	1970069
1	66	A	2009-06-04 15:31:38	24.62	90.25	22.965	397.99	407.35	15.66	1.021	66.64	51.49	37.7	11.99	0.0775	0.10808	15.5272	155.647	3242891	2815428	1802833	1970020
1	67	A	2009-06-04 15:31:39	24.61	90.25	22.99	398.04	407.41	15.62	1.021	66.75	51.49	37.7	11.99	0.07748	0.10822	15.5275	155.647	3242798	2815294	1802684	1970142
1	68	A	2009-06-04 15:31:40	24.61	90.25	22.995	397.74	407.1	15.62	1.021	66.77	51.49	37.71	11.99	0.07748	0.10819	15.5278	155.647	3242680	2815250	1802604	1970047
1	69	A	2009-06-04 15:31:41	24.6	90.25	23.035	396.79	406.14	15.62	1.021	66.92	51.52	37.71	11.99	0.07733	0.10832	15.5281	155.647	3243187	2815213	1802512	1970177
1	70	A	2009-06-04 15:31:42	24.61	90.26	23.029	398.01	407.39	15.66	1.021	66.91	51.54	37.71	11.99	0.07753	0.10828	15.5283	155.647	3242802	2815489	1802502	1970122
1	71	A	2009-06-04 15:31:43	24.6	90.26	23.053	398.07	407.46	15.63	1.021	67.02	51.54	37.71	11.99	0.07751	0.10835	15.5286	155.647	3242633	2815234	1802442	1970154
1	72	A	2009-06-04 15:31:44	24.59	90.25	23.064	398.9	408.32	15.62	1.021	67.05	51.54	37.72	11.99	0.07766	0.10842	15.5289	155.647	3242458	2815547	1802271	1970133
1	73	A	2009-06-04 15:31:45	24.59	90.26	23.067	399.66	409.1	15.61	1.021	67.06	51.54	37.72	11.99	0.07782	0.10843	15.5292	155.647	3242115	2815750	1802135	1970042
1	74	A	2009-06-04 15:31:46	24.59	90.26	23.098	399.51	408.96	15.61	1.021	67.19	51.49	37.72	11.98	0.07778	0.10854	15.5294	155.647	3242289	2815711	1802105	1970170
1	75	A	2009-06-04 15:31:47	24.6	90.25	23.101	399.18	408.62	15.6	1.021	67.19	51.49	37.72	11.99	0.07767	0.10849	15.5297	155.647	3242189	2815312	1802023	1969984
1	76	A	2009-06-04 15:31:48	24.59	90.25	23.113	398.84	408.28	15.61	1.021	67.23	51.49	37.72	11.99	0.07765	0.10857	15.53	155.647	3242333	2815366	1801946	1970049
1	77	A	2009-06-04 15:31:49	24.6	90.26	23.122	399.27	408.72	15.62	1.021	67.26	51.52	37.72	11.99	0.07769	0.10855	15.5303	155.647	3241928	2815167	1801890	1970006
1	78	A	2009-06-04 15:31:50	24.59	90.26	23.137	400.16	409.64	15.6	1.021	67.31	51.54	37.72	11.99	0.07783	0.10869	15.5306	155.647	3241481	2815181	1801721	1970093
1	79	A	2009-06-04 15:31:51	24.58	90.27	23.138	399.87	409.34	15.61	1.021	67.32	51.54	37.74	11.99	0.07783	0.10869	15.5308	155.647	3241774	2815482	1801721	1970132
1	80	A	2009-06-04 15:31:52	24.59	90.27	23.151	399.61	409.08	15.62	1.021	67.35	51.52	37.74	11.99	0.07778	0.10871	15.5311	155.647	3241532	2815110	1801640	1970077
1	81	A	2009-06-04 15:31:53	24.59	90.27	23.174	401.67	411.2	15.62	1.021	67.42	51.49	37.74	11.99	0.07811	0.10875	15.5314	155.647	3241024	2815521	1801674	1970130
1	82	A	2009-06-04 15:31:54	24.58	90.26	23.188	401.58	411.11	15.62	1.021	67.49	51.49	37.74	11.99	0.07791	0.10884	15.5317	155.647	3241288	2815248	1801492	1970156
1	83	A	2009-06-04 15:31:55	24.57	90.25	23.181	400.83	410.34	15.59	1.021	67.47	51.49	37.74	11.99	0.07793	0.10879	15.5319	155.647	3241599	2815508	1801503	1970020
1	84	A	2009-06-04 15:31:56	24.58	90.26	23.198	401.56	411.1	15.6	1.021	67.52	51.52	37.74	11.99	0.07793	0.1088	15.5322	155.647	3241317	2815306	1801541	1970120
1	85	A	2009-06-04 15:31:57	24.57	90.26	23.195	400.91	410.43	15.61	1.021	67.56	51.52	37.74	11.99	0.07779	0.1088	15.5325	155.647	3241655	2815261	1801363	1969983
1	86	A	2009-06-04 15:31:58	24.57	90.27	23.224	401.52	411.06	15.61	1.021	67.65	51.54	37.75	11.99	0.07805	0.10889	15.5328	155.647	3241059	2815442	1801311	1970055
1	87	A	2009-06-04 15:31:59	24.56	90.27	23.233	401.21	410.75	15.61	1.021	67.67	51.54	37.75	11.99	0.07791	0.10897	15.5331	155.647	3240976	2814963	1801250	1970132
1	88	A	2009-06-04 15:32:00	24.56	90.27	23.239	402.66	412.24	15.58	1.021	67.73	51.49	37.74	11.99	0.07823	0.10906	15.5333	155.647	3240911	2815770	1801123	1970155
1	89	A	2009-06-04 15:32:01	24.57	90.25	23.262	401.75	411.32	15.6	1.021	67.78	51.49	37.75	11.99	0.07801	0.10906	15.5336	155.647	3240976	2815200	1801059	1970081
1	90	A	2009-06-04 15:32:02	24.57	90.25	23.287	403	412.61	15.6	1.021	67.86	51.52	37.75	11.99	0.07823	0.10906	15.5339	155.647	3240501	2815407	1800995	1970009
1	91	A	2009-06-04 15:32:03	24.56	90.26	23.29	402.98	412.59	15.62	1.021	67.87	51.52	37.75	11.99	0.07828	0.10918	15.5342	155.647	3240329	2815430	1800807	1970089
1	92	A	2009-06-04 15:32:04	24.57	90.26	23.315	402.4	412.01	15.6	1.021	67.95	51.52	37.76	11.99	0.07807	0.10918	15.5344	155.647	3240439	2814957	1800778	1970064
1	93	A	2009-06-04 15:32:05	24.56	90.26	23.292	403.24	412.86	15.6	1.021	67.88	51.54	37.76	11.99	0.07821	0.10912	15.5347	155.647	3240463	2815320	1800922	1970064
1	94	A	2009-06-04 15:32:06	24.56	90.26	23.323	403.79	413.43	15.56	1.021	67.97	51.54	37.76	11.98	0.07824	0.10924	15.535	155.647	3240245	2815214	1800679	1970024
1	95	A	2009-06-04 15:32:07	24.56	90.25	23.323	402.76	412.38	15.62	1.021	67.96	51.54	37.76	11.98	0.07816	0.10924	15.5353	155.647	3240505	2815241	1800693	1970083
1	96	A	2009-06-04 15:32:08	24.56	90.26	23.343	404.03	413.69	15.57	1.021	68.03	51.52	37.76	11.98	0.07836	0.10929	15.5356	155.647	3239972	2815301	1800668	1970114
1	97	A	2009-06-04 15:32:09	24.54	90.26	23.342	403.99	413.64	15.56	1.021	68.06	51.49	37.76	11.99	0.0784	0.10925	15.5358	155.647	3239797	2815305	1800570	1969980
1	98	A	2009-06-04 15:32:10	24.56	90.26	23.363	404.76	414.44	15.59	1.021	68.13	51.52	37.76	11.99	0.0785	0.10936	15.5361	155.647	3239805	2815549	1800475	1970054
1	99	A	2009-06-04 15:32:11	24.54	90.26	23.355	404.4	414.07	15.55	1.021	68.1	51.49	37.77	11.99	0.07847	0.10933	15.5364	155.647	3239564	2815299	1800503	1970065
1	100	A	2009-06-04 15:32:12	24.54	90.26	23.379	404.39	414.07	15.55	1.021	68.17	51.54	37.77	11.99	0.07832	0.10943	15.5367	155.647	3239599	2814922	1800253	1970000
1	101	A	2009-06-04 15:32:13	24.56	90.27	23.377	404.57	414.26	15.51	1.021	68.17	51.54	37.77	11.99	0.07836	0.10941	15.5369	155.647	3239610	2815069	1800272	1970015
1	102	A	2009-06-04 15:32:14	24.54	90.27	23.405	405.82	415.55	15.55	1.021	68.26	51.52	37.77	11.99	0.07863	0.10948	15.5372	155.647	3239370	2815531	1800234	1970027
1	103	A	2009-06-04 15:32:15	24.54	90.26	23.401	405.23	414.94	15.55	1.021	68.24	51.49	37.77	11.99	0.0785	0.10951	15.5375	155.647	3239411	2815207	1800149	1970001
1	104	A	2009-06-04 15:32:16	24.54	90.26	23.416	405.29	415.01	15.53	1.021	68.28	51.49	37.77	11.99	0.07858	0.10951	15.5378	155.647	3238958	2815086	1800165	1970070
1	105	A	2009-06-04 15:32:17	24.54	90.26	23.417	405.54	415.27	15.55	1.021	68.28	51.49	37.77	11.99	0.07851	0.10954	15.5381	155.647	3239210	2815067	1800124	1970038
1	106	A	2009-06-04 15:32:18	24.55	90.26	23.427	406.22	415.97	15.56	1.021	68.35	51.52	37.77	11.98	0.07852	0.10955	15.5383	155.647	3239133	2815012	1800129	1970052
1	107	A	2009-06-04 15:32:19	24.53	90.26	23.433	406.24	415.99	15.55	1.021	68.37	51.52	37.79	11.98	0.07877	0.10957	15.5386	155.647	3238676	2815365	1800030	1970038
1	108	A	2009-06-04 15:32:20	24.55	90.26	23.458	405.98	415.73	15.59	1.021	68.44	51.54	37.79	11.99	0.07863	0.10958	15.5389	155.647	3239020	2815284	1800027	1970060
1	109	A	2009-06-04 15:32:21	24.54	90.27	23.469	406.22	415.98	15.56	1.021	68.48	51.54	37.78	11.99	0.07863	0.10966	15.5392	155.647	3238995	2815302	1799926	1970136
1	110	A	2009-06-04 15:32:22	24.53	90.27	23.477	406.62	416.4	15.55	1.021	68.51	51.52	37.79	11.99	0.07871	0.10969	15.5394	155.647	3238627	2815153	1799831	1970065
1	111	A	2009-06-04 15:32:23	24.53	90.26	23.475	406.87	416.65	15.55	1.021	68.49	51.49	37.79	11.99	0.07881	0.10972	15.5397	155.647	3238459	2815259	1799788	1970040
1	112	A	2009-06-04 15:32:24	24.55	90.26	23.478	407.97	417.78	15.56	1.021	68.5	51.49	37.79	11.99	0.07903	0.10972	15.54	155.648	3238376	2815780	1799740	1969991
1	113	A	2009-06-04 15:32:25	24.52	90.26	23.494	408.01	417.82	15.55	1.021	68.55	51.49	37.79	11.99	0.07891	0.10976	15.5403	155.648	3238228	2815387	1799718	1970092
1	114	A	2009-06-04 15:32:26	24.52	90.26	23.495	407.49	417.29	15.48	1.021	68.59	51.52	37.79	11.98	0.07878	0.10967	15.5406	155.648	3238359	2815128	1799775	1969962
1	115	A	2009-06-04 15:32:27	24.52	90.26	23.506	407.48	417.29	15.55	1.021	68.62	51.54	37.8	11.98	0.07892	0.10974	15.5408	155.648	3238425	2815562	1799765	1970087
1	116	A	2009-06-04 15:32:28	24.52	90.26	23.53	407.75	417.58	15.55	1.021	68.7	51.54	37.8	11.98	0.07877	0.10989	15.5411	155.648	3238169	2814929	1799603	1970207
1	117	A	2009-06-04 15:32:29	24.51	90.26	23.529	408.11	417.94	15.55	1.021	68.73	51.54	37.8	11.98	0.07903	0.10985	15.5414	155.648	3238025	2815575	1799502	1970070
1	118	A	2009-06-04 15:32:30	24.52	90.26	23.545	407.56	417.39	15.55	1.021	68.78	51.52	37.8	11.98	0.07888	0.10992	15.5417	155.648	3238343	2815300	1799532	1970109
1	119	A	2009-06-04 15:32:31	24.51	90.25	23.542	408.67	418.52	15.55	1.021	68.76	51.49	37.8	11.99	0.07919	0.10989	15.5419	155.648	3237934	2815893	1799495	1970098
2	0	A	2009-06-04 15:32:31	24.77	90.26	20.487	383.42	391.44	16.27	1.019	58.99	51.52	37.47	12	0.07537	0.10015	15.5419	155.648	3237934	2815893	1799495	1970098
3	59.5	A	2009-06-04 15:32:31	24.63	90.26	22.593	396.09	405.26	15.72	1.02	65.55	51.51	37.67	11.99	0.07723	0.10692	15.5419	155.648	3237934	2815893	1799495	1970098
4	119	A	2009-06-04 15:32:31	0.27	0.03	3.034	25.17	26.93	0.78	0.002	9.72	0.05	0.33	0.02	0.00381	0.00964	15.5419	155.648	3237934	2815893	1799495	1970098
CrvFitStatus:	Exp	A
Exp_Flux:	1.6	A
Exp_FluxCV:	1.6	A
Exp_dCdry/dt:	0.228	A
Exp_R2:	0.9899	A
Exp_SSN:	0.3365	A
Exp_SE:	0.002	A
Exp_a:	0.0004079	A
Exp_Cx:	949.9	A
Exp_Co:	391.4	A
Exp_t0:	-2.4	A
Exp_Iter:	2	A
Exp_MaxIter:	10	A
Lin_Flux:	1.56	A
Lin_FluxCV:	1.6	A
Lin_dCdry/dt:	0.221	A
Lin_R2:	0.9898	A
Lin_SSN:	0.3373	A
Lin_SE:	0.002	A
Crv_Domain:	90	A
Crv_#Smp:	90	A
Dead Band:	00:30:00	A
TimeClosing:	17	A
		A
		A
LI-8100:	1cb	C	81	5504	1db	183
File Name:	SBP604	C
Instrument Name:	LI-8100	C
Serial Number:	81A-0368	C
Software:	2.0.0	C	LI-8100 File Viewer 2.0.0
Comments:	2	C
Obs#:	10	C
Port#:	0	C
Label:	SNJ	C
Observation Length:	02:00:00	C
Observation Delay:	00:20:00	C
IRGA Averaging:	1	C
Flow8100:	10	C
FlowMux:	0	C
Tmux:	0	C
Virga:	19	C
Vmux:	55	C
Vext:	0	C
Vcham:	4823.9	C
Offset:	4.5	C
Area:	317.8	C
Vtotal:	6273	C
V3 Info:	0	C	M=0.430	B=0.560
Labels_01:	22	C
Type	Etime	C	Date	Tcham	Pressure	H2O	CO2	Cdry	T4	V3	RH	Tbench	Tboard	Vin	CO2ABS	H2OABS	Hour	DOY	RAWCO2	RAWCO2REF	RAWH2O	RAWH2OREF
1	-1	C	2009-06-04 15:33:23	24.95	90.24	20.186	382.25	390.13	16.91	0.803	57.43	51.49	37.8	12	0.0751	0.099	15.5564	155.648	3250714	2815501	1819747	1970054
1	-1	C	2009-06-04 15:33:24	24.96	90.24	20.219	384.16	392.09	16.85	0.803	57.52	51.49	37.8	11.9	0.07562	0.09931	15.5567	155.648	3249877	2816227	1819364	1970264
1	-1	C	2009-06-04 15:33:25	24.96	90.23	20.28	383.93	391.88	16.83	0.803	57.69	51.49	37.8	11.88	0.07538	0.09949	15.5569	155.648	3249716	2815420	1818986	1970202
1	-1	C	2009-06-04 15:33:26	24.95	90.24	20.264	382.7	390.61	16.73	0.803	57.68	51.52	37.81	11.89	0.07543	0.09941	15.5572	155.648	3249381	2815284	1819024	1970093
1	-1	C	2009-06-04 15:33:27	24.94	90.24	20.317	383.61	391.57	16.67	0.803	57.83	51.54	37.81	11.88	0.07541	0.09952	15.5575	155.648	3249824	2815638	1818900	1970223
1	-1	C	2009-06-04 15:33:28	24.93	90.25	20.336	386.83	394.86	16.65	0.803	57.93	51.54	37.81	11.88	0.07622	0.09987	15.5578	155.648	3248318	2816592	1818446	1970437
1	-1	C	2009-06-04 15:33:29	24.93	90.25	20.193	382.01	389.88	16.57	0.803	57.52	51.52	37.81	11.88	0.07531	0.09924	15.5581	155.648	3249920	2815385	1819396	1970149
1	-1	C	2009-06-04 15:33:30	24.91	90.24	20.335	386.29	394.31	16.57	0.803	57.95	51.52	37.81	11.88	0.07584	0.09964	15.5583	155.648	3249238	2816289	1818754	1970267
1	-1	C	2009-06-04 15:33:31	24.92	90.23	20.362	385.01	393.01	16.43	0.803	58.06	51.49	37.83	11.88	0.07539	0.09929	15.5586	155.648	3249473	2815201	1818994	1969783
1	-1	C	2009-06-04 15:33:32	24.9	90.23	20.459	385.06	393.1	16.45	0.803	58.33	51.49	37.83	11.88	0.07567	0.10012	15.5589	155.648	3249219	2815797	1817949	1970367
1	-1	C	2009-06-04 15:33:33	24.89	90.23	20.453	385.79	393.84	16.4	0.803	58.35	51.52	37.83	11.88	0.07573	0.09992	15.5592	155.648	3248873	2815714	1818074	1970134
1	-1	C	2009-06-04 15:33:34	24.89	90.25	20.414	385.5	393.53	16.34	1.059	58.29	51.54	37.83	11.87	0.07576	0.0999	15.5594	155.648	3248926	2815830	1818133	1970152
1	-1	C	2009-06-04 15:33:35	24.89	90.25	20.421	384.9	392.92	16.31	1.059	58.31	51.54	37.84	11.87	0.0756	0.0999	15.5597	155.648	3249206	2815618	1818126	1970140
1	-1	C	2009-06-04 15:33:36	24.88	90.25	20.467	384.8	392.84	16.24	1.059	58.47	51.54	37.84	11.87	0.0755	0.10005	15.56	155.648	3249209	2815344	1817879	1970181
1	-1	C	2009-06-04 15:33:37	24.88	90.24	20.517	386.28	394.37	16.26	1.059	58.61	51.54	37.84	11.86	0.07577	0.10025	15.5603	155.648	3248871	2815716	1817486	1970065
1	-1	C	2009-06-04 15:33:38	24.87	90.24	20.584	386.47	394.59	16.19	1.059	58.8	51.49	37.85	11.87	0.07586	0.10056	15.5606	155.648	3248455	2815696	1816922	1970167
1	-1	C	2009-06-04 15:33:39	24.87	90.23	20.671	386.38	394.54	16.14	1.059	59.08	51.49	37.85	11.94	0.07588	0.10076	15.5608	155.648	3248699	2815921	1816668	1970256
1	0	C	2009-06-04 15:33:40	24.87	90.25	20.776	386.69	394.9	16.15	1.059	59.39	51.54	37.85	11.98	0.07577	0.10118	15.5611	155.648	3248559	2815549	1815760	1970164
1	1	C	2009-06-04 15:33:41	24.85	90.25	20.878	385.41	393.63	16.14	1.059	59.72	51.54	37.85	11.98	0.07565	0.10147	15.5614	155.648	3248539	2815191	1815319	1970263
1	2	C	2009-06-04 15:33:42	24.85	90.25	20.938	387.48	395.77	16.1	1.059	59.93	51.54	37.85	11.98	0.07606	0.10171	15.5617	155.648	3248148	2815953	1814814	1970159
1	3	C	2009-06-04 15:33:43	24.85	90.24	21.014	387.7	396.02	16.08	1.059	60.14	51.54	37.86	11.98	0.07593	0.10196	15.5619	155.648	3248219	2815640	1814340	1970148
1	4	C	2009-06-04 15:33:44	24.83	90.24	21.107	386.95	395.29	16.02	1.059	60.44	51.54	37.86	11.98	0.07589	0.10224	15.5622	155.648	3248512	2815787	1813863	1970193
1	5	C	2009-06-04 15:33:45	24.82	90.24	21.188	387.57	395.96	15.99	1.059	60.71	51.52	37.86	11.98	0.07602	0.10256	15.5625	155.648	3248085	2815798	1813224	1970145
1	6	C	2009-06-04 15:33:46	24.82	90.24	21.269	388.41	396.85	15.99	1.059	60.98	51.49	37.86	11.98	0.07607	0.10273	15.5628	155.648	3247947	2815854	1812939	1970214
1	7	C	2009-06-04 15:33:47	24.81	90.24	21.307	386.73	395.15	15.97	1.059	61.09	51.49	37.88	11.97	0.07589	0.10285	15.5631	155.648	3247916	2815270	1812646	1970108
1	8	C	2009-06-04 15:33:48	24.8	90.25	21.371	387.35	395.81	15.93	1.059	61.31	51.49	37.88	11.99	0.0758	0.10306	15.5633	155.648	3248010	2815163	1812207	1970083
1	9	C	2009-06-04 15:33:49	24.79	90.25	21.414	388.19	396.68	15.94	1.059	61.47	51.54	37.88	11.98	0.07594	0.10318	15.5636	155.648	3247783	2815345	1812079	1970190
1	10	C	2009-06-04 15:33:50	24.79	90.25	21.433	388.4	396.91	15.89	1.059	61.56	51.54	37.88	11.98	0.07609	0.1033	15.5639	155.649	3247833	2815801	1811825	1970156
1	11	C	2009-06-04 15:33:51	24.79	90.26	21.504	388.34	396.87	15.89	1.059	61.81	51.54	37.88	11.98	0.07614	0.10347	15.5642	155.649	3247352	2815505	1811519	1970154
1	12	C	2009-06-04 15:33:52	24.79	90.25	21.533	388.59	397.14	15.85	1.059	61.89	51.49	37.88	11.98	0.07613	0.10354	15.5644	155.649	3247550	2815618	1811373	1970103
1	13	C	2009-06-04 15:33:53	24.78	90.24	21.598	387.79	396.35	15.89	1.059	62.07	51.49	37.89	11.98	0.07599	0.10381	15.5647	155.649	3247655	2815333	1810852	1970083
1	14	C	2009-06-04 15:33:54	24.77	90.24	21.671	389.52	398.15	15.82	1.059	62.32	51.49	37.89	11.98	0.07636	0.10404	15.565	155.649	3246971	2815805	1810447	1970154
1	15	C	2009-06-04 15:33:55	24.77	90.24	21.693	389.36	397.99	15.82	1.059	62.38	51.52	37.89	11.98	0.07626	0.10404	15.5653	155.649	3246804	2815354	1810362	1970032
1	16	C	2009-06-04 15:33:56	24.77	90.25	21.765	389.45	398.11	15.9	1.059	62.63	51.52	37.89	11.98	0.07617	0.1043	15.5656	155.649	3247075	2815418	1809920	1970149
1	17	C	2009-06-04 15:33:57	24.75	90.25	21.814	389.77	398.46	15.83	1.059	62.81	51.54	37.89	11.98	0.07638	0.10441	15.5658	155.649	3246568	2815506	1809694	1970090
1	18	C	2009-06-04 15:33:58	24.76	90.25	21.838	390.56	399.28	15.8	1.059	62.88	51.52	37.89	11.98	0.07645	0.10452	15.5661	155.649	3246628	2815739	1809490	1970077
1	19	C	2009-06-04 15:33:59	24.75	90.25	21.884	390.39	399.12	15.73	1.059	63.01	51.49	37.9	11.97	0.07645	0.10463	15.5664	155.649	3246467	2815624	1809207	1969994
1	20	C	2009-06-04 15:34:00	24.74	90.25	21.92	389.89	398.63	15.77	1.059	63.15	51.49	37.9	11.98	0.07632	0.10475	15.5667	155.649	3246269	2815084	1809084	1970098
1	21	C	2009-06-04 15:34:01	24.74	90.24	21.957	391.03	399.81	15.78	1.059	63.29	51.49	37.9	11.98	0.07651	0.10495	15.5669	155.649	3246069	2815439	1808715	1970116
1	22	C	2009-06-04 15:34:02	24.71	90.25	22.017	391.09	399.9	15.72	1.059	63.47	51.52	37.9	11.98	0.07643	0.10516	15.5672	155.649	3246256	2815389	1808312	1970090
1	23	C	2009-06-04 15:34:03	24.71	90.25	22.036	390.79	399.6	15.75	1.059	63.56	51.54	37.9	11.98	0.07649	0.10521	15.5675	155.649	3246270	2815557	1808246	1970138
1	24	C	2009-06-04 15:34:04	24.71	90.25	22.05	391.11	399.93	15.75	1.059	63.64	51.54	37.9	11.98	0.07659	0.10529	15.5678	155.649	3245854	2815430	1808087	1970073
1	25	C	2009-06-04 15:34:05	24.7	90.25	22.079	391.69	400.53	15.73	1.059	63.72	51.54	37.92	11.98	0.07657	0.10527	15.5681	155.649	3245868	2815421	1808149	1970134
1	26	C	2009-06-04 15:34:06	24.7	90.25	22.127	391.97	400.84	15.74	1.059	63.9	51.54	37.92	11.98	0.07672	0.10544	15.5683	155.649	3245553	2815617	1807661	1969976
1	27	C	2009-06-04 15:34:07	24.69	90.24	22.176	392.77	401.68	15.76	1.059	64.03	51.54	37.92	11.98	0.07679	0.10564	15.5686	155.649	3245632	2815759	1807446	1970042
1	28	C	2009-06-04 15:34:08	24.68	90.24	22.21	392.9	401.82	15.7	1.059	64.17	51.49	37.92	11.98	0.07673	0.1057	15.5689	155.649	3245444	2815464	1807362	1970125
1	29	C	2009-06-04 15:34:09	24.68	90.23	22.209	392.08	400.99	15.71	1.059	64.2	51.49	37.92	11.98	0.07666	0.10575	15.5692	155.649	3245543	2815415	1807194	1970075
1	30	C	2009-06-04 15:34:10	24.68	90.25	22.247	392.78	401.72	15.71	1.059	64.32	51.49	37.92	11.98	0.07677	0.10587	15.5694	155.649	3245309	2815511	1806998	1970111
1	31	C	2009-06-04 15:34:11	24.67	90.25	22.318	393.15	402.13	15.71	1.059	64.57	51.52	37.92	11.98	0.07684	0.10614	15.5697	155.649	3245166	2815546	1806512	1970082
1	32	C	2009-06-04 15:34:12	24.67	90.25	22.314	393.01	401.98	15.6	1.059	64.56	51.54	37.92	11.98	0.07678	0.10604	15.57	155.649	3245009	2815271	1806681	1970105
1	33	C	2009-06-04 15:34:13	24.65	90.26	22.362	393.43	402.43	15.68	1.059	64.74	51.54	37.93	11.98	0.07688	0.10615	15.5703	155.649	3244846	2815464	1806403	1970051
1	34	C	2009-06-04 15:34:14	24.66	90.25	22.375	393.94	402.96	15.71	1.059	64.77	51.52	37.93	11.98	0.0769	0.10626	15.5706	155.649	3244870	2815495	1806289	1970102
1	35	C	2009-06-04 15:34:15	24.64	90.25	22.459	393.89	402.94	15.65	1.059	65.05	51.49	37.93	11.98	0.07695	0.10652	15.5708	155.649	3244713	2815447	1805848	1970117
1	36	C	2009-06-04 15:34:16	24.64	90.24	22.483	395.07	404.16	15.65	1.059	65.15	51.49	37.93	11.98	0.07717	0.10661	15.5711	155.649	3244266	2815680	1805659	1970093
1	37	C	2009-06-04 15:34:17	24.63	90.24	22.493	394.8	403.88	15.68	1.059	65.22	51.49	37.93	11.98	0.07709	0.10663	15.5714	155.649	3244169	2815428	1805554	1970061
1	38	C	2009-06-04 15:34:18	24.63	90.25	22.521	394.44	403.53	15.65	1.059	65.31	51.52	37.93	11.98	0.07701	0.10678	15.5717	155.649	3244426	2815409	1805416	1970217
1	39	C	2009-06-04 15:34:19	24.63	90.25	22.583	394.38	403.49	15.64	1.059	65.53	51.54	37.94	11.98	0.07707	0.10689	15.5719	155.649	3244377	2815540	1805039	1970045
1	40	C	2009-06-04 15:34:20	24.62	90.24	22.629	395.29	404.44	15.64	1.059	65.66	51.54	37.93	11.98	0.07717	0.107	15.5722	155.649	3244008	2815469	1804972	1970139
1	41	C	2009-06-04 15:34:21	24.62	90.24	22.628	395.58	404.74	15.66	1.059	65.65	51.54	37.94	11.97	0.07706	0.10705	15.5725	155.649	3243835	2815037	1804849	1970149
1	42	C	2009-06-04 15:34:22	24.61	90.24	22.655	395.56	404.73	15.64	1.059	65.77	51.49	37.94	11.98	0.07707	0.10715	15.5728	155.649	3244193	2815349	1804667	1970107
1	43	C	2009-06-04 15:34:23	24.61	90.24	22.682	396.04	405.23	15.64	1.059	65.85	51.49	37.94	11.98	0.07732	0.10723	15.5731	155.649	3243702	2815651	1804546	1970182
1	44	C	2009-06-04 15:34:24	24.59	90.23	22.737	395.33	404.53	15.63	1.059	66.04	51.49	37.94	11.98	0.07706	0.10737	15.5733	155.649	3243709	2814878	1804165	1970005
1	45	C	2009-06-04 15:34:25	24.59	90.25	22.762	396.53	405.77	15.53	1.059	66.17	51.49	37.94	11.98	0.07716	0.1075	15.5736	155.649	3243563	2815136	1803929	1970115
1	46	C	2009-06-04 15:34:26	24.59	90.25	22.783	396.08	405.31	15.61	1.059	66.23	51.52	37.94	11.98	0.07728	0.10754	15.5739	155.649	3243213	2815118	1803829	1970034
1	47	C	2009-06-04 15:34:27	24.58	90.25	22.799	397.51	406.78	15.53	1.059	66.32	51.54	37.94	11.98	0.07738	0.10753	15.5742	155.649	3243233	2815365	1803877	1970022
1	48	C	2009-06-04 15:34:28	24.57	90.25	22.835	397.31	406.59	15.6	1.059	66.46	51.54	37.94	11.98	0.07746	0.10766	15.5744	155.649	3243242	2815681	1803655	1970121
1	49	C	2009-06-04 15:34:29	24.58	90.24	22.836	396.8	406.07	15.59	1.059	66.46	51.52	37.94	11.98	0.07733	0.10767	15.5747	155.649	3243176	2815167	1803700	1970123
1	50	C	2009-06-04 15:34:30	24.58	90.24	22.841	398.24	407.55	15.61	1.059	66.47	51.49	37.96	11.98	0.07752	0.10771	15.575	155.649	3242983	2815549	1803573	1970061
1	51	C	2009-06-04 15:34:31	24.57	90.24	22.893	397.71	407.03	15.61	1.059	66.66	51.49	37.96	11.97	0.0775	0.10792	15.5753	155.649	3242627	2815231	1803205	1970127
1	52	C	2009-06-04 15:34:32	24.57	90.25	22.91	398.19	407.53	15.61	1.059	66.72	51.49	37.96	11.98	0.07759	0.10802	15.5756	155.649	3242647	2815496	1803033	1970134
1	53	C	2009-06-04 15:34:33	24.57	90.25	22.961	398.1	407.46	15.62	1.059	66.87	51.52	37.96	11.98	0.07743	0.10806	15.5758	155.649	3242538	2814959	1802928	1970098
1	54	C	2009-06-04 15:34:34	24.54	90.25	23.005	398.11	407.49	15.61	1.059	67.03	51.54	37.96	11.98	0.07753	0.10827	15.5761	155.649	3242631	2815313	1802581	1970152
1	55	C	2009-06-04 15:34:35	24.54	90.25	23.015	399.3	408.71	15.61	1.059	67.06	51.54	37.96	11.98	0.07776	0.10826	15.5764	155.649	3242264	2815624	1802536	1970080
1	56	C	2009-06-04 15:34:36	24.55	90.25	23.031	398.76	408.16	15.62	1.059	67.15	51.54	37.96	11.98	0.07762	0.10835	15.5767	155.649	3242136	2815081	1802437	1970112
1	57	C	2009-06-04 15:34:37	24.55	90.24	23.041	399.36	408.78	15.6	1.059	67.17	51.49	37.96	11.98	0.07771	0.10833	15.5769	155.649	3242196	2815401	1802487	1970136
1	58	C	2009-06-04 15:34:38	24.52	90.23	23.061	399.71	409.14	15.56	1.059	67.26	51.49	37.97	11.98	0.07773	0.10845	15.5772	155.649	3242230	2815482	1802193	1970048
1	59	C	2009-06-04 15:34:39	24.52	90.24	23.078	399.23	408.66	15.59	1.059	67.32	51.49	37.97	11.98	0.07763	0.10847	15.5775	155.649	3241998	2815036	1802122	1970066
1	60	C	2009-06-04 15:34:40	24.52	90.25	23.094	400.26	409.72	15.56	1.059	67.41	51.52	37.97	11.98	0.07782	0.10851	15.5778	155.649	3241593	2815227	1802019	1970021
1	61	C	2009-06-04 15:34:41	24.51	90.25	23.152	400.42	409.91	15.56	1.059	67.62	51.54	37.96	11.98	0.07783	0.10866	15.5781	155.649	3241561	2815182	1801854	1970115
1	62	C	2009-06-04 15:34:42	24.52	90.25	23.102	400.45	409.92	15.57	1.059	67.48	51.54	37.97	11.97	0.07802	0.10852	15.5783	155.649	3241452	2815657	1802002	1970038
1	63	C	2009-06-04 15:34:43	24.51	90.25	23.136	401.12	410.62	15.56	1.059	67.58	51.52	37.97	11.97	0.07794	0.10863	15.5786	155.649	3241244	2815244	1801739	1969966
1	64	C	2009-06-04 15:34:44	24.5	90.24	23.165	401.7	411.22	15.56	1.06	67.7	51.49	37.97	11.98	0.07803	0.10871	15.5789	155.649	3241645	2815753	1801830	1970142
1	65	C	2009-06-04 15:34:45	24.51	90.23	23.19	400.95	410.47	15.57	1.06	67.76	51.49	37.97	11.98	0.07787	0.10882	15.5792	155.649	3241577	2815286	1801517	1970070
1	66	C	2009-06-04 15:34:46	24.49	90.23	23.236	401.25	410.8	15.56	1.06	67.9	51.49	37.97	11.98	0.07787	0.10898	15.5794	155.649	3241134	2814957	1801192	1970087
1	67	C	2009-06-04 15:34:47	24.49	90.24	23.275	401.75	411.32	15.56	1.06	68.06	51.52	37.97	11.98	0.07803	0.10915	15.5797	155.649	3240933	2815167	1800942	1970084
1	68	C	2009-06-04 15:34:48	24.49	90.24	23.295	401.62	411.2	15.52	1.06	68.12	51.54	37.98	11.98	0.07799	0.10909	15.58	155.649	3241142	2815246	1800991	1970046
1	69	C	2009-06-04 15:34:49	24.48	90.24	23.313	402.72	412.33	15.56	1.06	68.21	51.54	37.98	11.98	0.07822	0.10923	15.5803	155.649	3240783	2815587	1800665	1969970
1	70	C	2009-06-04 15:34:50	24.48	90.24	23.286	402.1	411.69	15.54	1.06	68.13	51.54	37.98	11.97	0.07819	0.1091	15.5806	155.649	3240681	2815426	1800930	1969986
1	71	C	2009-06-04 15:34:51	24.48	90.24	23.357	402.95	412.59	15.55	1.06	68.34	51.54	37.98	11.97	0.07813	0.10937	15.5808	155.649	3240967	2815496	1800634	1970209
1	72	C	2009-06-04 15:34:52	24.48	90.24	23.369	402.63	412.26	15.58	1.06	68.41	51.52	37.98	11.98	0.07827	0.10937	15.5811	155.649	3240660	2815614	1800547	1970121
1	73	C	2009-06-04 15:34:53	24.48	90.23	23.405	404.28	413.97	15.56	1.06	68.51	51.49	37.98	11.97	0.07846	0.10954	15.5814	155.649	3240010	2815581	1800197	1970088
1	74	C	2009-06-04 15:34:54	24.47	90.23	23.414	403.77	413.45	15.56	1.06	68.54	51.49	37.98	11.98	0.07833	0.10951	15.5817	155.649	3240009	2815282	1800149	1970025
1	75	C	2009-06-04 15:34:55	24.47	90.24	23.435	403.28	412.96	15.53	1.06	68.61	51.49	37.98	11.98	0.0783	0.10959	15.5819	155.649	3240049	2815193	1800061	1970057
1	76	C	2009-06-04 15:34:56	24.47	90.25	23.444	403.78	413.47	15.56	1.06	68.64	51.54	37.99	11.98	0.07836	0.10957	15.5822	155.649	3240089	2815416	1800149	1970141
1	77	C	2009-06-04 15:34:57	24.46	90.25	23.48	403.47	413.17	15.53	1.06	68.79	51.54	37.99	11.98	0.07831	0.10978	15.5825	155.649	3240035	2815242	1799713	1970081
1	78	C	2009-06-04 15:34:58	24.45	90.25	23.501	404.32	414.05	15.55	1.06	68.85	51.54	37.99	11.98	0.07833	0.10982	15.5828	155.649	3239864	2815104	1799678	1970089
1	79	C	2009-06-04 15:34:59	24.45	90.25	23.508	405.07	414.82	15.53	1.06	68.91	51.52	37.99	11.98	0.07862	0.10977	15.5831	155.649	3239240	2815373	1799740	1970052
1	80	C	2009-06-04 15:35:00	24.44	90.24	23.511	404.77	414.52	15.55	1.06	68.95	51.49	37.99	11.98	0.07841	0.10987	15.5833	155.649	3239663	2815156	1799605	1970112
1	81	C	2009-06-04 15:35:01	24.44	90.23	23.507	405.31	415.07	15.57	1.06	68.93	51.49	37.99	11.97	0.07854	0.10975	15.5836	155.649	3239640	2815458	1799859	1970118
1	82	C	2009-06-04 15:35:02	24.44	90.24	23.501	404.21	413.94	15.52	1.06	68.97	51.49	37.99	11.97	0.07842	0.10976	15.5839	155.649	3239472	2815060	1799744	1970086
1	83	C	2009-06-04 15:35:03	24.45	90.24	23.553	405.59	415.37	15.53	1.06	69.12	51.52	37.99	11.97	0.07852	0.11001	15.5842	155.649	3239323	2815192	1799306	1970120
1	84	C	2009-06-04 15:35:04	24.44	90.25	23.545	405.6	415.38	15.52	1.06	69.1	51.54	37.99	11.97	0.07852	0.10987	15.5844	155.649	3239258	2815152	1799532	1970079
1	85	C	2009-06-04 15:35:05	24.43	90.25	23.571	406.49	416.3	15.52	1.06	69.18	51.54	37.99	11.96	0.07878	0.10999	15.5847	155.649	3239073	2815704	1799276	1970018
1	86	C	2009-06-04 15:35:06	24.44	90.25	23.559	406.76	416.57	15.52	1.06	69.14	51.52	37.99	11.98	0.07886	0.10997	15.585	155.649	3238460	2815364	1799404	1970083
1	87	C	2009-06-04 15:35:07	24.44	90.24	23.6	406.49	416.32	15.53	1.06	69.26	51.49	37.99	11.98	0.07872	0.11006	15.5853	155.649	3238950	2815383	1799201	1970063
1	88	C	2009-06-04 15:35:08	24.43	90.23	23.629	407.1	416.95	15.53	1.06	69.33	51.49	38.01	11.98	0.0787	0.11019	15.5856	155.649	3238919	2815342	1798987	1970124
1	89	C	2009-06-04 15:35:09	24.41	90.24	23.618	407.07	416.92	15.53	1.06	69.35	51.52	38	11.98	0.07893	0.11013	15.5858	155.649	3238498	2815637	1799068	1970089
1	90	C	2009-06-04 15:35:10	24.42	90.24	23.624	407.52	417.38	15.56	1.06	69.37	51.52	38.01	11.97	0.07877	0.11017	15.5861	155.649	3238313	2814988	1798956	1970014
1	91	C	2009-06-04 15:35:11	24.42	90.25	23.629	407.3	417.16	15.53	1.06	69.43	51.52	38.01	11.97	0.07884	0.11016	15.5864	155.649	3238495	2815426	1798967	1970082
1	92	C	2009-06-04 15:35:12	24.41	90.25	23.67	408.16	418.06	15.53	1.06	69.55	51.54	38.01	11.97	0.07908	0.11025	15.5867	155.649	3238155	2815709	1798814	1970016
1	93	C	2009-06-04 15:35:13	24.41	90.25	23.712	407.91	417.82	15.53	1.06	69.72	51.54	38.01	11.97	0.07893	0.11045	15.5869	155.649	3238241	2815420	1798488	1970109
1	94	C	2009-06-04 15:35:14	24.41	90.23	23.707	408.29	418.21	15.53	1.06	69.69	51.52	38.01	11.97	0.07895	0.11041	15.5872	155.649	3237960	2815139	1798577	1970046
1	95	C	2009-06-04 15:35:15	24.4	90.23	23.737	408.58	418.52	15.51	1.06	69.78	51.52	38.01	11.97	0.07903	0.11052	15.5875	155.649	3237891	2815328	1798367	1970082
1	96	C	2009-06-04 15:35:16	24.41	90.23	23.714	408.5	418.42	15.49	1.06	69.71	51.49	38.01	11.98	0.07901	0.11038	15.5878	155.649	3237857	2815292	1798443	1969912
1	97	C	2009-06-04 15:35:17	24.41	90.25	23.744	409.87	419.84	15.52	1.06	69.81	51.49	38.01	11.98	0.07922	0.11052	15.5881	155.649	3237524	2815598	1798261	1970011
1	98	C	2009-06-04 15:35:18	24.4	90.25	23.763	408.56	418.5	15.61	1.06	69.91	51.54	38.01	11.97	0.07901	0.11059	15.5883	155.65	3237415	2814866	1798136	1969964
1	99	C	2009-06-04 15:35:19	24.4	90.25	23.769	409.58	419.55	15.53	1.06	69.93	51.54	38.02	11.98	0.07921	0.11055	15.5886	155.65	3237391	2815447	1798278	1970086
1	100	C	2009-06-04 15:35:20	24.39	90.25	23.761	409.04	419	15.53	1.06	69.9	51.54	38.02	11.98	0.0791	0.11062	15.5889	155.65	3237696	2815449	1798140	1970098
1	101	C	2009-06-04 15:35:21	24.39	90.25	23.782	409.96	419.95	15.53	1.06	69.97	51.49	38.02	11.98	0.0793	0.11062	15.5892	155.65	3237284	2815565	1798122	1970005
1	102	C	2009-06-04 15:35:22	24.39	90.24	23.813	410.6	420.61	15.53	1.06	70.09	51.49	38.02	11.98	0.07936	0.11077	15.5894	155.65	3236857	2815366	1797933	1970110
1	103	C	2009-06-04 15:35:23	24.39	90.23	23.821	410.16	420.17	15.51	1.06	70.11	51.49	38.02	11.97	0.07935	0.11085	15.5897	155.65	3237211	2815598	1797769	1970069
1	104	C	2009-06-04 15:35:24	24.39	90.24	23.835	410.68	420.71	15.52	1.06	70.16	51.52	38.02	11.97	0.07933	0.11083	15.59	155.65	3236858	2815289	1797755	1970046
1	105	C	2009-06-04 15:35:25	24.38	90.24	23.863	411.58	421.64	15.51	1.06	70.28	51.54	38.02	11.97	0.07949	0.11087	15.5903	155.65	3236301	2815290	1797630	1970024
1	106	C	2009-06-04 15:35:26	24.38	90.25	23.851	410.18	420.2	15.48	1.06	70.25	51.54	38.02	11.97	0.07921	0.11086	15.5906	155.65	3237079	2815196	1797706	1970095
1	107	C	2009-06-04 15:35:27	24.37	90.25	23.856	411.8	421.87	15.51	1.06	70.27	51.54	38.02	11.96	0.07958	0.11089	15.5908	155.65	3236218	2815415	1797619	1970009
1	108	C	2009-06-04 15:35:28	24.37	90.25	23.852	411.48	421.53	15.52	1.06	70.3	51.52	38.02	11.97	0.07946	0.11088	15.5911	155.65	3236029	2814971	1797567	1969980
1	109	C	2009-06-04 15:35:29	24.37	90.24	23.886	411.66	421.74	15.57	1.06	70.39	51.49	38.02	11.97	0.07935	0.11095	15.5914	155.65	3236212	2814765	1797532	1970032
1	110	C	2009-06-04 15:35:30	24.38	90.24	23.884	412.58	422.67	15.53	1.06	70.38	51.49	38.02	11.98	0.07956	0.11099	15.5917	155.65	3235888	2815071	1797414	1969992
1	111	C	2009-06-04 15:35:31	24.37	90.24	23.916	413.25	423.38	15.5	1.06	70.48	51.49	38.02	11.97	0.07969	0.11104	15.5919	155.65	3235865	2815466	1797310	1970019
1	112	C	2009-06-04 15:35:32	24.37	90.24	23.915	412.6	422.71	15.5	1.06	70.48	51.52	38.02	11.97	0.07946	0.11107	15.5922	155.65	3236079	2814975	1797302	1970040
1	113	C	2009-06-04 15:35:33	24.35	90.25	23.922	412.87	422.99	15.49	1.06	70.5	51.52	38.03	11.97	0.07952	0.11105	15.5925	155.65	3236050	2815149	1797300	1970036
1	114	C	2009-06-04 15:35:34	24.35	90.25	23.937	413.31	423.45	15.49	1.06	70.59	51.54	38.03	11.97	0.07966	0.11118	15.5928	155.65	3235881	2815347	1797099	1970034
1	115	C	2009-06-04 15:35:35	24.35	90.25	23.946	413.71	423.86	15.52	1.06	70.62	51.54	38.03	11.97	0.07965	0.1111	15.5931	155.65	3235461	2815031	1797151	1970001
1	116	C	2009-06-04 15:35:36	24.35	90.25	23.953	414.27	424.44	15.49	1.06	70.64	51.52	38.03	11.97	0.07986	0.11116	15.5933	155.65	3235204	2815333	1797067	1969958
1	117	C	2009-06-04 15:35:37	24.35	90.25	23.934	413.76	423.9	15.49	1.06	70.62	51.49	38.03	11.97	0.07969	0.11117	15.5936	155.65	3235318	2814945	1797149	1970060
1	118	C	2009-06-04 15:35:38	24.37	90.24	23.978	413.59	423.75	15.5	1.06	70.7	51.49	38.03	11.97	0.07983	0.11127	15.5939	155.65	3235201	2815262	1796973	1970099
1	119	C	2009-06-04 15:35:39	24.35	90.24	23.995	414.37	424.56	15.47	1.06	70.75	51.49	38.03	11.97	0.07972	0.11133	15.5942	155.65	3235253	2814990	1796803	1970033
2	0	C	2009-06-04 15:35:39	24.87	90.25	20.802	386.54	394.75	16.15	1.059	59.47	51.54	37.85	11.98	0.07584	0.10127	15.5942	155.65	3235253	2814990	1796803	1970033
3	59.5	C	2009-06-04 15:35:39	24.56	90.24	22.889	400.01	409.38	15.64	1.059	66.7	51.52	37.96	11.98	0.07779	0.10785	15.5942	155.65	3235253	2814990	1796803	1970033
4	119	C	2009-06-04 15:35:39	0.52	0.03	3.219	28.96	30.93	0.68	0.001	11.36	0.05	0.18	0.03	0.00421	0.01015	15.5942	155.65	3235253	2814990	1796803	1970033
CrvFitStatus:	Exp	C
Exp_Flux:	1.82	C
Exp_FluxCV:	1.3	C
Exp_dCdry/dt:	0.259	C
Exp_R2:	0.9959	C
Exp_SSN:	0.183	C
Exp_SE:	0.002	C
Exp_a:	0.00012499	C
Exp_Cx:	2467.1	C
Exp_Co:	394.8	C
Exp_t0:	2.9	C
Exp_Iter:	2	C
Exp_MaxIter:	10	C
Lin_Flux:	1.81	C
Lin_FluxCV:	1.3	C
Lin_dCdry/dt:	0.257	C
Lin_R2:	0.9959	C
Lin_SSN:	0.1831	C
Lin_SE:	0.002	C
Crv_Domain:	90	C
Crv_#Smp:	90	C
Dead Band:	00:30:00	C
TimeClosing:	17	C
		C
		C
LI-8100:	1c9	B2	81	5507	1d4	18b
File Name:	SBP604	B2
Instrument Name:	LI-8100	B2
Serial Number:	81A-0368	B2
Software:	2.0.0	B2	LI-8100 File Viewer 2.0.0
Comments:	2	B2
Obs#:	11	B2
Port#:	0	B2
Label:	SNJ	B2
Observation Length:	02:00:00	B2
Observation Delay:	00:20:00	B2
IRGA Averaging:	1	B2
Flow8100:	10	B2
FlowMux:	0	B2
Tmux:	0	B2
Virga:	19	B2
Vmux:	55	B2
Vext:	0	B2
Vcham:	4823.9	B2
Offset:	3	B2
Area:	317.8	B2
Vtotal:	5796.3	B2
V3 Info:	0	B2	M=0.43	B=0.56
Labels_01:	22	B2
Type	Etime	B2	Date	Tcham	Pressure	H2O	CO2	Cdry	T4	V3	RH	Tbench	Tboard	Vin	CO2ABS	H2OABS	Hour	DOY	RAWCO2	RAWCO2REF	RAWH2O	RAWH2OREF
1	-1	B2	2009-06-04 15:37:19	24.82	90.27	19.858	412.23	420.58	16.8	1.027	56.98	51.54	38.06	11.98	0.07906	0.09805	15.6219	155.651	3238225	2815796	1821578	1970186
1	-1	B2	2009-06-04 15:37:20	24.82	90.27	19.87	409	417.29	16.75	1.027	57.02	51.52	38.06	11.89	0.07898	0.09806	15.6222	155.651	3238053	2815377	1821524	1970103
1	-1	B2	2009-06-04 15:37:21	24.83	90.25	19.88	410.07	418.39	16.76	1.027	57.04	51.49	38.06	11.87	0.07926	0.09808	15.6225	155.651	3237427	2815556	1821569	1970160
1	-1	B2	2009-06-04 15:37:22	24.82	90.25	19.921	411.04	419.39	16.65	1.027	57.15	51.49	38.06	11.87	0.07941	0.09826	15.6228	155.651	3237000	2815701	1821109	1970109
1	-1	B2	2009-06-04 15:37:23	24.81	90.25	20.01	410.67	419.06	16.63	1.027	57.41	51.49	38.07	11.86	0.07925	0.09864	15.6231	155.651	3237247	2815429	1820425	1970094
1	-1	B2	2009-06-04 15:37:24	24.81	90.26	20.01	411.49	419.89	16.6	1.027	57.41	51.52	38.07	11.86	0.07976	0.09846	15.6233	155.651	3236013	2815790	1820777	1970111
1	-1	B2	2009-06-04 15:37:25	24.82	90.26	20.03	415.05	423.53	16.53	1.027	57.47	51.54	38.07	11.86	0.07977	0.09864	15.6236	155.651	3236710	2816422	1820509	1970181
1	-1	B2	2009-06-04 15:37:26	24.82	90.26	20.069	420.26	428.87	16.49	1.027	57.58	51.54	38.07	11.86	0.0807	0.09878	15.6239	155.651	3232609	2815502	1820290	1970257
1	-1	B2	2009-06-04 15:37:27	24.83	90.26	20.146	418.94	427.56	16.46	1.027	57.8	51.54	38.07	11.86	0.08019	0.09902	15.6242	155.651	3234473	2815641	1819780	1970154
1	-1	B2	2009-06-04 15:37:28	24.81	90.25	20.197	414.56	423.11	16.43	1.027	57.94	51.49	38.07	11.85	0.07974	0.09927	15.6244	155.651	3235905	2815616	1819288	1970123
1	-1	B2	2009-06-04 15:37:29	24.81	90.25	20.234	413.59	422.13	16.35	1.027	58.05	51.49	38.07	11.86	0.07947	0.0992	15.6247	155.651	3236900	2815729	1819472	1970188
1	-1	B2	2009-06-04 15:37:30	24.81	90.25	20.186	412.59	421.09	16.3	1.027	57.91	51.49	38.07	11.86	0.07962	0.09906	15.625	155.651	3236157	2815533	1819588	1970037
1	-1	B2	2009-06-04 15:37:31	24.81	90.26	20.231	415.62	424.2	16.25	1.027	58.08	51.52	38.07	11.86	0.08018	0.09944	15.6253	155.651	3234759	2815898	1818915	1970093
1	-1	B2	2009-06-04 15:37:32	24.8	90.26	20.551	416.93	425.68	16.21	1.027	59	51.52	38.08	11.86	0.0801	0.10054	15.6256	155.651	3234400	2815374	1816752	1969966
1	-1	B2	2009-06-04 15:37:33	24.8	90.26	20.738	416.41	425.23	16.22	1.027	59.57	51.54	38.08	11.85	0.08018	0.10109	15.6258	155.651	3234574	2815708	1815919	1970128
1	-1	B2	2009-06-04 15:37:34	24.79	90.26	20.914	415.64	424.52	16.19	1.027	60.08	51.52	38.08	11.85	0.08005	0.10159	15.6261	155.651	3234727	2815532	1815038	1970229
1	-1	B2	2009-06-04 15:37:35	24.79	90.26	20.993	416.13	425.05	16.11	1.027	60.31	51.49	38.08	11.92	0.07991	0.10192	15.6264	155.651	3235018	2815389	1814284	1970066
1	0	B2	2009-06-04 15:37:36	24.78	90.26	21.133	416.36	425.35	16.11	1.027	60.75	51.49	38.08	11.95	0.07999	0.1023	15.6267	155.651	3234776	2815351	1813648	1970114
1	1	B2	2009-06-04 15:37:37	24.77	90.26	21.296	416.36	425.42	16.06	1.027	61.25	51.49	38.08	11.95	0.08013	0.10284	15.6269	155.651	3234417	2815460	1812553	1970043
1	2	B2	2009-06-04 15:37:38	24.76	90.26	21.372	416.41	425.5	16.01	1.027	61.47	51.49	38.08	11.96	0.08018	0.10314	15.6272	155.651	3234400	2815563	1812120	1970139
1	3	B2	2009-06-04 15:37:39	24.76	90.26	21.397	416.44	425.55	16.01	1.027	61.58	51.52	38.08	11.96	0.08018	0.10301	15.6275	155.651	3234629	2815799	1812204	1970012
1	4	B2	2009-06-04 15:37:40	24.75	90.26	21.443	416.51	425.64	15.96	1.027	61.75	51.54	38.1	11.95	0.08001	0.10332	15.6278	155.651	3234433	2815151	1811649	1970032
1	5	B2	2009-06-04 15:37:41	24.74	90.27	21.573	416.54	425.72	15.93	1.027	62.17	51.54	38.1	11.96	0.08012	0.10376	15.6281	155.651	3234218	2815270	1810864	1970080
1	6	B2	2009-06-04 15:37:42	24.72	90.27	21.628	416.82	426.04	15.93	1.027	62.36	51.54	38.08	11.96	0.08015	0.1039	15.6283	155.651	3234452	2815548	1810611	1970060
1	7	B2	2009-06-04 15:37:43	24.72	90.26	21.747	417.51	426.79	15.92	1.027	62.7	51.52	38.08	11.96	0.08019	0.10429	15.6286	155.651	3234169	2815389	1809881	1970044
1	8	B2	2009-06-04 15:37:44	24.7	90.25	21.779	417.27	426.56	15.91	1.027	62.82	51.49	38.1	11.96	0.0801	0.10431	15.6289	155.651	3234599	2815493	1809868	1970062
1	9	B2	2009-06-04 15:37:45	24.69	90.25	21.826	417.17	426.48	15.86	1.027	62.99	51.49	38.1	11.96	0.08022	0.10451	15.6292	155.651	3234135	2815483	1809463	1970056
1	10	B2	2009-06-04 15:37:46	24.69	90.26	21.919	416.26	425.59	15.85	1.027	63.31	51.49	38.1	11.96	0.08013	0.10484	15.6294	155.651	3234683	2815702	1808864	1970085
1	11	B2	2009-06-04 15:37:47	24.68	90.27	21.988	417.25	426.63	15.79	1.027	63.55	51.52	38.1	11.96	0.08022	0.10505	15.6297	155.651	3234319	2815636	1808454	1970057
1	12	B2	2009-06-04 15:37:48	24.67	90.26	22.062	417.36	426.77	15.79	1.027	63.8	51.54	38.1	11.96	0.08026	0.10525	15.63	155.651	3234062	2815519	1808103	1970077
1	13	B2	2009-06-04 15:37:49	24.65	90.26	22.112	418.28	427.74	15.77	1.027	63.98	51.54	38.1	11.96	0.08037	0.10542	15.6303	155.651	3233779	2815579	1807720	1970006
1	14	B2	2009-06-04 15:37:50	24.63	90.26	22.193	417.72	427.2	15.76	1.027	64.25	51.52	38.1	11.95	0.08034	0.10573	15.6306	155.651	3233891	2815563	1807224	1970063
1	15	B2	2009-06-04 15:37:51	24.63	90.25	22.234	417.35	426.84	15.77	1.027	64.44	51.49	38.1	11.96	0.08014	0.10578	15.6308	155.651	3233967	2815065	1807166	1970100
1	16	B2	2009-06-04 15:37:52	24.62	90.24	22.306	417.95	427.49	15.71	1.027	64.68	51.49	38.1	11.96	0.0804	0.10606	15.6311	155.651	3233840	2815667	1806558	1969992
1	17	B2	2009-06-04 15:37:53	24.61	90.25	22.417	417.52	427.1	15.71	1.027	65.05	51.49	38.1	11.96	0.0802	0.10645	15.6314	155.651	3233596	2814957	1805818	1970020
1	18	B2	2009-06-04 15:37:54	24.6	90.26	22.449	417.61	427.2	15.71	1.027	65.19	51.52	38.1	11.96	0.08015	0.10655	15.6317	155.651	3233795	2814981	1805731	1970130
1	19	B2	2009-06-04 15:37:55	24.6	90.27	22.461	417.77	427.37	15.68	1.027	65.27	51.54	38.1	11.96	0.08026	0.10649	15.6319	155.651	3233758	2815274	1805760	1970038
1	20	B2	2009-06-04 15:37:56	24.57	90.26	22.507	419.15	428.8	15.69	1.027	65.43	51.54	38.11	11.96	0.08042	0.10664	15.6322	155.651	3233528	2815464	1805550	1970071
1	21	B2	2009-06-04 15:37:57	24.57	90.26	22.575	418.36	428.02	15.68	1.027	65.67	51.54	38.11	11.96	0.08033	0.10691	15.6325	155.651	3233793	2815430	1805037	1970071
1	22	B2	2009-06-04 15:37:58	24.54	90.26	22.596	418.02	427.69	15.67	1.027	65.81	51.52	38.11	11.96	0.08036	0.10704	15.6328	155.651	3233793	2815520	1804793	1970060
1	23	B2	2009-06-04 15:37:59	24.54	90.26	22.65	418.29	427.98	15.64	1.027	66.01	51.49	38.11	11.96	0.08034	0.10721	15.6331	155.651	3233564	2815324	1804477	1970103
1	24	B2	2009-06-04 15:38:00	24.55	90.25	22.7	419.24	428.98	15.65	1.027	66.19	51.49	38.11	11.96	0.0805	0.1073	15.6333	155.651	3233586	2815740	1804295	1970043
1	25	B2	2009-06-04 15:38:01	24.53	90.26	22.748	418.82	428.57	15.63	1.027	66.33	51.52	38.11	11.96	0.08039	0.10751	15.6336	155.651	3233313	2815237	1803857	1970037
1	26	B2	2009-06-04 15:38:02	24.51	90.26	22.843	418.4	428.18	15.62	1.027	66.65	51.54	38.11	11.95	0.08034	0.10777	15.6339	155.651	3233564	2815308	1803393	1970054
1	27	B2	2009-06-04 15:38:03	24.5	90.27	22.87	418.3	428.09	15.59	1.027	66.78	51.54	38.11	11.96	0.08031	0.10782	15.6342	155.651	3233391	2815088	1803382	1970147
1	28	B2	2009-06-04 15:38:04	24.5	90.27	22.888	418.89	428.7	15.6	1.027	66.87	51.54	38.11	11.96	0.08056	0.10787	15.6344	155.651	3233034	2815481	1803224	1970071
1	29	B2	2009-06-04 15:38:05	24.5	90.27	22.933	419.63	429.48	15.63	1.027	67.04	51.52	38.11	11.96	0.08061	0.10805	15.6347	155.651	3233081	2815645	1802879	1970070
1	30	B2	2009-06-04 15:38:06	24.48	90.26	22.987	419.68	429.56	15.57	1.027	67.23	51.49	38.11	11.96	0.08055	0.1082	15.635	155.651	3233259	2815595	1802550	1969968
1	31	B2	2009-06-04 15:38:07	24.48	90.26	23.022	419.76	429.65	15.58	1.027	67.37	51.49	38.11	11.96	0.08053	0.10831	15.6353	155.651	3232858	2815224	1802410	1970088
1	32	B2	2009-06-04 15:38:08	24.46	90.26	23.058	418.79	428.68	15.57	1.027	67.48	51.49	38.11	11.96	0.08055	0.10843	15.6356	155.651	3233103	2815455	1802250	1970106
1	33	B2	2009-06-04 15:38:09	24.46	90.26	23.089	419.5	429.42	15.58	1.027	67.61	51.52	38.11	11.96	0.0806	0.10849	15.6358	155.651	3232985	2815537	1801972	1969975
1	34	B2	2009-06-04 15:38:10	24.46	90.26	23.149	419.59	429.53	15.58	1.027	67.83	51.54	38.11	11.96	0.08065	0.10872	15.6361	155.651	3232788	2815476	1801689	1970078
1	35	B2	2009-06-04 15:38:11	24.44	90.26	23.194	420.15	430.12	15.54	1.027	68	51.54	38.11	11.96	0.08073	0.10878	15.6364	155.652	3232629	2815557	1801451	1969940
1	36	B2	2009-06-04 15:38:12	24.44	90.26	23.241	419.84	429.83	15.54	1.027	68.18	51.52	38.11	11.96	0.08067	0.109	15.6367	155.652	3232834	2815632	1801102	1970092
1	37	B2	2009-06-04 15:38:13	24.44	90.26	23.228	420.97	430.98	15.53	1.027	68.14	51.49	38.11	11.96	0.08068	0.10894	15.6369	155.652	3232717	2815477	1801193	1969977
1	38	B2	2009-06-04 15:38:14	24.42	90.26	23.279	420.29	430.31	15.52	1.027	68.33	51.52	38.11	11.96	0.08084	0.10909	15.6372	155.652	3232409	2815673	1800905	1969966
1	39	B2	2009-06-04 15:38:15	24.43	90.26	23.305	419.4	429.41	15.5	1.027	68.45	51.49	38.12	11.96	0.0807	0.10916	15.6375	155.652	3232468	2815368	1800688	1969914
1	40	B2	2009-06-04 15:38:16	24.42	90.26	23.351	419.34	429.37	15.53	1.027	68.58	51.52	38.11	11.96	0.08043	0.10934	15.6378	155.652	3232705	2814765	1800496	1970039
1	41	B2	2009-06-04 15:38:17	24.4	90.27	23.364	420.61	430.67	15.52	1.027	68.67	51.54	38.12	11.96	0.08082	0.10931	15.6381	155.652	3232335	2815638	1800456	1970012
1	42	B2	2009-06-04 15:38:18	24.4	90.26	23.422	420.65	430.74	15.49	1.027	68.87	51.54	38.12	11.96	0.08073	0.10953	15.6383	155.652	3232269	2815243	1800081	1969967
1	43	B2	2009-06-04 15:38:19	24.39	90.26	23.459	421.1	431.22	15.49	1.027	68.98	51.54	38.12	11.96	0.08075	0.10962	15.6386	155.652	3232343	2815434	1799900	1970020
1	44	B2	2009-06-04 15:38:20	24.38	90.25	23.48	420.54	430.65	15.5	1.027	69.08	51.49	38.12	11.96	0.08068	0.10972	15.6389	155.652	3232257	2815034	1799801	1969995
1	45	B2	2009-06-04 15:38:21	24.38	90.25	23.481	421.24	431.37	15.48	1.027	69.12	51.49	38.12	11.96	0.0809	0.10975	15.6392	155.652	3231918	2815401	1799714	1970016
1	46	B2	2009-06-04 15:38:22	24.35	90.25	23.535	420.88	431.02	15.47	1.027	69.32	51.49	38.12	11.96	0.08069	0.10991	15.6394	155.652	3232202	2815110	1799463	1970100
1	47	B2	2009-06-04 15:38:23	24.37	90.26	23.537	421.12	431.27	15.48	1.027	69.38	51.49	38.12	11.96	0.08085	0.10989	15.6397	155.652	3231935	2815331	1799371	1969978
1	48	B2	2009-06-04 15:38:24	24.36	90.26	23.554	421.32	431.48	15.48	1.027	69.43	51.52	38.12	11.94	0.0808	0.1099	15.64	155.652	3231854	2815059	1799445	1970019
1	49	B2	2009-06-04 15:38:25	24.36	90.26	23.579	421.4	431.58	15.49	1.027	69.54	51.54	38.12	11.96	0.08079	0.11002	15.6403	155.652	3232060	2815270	1799175	1970011
1	50	B2	2009-06-04 15:38:26	24.33	90.26	23.597	421.46	431.65	15.49	1.027	69.64	51.54	38.12	11.96	0.08081	0.11011	15.6406	155.652	3231955	2815248	1798999	1970007
1	51	B2	2009-06-04 15:38:27	24.32	90.27	23.667	421.44	431.66	15.45	1.027	69.85	51.52	38.12	11.96	0.0807	0.11023	15.6408	155.652	3232211	2815148	1798773	1969987
1	52	B2	2009-06-04 15:38:28	24.32	90.26	23.699	421.64	431.88	15.48	1.027	69.98	51.49	38.12	11.96	0.08079	0.11042	15.6411	155.652	3231802	2815010	1798544	1970095
1	53	B2	2009-06-04 15:38:29	24.31	90.26	23.741	420.83	431.06	15.45	1.027	70.15	51.49	38.12	11.96	0.08034	0.11045	15.6414	155.652	3233404	2815209	1798476	1970140
1	54	B2	2009-06-04 15:38:30	24.31	90.29	23.534	413.04	422.99	15.48	1.027	69.6	51.49	38.12	11.96	0.07904	0.10967	15.6417	155.652	3237926	2815661	1799842	1970222
1	55	B2	2009-06-04 15:38:31	24.32	90.34	23.071	422.53	432.51	15.46	1.027	68.27	51.52	38.12	11.96	0.08012	0.10802	15.6419	155.652	3233924	2815338	1802650	1970033
1	56	B2	2009-06-04 15:38:32	24.31	90.37	22.772	418.84	428.6	15.46	1.027	67.41	51.54	38.12	11.96	0.08061	0.10739	15.6422	155.652	3232724	2815554	1803861	1969987
1	57	B2	2009-06-04 15:38:33	24.3	90.38	22.676	438.85	449.03	15.45	1.027	67.17	51.54	38.12	11.96	0.08334	0.10712	15.6425	155.652	3223498	2815248	1804288	1969948
1	58	B2	2009-06-04 15:38:34	24.3	90.37	22.62	412.17	421.71	15.44	1.027	67	51.54	38.12	11.95	0.07872	0.10697	15.6428	155.652	3238584	2815408	1804703	1970085
1	59	B2	2009-06-04 15:38:35	24.3	90.37	22.583	429.08	438.99	15.46	1.027	66.89	51.52	38.12	11.96	0.0829	0.10685	15.6431	155.652	3225163	2815432	1804907	1970057
1	60	B2	2009-06-04 15:38:36	24.29	90.36	22.533	429.53	439.43	15.46	1.027	66.77	51.49	38.14	11.96	0.08072	0.10672	15.6433	155.652	3232276	2815476	1805205	1970092
1	61	B2	2009-06-04 15:38:37	24.28	90.36	22.489	423.68	433.43	15.43	1.027	66.64	51.49	38.14	11.96	0.08157	0.10658	15.6436	155.652	3229441	2815406	1805272	1969891
1	62	B2	2009-06-04 15:38:38	24.27	90.36	22.484	425	434.77	15.43	1.027	66.67	51.49	38.14	11.96	0.08201	0.10657	15.6439	155.652	3227773	2815188	1805467	1970072
1	63	B2	2009-06-04 15:38:39	24.28	90.36	22.451	429.14	439	15.44	1.027	66.57	51.52	38.14	11.96	0.08113	0.1065	15.6442	155.652	3230961	2815530	1805441	1969932
[truncated: 164,678 more rows]
