# Supplementary material for: Soil respiration of four forests along elevation gradient in northern subtropical China
Source: Ecol Evol. 2019 Nov 6;9(22):12846–57. doi: 10.1002/ece3.5762 (PMC6875676; doi:10.1002/ece3.5762)
Supplement: Supplementary file 1 [file ECE3-9-12846-s001.zip › rawdata/rawdata/soilrespiration&T&M_MF.xlsx]

## Sheet: HLB整理
			1
LI-8100:	1c8	1	1	1	C	81	551f	1d3	183
File Name:	HLB511		1	1	C
Instrument Name:	LI-8100		1	1	C
Serial Number:	81A-0368		1	1	C
Software:	2.0.0		1	1	C	LI-8100 File Viewer 2.0.0
Comments:	2		1	1	C
Obs#:	1		1	1	C
Port#:	0		1	1	C
Label:	SNJ		1	1	C
Observation Length:	02:00:00		1	1	C
Observation Delay:	01:00:00		1	1	C
IRGA Averaging:	1		1	1	C
Flow8100:	10		1	1	C
FlowMux:	0		1	1	C
Tmux:	0		1	1	C
Virga:	19		1	1	C
Vmux:	55		1	1	C
Vext:	0		1	1	C
Vcham:	4823.9		1	1	C
Offset:	4		1	1	C
Area:	317.8		1	1	C
Vtotal:	6114.1		1	1	C
V3 Info:	0		1	1	C	M=0.43	B=0.56
Labels_01:	22		1	1	C
Type	Etime		1	1	C	Date	Tcham	Pressure	H2O	CO2	Cdry	T4	V3	RH	Tbench	Tboard	Vin	CO2ABS	H2OABS	Hour	DOY	RAWCO2	RAWCO2REF	RAWH2O	RAWH2OREF
1	-1		1	1	C	2009-05-11 09:04:41	17.19	82.24	21.485	391.27	399.86	10.94	1.029	89.78	51.65	23.45	12.05	0.07629	0.10336	9.0781	131.378	3265576	2813135	1826089	1968720
1	-1		1	1	C	2009-05-11 09:04:42	17.2	82.25	21.484	388.57	397.1	10.92	1.029	89.79	51.65	23.47	11.93	0.07609	0.10333	9.0783	131.378	3266697	2813649	1826302	1968935
1	-1		1	1	C	2009-05-11 09:04:43	17.19	82.26	21.486	387.9	396.42	10.91	1.029	89.8	51.68	23.47	11.95	0.07603	0.10337	9.0786	131.378	3267066	2813758	1826337	1968999
1	-1		1	1	C	2009-05-11 09:04:44	17.19	82.25	21.471	387.38	395.88	10.92	1.029	89.73	51.68	23.47	11.95	0.07587	0.10337	9.0789	131.378	3267716	2813879	1826453	1969097
1	-1		1	1	C	2009-05-11 09:04:45	17.19	82.25	21.473	387.44	395.94	10.95	1.029	89.74	51.65	23.48	11.95	0.07603	0.10332	9.0792	131.378	3267453	2814071	1826603	1969164
1	-1		1	1	C	2009-05-11 09:04:46	17.2	82.24	21.506	387.63	396.15	10.93	1.029	89.87	51.65	23.48	11.95	0.07607	0.10341	9.0794	131.378	3267636	2814269	1826481	1969161
1	-1		1	1	C	2009-05-11 09:04:47	17.18	82.24	21.51	386.93	395.44	10.95	1.029	89.88	51.65	23.49	11.95	0.07601	0.10344	9.0797	131.378	3268085	2814586	1826612	1969435
1	-1		1	1	C	2009-05-11 09:04:48	17.18	82.25	21.49	386.04	394.52	10.91	1.029	89.87	51.65	23.49	11.96	0.07571	0.1033	9.08	131.378	3268798	2814439	1826751	1969329
1	-1		1	1	C	2009-05-11 09:04:49	17.18	82.26	21.481	387.48	395.99	10.92	1.029	89.84	51.65	23.5	11.96	0.07594	0.10334	9.0803	131.378	3268398	2814676	1826773	1969418
1	-1		1	1	C	2009-05-11 09:04:50	17.19	82.25	21.485	385.52	393.99	10.9	1.029	89.85	51.65	23.5	11.97	0.07572	0.10331	9.0806	131.378	3269001	2814604	1826891	1969467
1	-1		1	1	C	2009-05-11 09:04:51	17.19	82.25	21.493	386.83	395.33	10.9	1.029	89.88	51.68	23.51	11.98	0.07592	0.10334	9.0808	131.378	3268516	2814699	1826706	1969311
1	-1		1	1	C	2009-05-11 09:04:52	17.18	82.24	21.499	388.01	396.54	10.91	1.029	89.89	51.68	23.51	11.98	0.07605	0.10337	9.0811	131.378	3268412	2814937	1826844	1969519
1	-1		1	1	C	2009-05-11 09:04:53	17.18	82.24	21.478	386.56	395.05	10.91	1.029	89.81	51.65	23.52	11.98	0.07569	0.10335	9.0814	131.378	3268790	2814323	1826854	1969464
1	-1		1	1	C	2009-05-11 09:04:54	17.16	82.23	21.513	388.49	397.03	10.94	1.029	89.94	51.65	23.52	11.98	0.0762	0.1034	9.0817	131.378	3268588	2815445	1826870	1969578
1	-1		1	1	C	2009-05-11 09:04:55	17.16	82.22	21.491	387.24	395.74	10.9	1.029	89.9	51.65	23.54	11.99	0.07588	0.10342	9.0819	131.378	3268798	2814818	1826813	1969548
1	-1		1	1	C	2009-05-11 09:04:56	17.16	82.23	21.464	387.69	396.19	10.9	1.029	89.79	51.65	23.54	11.99	0.07586	0.10327	9.0822	131.378	3268829	2814795	1827192	1969681
1	-1		1	1	C	2009-05-11 09:04:57	17.16	82.23	21.493	387.72	396.24	10.9	1.029	89.91	51.65	23.55	11.99	0.0761	0.10347	9.0825	131.378	3268377	2815018	1826705	1969535
1	-1		1	1	C	2009-05-11 09:04:58	17.16	82.23	21.49	388.54	397.07	10.9	1.029	89.96	51.65	23.55	12.07	0.07607	0.10337	9.0828	131.378	3268272	2814795	1826779	1969378
1	0		1	1	C	2009-05-11 09:04:59	17.16	82.23	21.498	389.79	398.35	10.93	1.029	89.99	51.68	23.56	12.11	0.07645	0.10332	9.0831	131.378	3268105	2815669	1826978	1969555
1	1		1	1	C	2009-05-11 09:05:00	17.15	82.22	21.499	388.46	397	10.92	1.029	89.99	51.65	23.56	12.11	0.07621	0.10334	9.0833	131.378	3268640	2815482	1826944	1969509
1	2		1	1	C	2009-05-11 09:05:01	17.15	82.22	21.497	388.7	397.24	10.92	1.029	89.98	51.65	23.57	12.11	0.0761	0.10341	9.0836	131.378	3268385	2814977	1826857	1969536
1	3		1	1	C	2009-05-11 09:05:02	17.15	82.21	21.478	390.02	398.58	10.92	1.029	89.89	51.62	23.57	12.13	0.07641	0.10334	9.0839	131.379	3267944	2815380	1826962	1969533
1	4		1	1	C	2009-05-11 09:05:03	17.15	82.21	21.487	390.94	399.53	10.89	1.029	89.92	51.62	23.58	12.13	0.07646	0.10334	9.0842	131.379	3267793	2815377	1826981	1969558
1	5		1	1	C	2009-05-11 09:05:04	17.17	82.22	21.49	390.88	399.46	10.95	1.029	89.95	51.62	23.58	12.14	0.07637	0.10345	9.0844	131.379	3267210	2814699	1826729	1969522
1	6		1	1	C	2009-05-11 09:05:05	17.14	82.22	21.492	392.96	401.59	10.92	1.029	90.01	51.62	23.58	12.14	0.07675	0.10339	9.0847	131.379	3267236	2815649	1827025	1969689
1	7		1	1	C	2009-05-11 09:05:06	17.17	82.22	21.498	392.35	400.97	10.94	1.029	89.98	51.62	23.59	12.14	0.0767	0.10342	9.085	131.379	3266703	2815064	1826840	1969547
1	8		1	1	C	2009-05-11 09:05:07	17.14	82.22	21.475	392.66	401.28	10.9	1.029	89.94	51.62	23.59	12.14	0.07676	0.10334	9.0853	131.379	3266406	2814976	1826864	1969448
1	9		1	1	C	2009-05-11 09:05:08	17.14	82.23	21.478	393.38	402.02	10.93	1.029	89.97	51.62	23.6	12.14	0.077	0.10333	9.0856	131.379	3266034	2815318	1826937	1969555
1	10		1	1	C	2009-05-11 09:05:09	17.16	82.23	21.476	393.52	402.16	10.92	1.029	89.96	51.6	23.6	12.15	0.07688	0.10331	9.0858	131.379	3266175	2815055	1826927	1969438
1	11		1	1	C	2009-05-11 09:05:10	17.14	82.23	21.459	393.41	402.04	10.93	1.029	89.89	51.6	23.61	12.15	0.07685	0.10327	9.0861	131.379	3265985	2814867	1826826	1969285
1	12		1	1	C	2009-05-11 09:05:11	17.14	82.22	21.477	394.61	403.27	10.93	1.029	89.95	51.62	23.61	12.15	0.07694	0.10329	9.0864	131.379	3265766	2814911	1826799	1969293
1	13		1	1	C	2009-05-11 09:05:12	17.14	82.23	21.461	396.42	405.11	10.92	1.029	89.89	51.62	23.61	12.15	0.07739	0.10337	9.0867	131.379	3264992	2815416	1826585	1969251
1	14		1	1	C	2009-05-11 09:05:13	17.14	82.24	21.484	396.21	404.91	10.92	1.029	90	51.62	23.62	12.15	0.07711	0.10337	9.0869	131.379	3265133	2814785	1826560	1969184
1	15		1	1	C	2009-05-11 09:05:14	17.15	82.24	21.465	396.83	405.53	10.91	1.029	89.98	51.62	23.64	12.15	0.07731	0.10333	9.0872	131.379	3264315	2814577	1826578	1969128
1	16		1	1	C	2009-05-11 09:05:15	17.14	82.23	21.453	396.61	405.3	10.92	1.029	89.92	51.6	23.64	12.16	0.07727	0.10326	9.0875	131.379	3264339	2814493	1826588	1969011
1	17		1	1	C	2009-05-11 09:05:16	17.13	82.23	21.463	396.91	405.61	10.92	1.029	89.96	51.57	23.64	12.16	0.07744	0.1033	9.0878	131.379	3264130	2814758	1826593	1969092
1	18		1	1	C	2009-05-11 09:05:17	17.14	82.23	21.465	397.12	405.83	10.92	1.029	89.97	51.57	23.65	12.16	0.07734	0.1033	9.0881	131.379	3263670	2814101	1826603	1969093
1	19		1	1	C	2009-05-11 09:05:18	17.13	82.23	21.452	397.89	406.61	10.93	1.029	89.91	51.57	23.65	12.16	0.07747	0.10325	9.0883	131.379	3263708	2814482	1826534	1968932
1	20		1	1	C	2009-05-11 09:05:19	17.13	82.23	21.447	398.31	407.04	10.91	1.029	89.89	51.57	23.66	12.16	0.07756	0.10323	9.0886	131.379	3262974	2814103	1826397	1968787
1	21		1	1	C	2009-05-11 09:05:20	17.13	82.24	21.452	399.55	408.31	10.93	1.029	89.98	51.57	23.66	12.16	0.07766	0.10315	9.0889	131.379	3263126	2814453	1826642	1968863
1	22		1	1	C	2009-05-11 09:05:21	17.13	82.24	21.457	399.66	408.42	10.93	1.029	90	51.57	23.67	12.16	0.07752	0.10326	9.0892	131.379	3262775	2813835	1826427	1968876
1	23		1	1	C	2009-05-11 09:05:22	17.12	82.25	21.433	402.22	411.03	10.91	1.029	89.91	51.57	23.67	12.16	0.07796	0.10319	9.0894	131.379	3262254	2814533	1826486	1968839
1	24		1	1	C	2009-05-11 09:05:23	17.14	82.24	21.447	400.5	409.28	10.92	1.029	89.96	51.57	23.68	12.15	0.07783	0.10327	9.0897	131.379	3262266	2814136	1826293	1968705
1	25		1	1	C	2009-05-11 09:05:24	17.12	82.23	21.431	401.94	410.74	10.92	1.029	89.88	51.57	23.68	12.17	0.07794	0.10316	9.09	131.379	3261744	2813982	1826262	1968467
1	26		1	1	C	2009-05-11 09:05:25	17.12	82.23	21.425	401.82	410.62	10.95	1.029	89.86	51.54	23.69	12.17	0.07798	0.10318	9.0903	131.379	3261381	2813767	1826209	1968442
1	27		1	1	C	2009-05-11 09:05:26	17.12	82.23	21.425	402.22	411.02	10.92	1.029	89.91	51.54	23.69	12.17	0.07814	0.1031	9.0906	131.379	3260876	2813770	1826232	1968360
1	28		1	1	C	2009-05-11 09:05:27	17.11	82.24	21.412	404.06	412.9	10.95	1.029	89.87	51.54	23.69	12.17	0.07843	0.10308	9.0908	131.379	3260381	2814138	1826225	1968354
1	29		1	1	C	2009-05-11 09:05:28	17.12	82.25	21.425	403.91	412.76	10.92	1.029	89.94	51.57	23.7	12.17	0.07836	0.10315	9.0911	131.379	3260057	2813622	1826093	1968307
1	30		1	1	C	2009-05-11 09:05:29	17.12	82.25	21.414	404.49	413.34	10.92	1.029	89.89	51.57	23.7	12.17	0.07836	0.1031	9.0914	131.379	3259904	2813456	1826063	1968147
1	31		1	1	C	2009-05-11 09:05:30	17.12	82.23	21.424	405.04	413.91	10.94	1.029	89.91	51.57	23.71	12.17	0.07855	0.1031	9.0917	131.379	3259123	2813268	1826083	1968166
1	32		1	1	C	2009-05-11 09:05:31	17.11	82.22	21.422	405.4	414.27	10.94	1.029	89.89	51.54	23.71	12.16	0.07858	0.10318	9.0919	131.379	3259318	2813520	1825967	1968181
1	33		1	1	C	2009-05-11 09:05:32	17.11	82.22	21.416	405.52	414.4	10.91	1.029	89.87	51.52	23.72	12.17	0.0784	0.10313	9.0922	131.379	3259244	2812981	1826025	1968155
1	34		1	1	C	2009-05-11 09:05:33	17.11	82.23	21.404	405.5	414.37	11.06	1.029	89.83	51.52	23.72	12.16	0.07852	0.1031	9.0925	131.379	3258844	2812961	1825915	1967987
1	35		1	1	C	2009-05-11 09:05:34	17.11	82.24	21.394	407.87	416.79	10.94	1.029	89.85	51.52	23.72	12.16	0.07887	0.10309	9.0928	131.379	3257914	2813075	1825912	1967998
1	36		1	1	C	2009-05-11 09:05:35	17.11	82.24	21.411	408.9	417.85	10.91	1.029	89.92	51.54	23.73	12.17	0.07908	0.10317	9.0931	131.379	3257759	2813440	1825862	1968065
1	37		1	1	C	2009-05-11 09:05:36	17.11	82.23	21.424	408.01	416.94	10.94	1.029	89.97	51.57	23.73	12.17	0.0788	0.10313	9.0933	131.379	3257922	2812869	1825847	1967965
1	38		1	1	C	2009-05-11 09:05:37	17.12	82.23	21.405	407.87	416.79	10.94	1.029	89.89	51.52	23.75	12.17	0.07898	0.10303	9.0936	131.379	3257362	2812839	1825840	1967782
1	39		1	1	C	2009-05-11 09:05:38	17.1	82.23	21.41	409.22	418.17	10.93	1.029	89.91	51.52	23.75	12.17	0.07907	0.10312	9.0939	131.379	3256936	2812666	1825740	1967796
1	40		1	1	C	2009-05-11 09:05:39	17.1	82.23	21.392	409.37	418.32	10.93	1.029	89.83	51.52	23.76	12.17	0.07897	0.10308	9.0942	131.379	3256976	2812521	1825655	1967712
1	41		1	1	C	2009-05-11 09:05:40	17.1	82.23	21.397	408.81	417.75	10.93	1.029	89.85	51.49	23.76	12.17	0.07907	0.1031	9.0944	131.379	3256773	2812555	1825751	1967802
1	42		1	1	C	2009-05-11 09:05:41	17.11	82.23	21.401	410.17	419.14	10.94	1.029	89.87	51.49	23.76	12.16	0.07903	0.10313	9.0947	131.379	3256349	2812147	1825531	1967658
1	43		1	1	C	2009-05-11 09:05:42	17.1	82.24	21.388	410.81	419.79	10.9	1.029	89.88	51.52	23.77	12.16	0.07929	0.10305	9.095	131.379	3255997	2812533	1825540	1967568
1	44		1	1	C	2009-05-11 09:05:43	17.1	82.25	21.38	411.01	419.99	10.92	1.029	89.86	51.54	23.78	12.16	0.07943	0.10307	9.0953	131.379	3255724	2812618	1825480	1967507
1	45		1	1	C	2009-05-11 09:05:44	17.1	82.25	21.374	411.79	420.78	10.92	1.029	89.84	51.52	23.78	12.16	0.07949	0.103	9.0956	131.379	3255353	2812479	1825590	1967521
1	46		1	1	C	2009-05-11 09:05:45	17.09	82.25	21.381	411.41	420.4	10.92	1.029	89.87	51.52	23.79	12.15	0.07926	0.10302	9.0958	131.379	3255331	2811884	1825498	1967448
1	47		1	1	C	2009-05-11 09:05:46	17.1	82.25	21.377	411.32	420.31	10.92	1.029	89.85	51.52	23.79	12.17	0.07937	0.10299	9.0961	131.379	3255375	2812113	1825513	1967340
1	48		1	1	C	2009-05-11 09:05:47	17.09	82.24	21.39	411.49	420.48	10.92	1.029	89.89	51.49	23.79	12.16	0.0793	0.10303	9.0964	131.379	3255253	2811888	1825459	1967409
1	49		1	1	C	2009-05-11 09:05:48	17.09	82.23	21.372	413.06	422.08	10.94	1.029	89.86	51.52	23.8	12.16	0.07961	0.103	9.0967	131.379	3254613	2812083	1825351	1967192
1	50		1	1	C	2009-05-11 09:05:49	17.1	82.24	21.373	413.34	422.37	10.95	1.029	89.82	51.52	23.8	12.16	0.07956	0.10302	9.0969	131.379	3254530	2811870	1825416	1967294
1	51		1	1	C	2009-05-11 09:05:50	17.09	82.24	21.393	413.73	422.77	10.93	1.029	89.9	51.52	23.81	12.16	0.07971	0.10307	9.0972	131.379	3254353	2812146	1825283	1967293
1	52		1	1	C	2009-05-11 09:05:51	17.09	82.24	21.37	413.8	422.84	10.93	1.029	89.86	51.52	23.81	12.16	0.07972	0.10297	9.0975	131.379	3253903	2811788	1825334	1967158
1	53		1	1	C	2009-05-11 09:05:52	17.09	82.25	21.37	414.6	423.65	10.91	1.029	89.88	51.52	23.82	12.15	0.07987	0.10303	9.0978	131.379	3253544	2811897	1825116	1967065
1	54		1	1	C	2009-05-11 09:05:53	17.08	82.24	21.378	415.52	424.6	10.91	1.029	89.9	51.52	23.82	12.15	0.07993	0.10299	9.0981	131.379	3253121	2811598	1825279	1967097
1	55		1	1	C	2009-05-11 09:05:54	17.08	82.23	21.361	415.06	424.12	10.91	1.029	89.82	51.46	23.82	12.15	0.07991	0.10294	9.0983	131.379	3253561	2811927	1825378	1967115
1	56		1	1	C	2009-05-11 09:05:55	17.08	82.23	21.38	415.03	424.1	10.91	1.029	89.95	51.49	23.83	12.15	0.08002	0.10304	9.0986	131.379	3253174	2811934	1825140	1967083
1	57		1	1	C	2009-05-11 09:05:56	17.08	82.24	21.368	416.34	425.43	10.95	1.029	89.91	51.49	23.83	12.15	0.08016	0.10302	9.0989	131.379	3252694	2811881	1825169	1967068
1	58		1	1	C	2009-05-11 09:05:57	17.09	82.25	21.378	415.7	424.78	10.93	1.029	89.97	51.49	23.85	12.15	0.07989	0.10305	9.0992	131.379	3253152	2811620	1825089	1967070
1	59		1	1	C	2009-05-11 09:05:58	17.08	82.25	21.355	417.32	426.43	10.92	1.029	89.87	51.52	23.85	12.15	0.08026	0.10292	9.0994	131.379	3252344	2811770	1825341	1967031
1	60		1	1	C	2009-05-11 09:05:59	17.1	82.24	21.374	417.2	426.31	10.93	1.029	89.88	51.52	23.86	12.15	0.0802	0.10292	9.0997	131.379	3252249	2811621	1825148	1966894
1	61		1	1	C	2009-05-11 09:06:00	17.08	82.24	21.377	417.72	426.85	10.95	1.029	89.89	51.52	23.86	12.15	0.08043	0.10307	9.1	131.379	3252060	2811992	1825048	1967015
1	62		1	1	C	2009-05-11 09:06:01	17.08	82.24	21.361	417.3	426.41	10.92	1.029	89.83	51.46	23.87	12.15	0.08014	0.103	9.1003	131.379	3252234	2811367	1825010	1966832
1	63		1	1	C	2009-05-11 09:06:02	17.08	82.23	21.373	417.35	426.46	10.92	1.029	89.92	51.49	23.87	12.15	0.0803	0.10303	9.1006	131.379	3252051	2811631	1825100	1966985
1	64		1	1	C	2009-05-11 09:06:03	17.08	82.22	21.389	417.06	426.18	10.94	1.029	89.98	51.49	23.88	12.15	0.08019	0.10312	9.1008	131.379	3252097	2811406	1824913	1966948
1	65		1	1	C	2009-05-11 09:06:04	17.08	82.22	21.381	418.84	427.99	10.91	1.029	89.95	51.49	23.88	12.15	0.08063	0.1031	9.1011	131.379	3251424	2811896	1824938	1966905
1	66		1	1	C	2009-05-11 09:06:05	17.08	82.23	21.367	419.3	428.46	10.91	1.029	89.9	51.52	23.89	12.15	0.08044	0.10301	9.1014	131.379	3251662	2811695	1825069	1966953
1	67		1	1	C	2009-05-11 09:06:06	17.08	82.24	21.366	418.3	427.43	10.94	1.029	89.91	51.52	23.89	12.15	0.08036	0.10305	9.1017	131.379	3251601	2811427	1825056	1966998
1	68		1	1	C	2009-05-11 09:06:07	17.08	82.24	21.355	418.85	427.99	10.91	1.029	89.86	51.52	23.89	12.14	0.08039	0.10304	9.1019	131.379	3251418	2811323	1824901	1966775
1	69		1	1	C	2009-05-11 09:06:08	17.07	82.23	21.37	418.83	427.98	10.94	1.029	89.91	51.49	23.9	12.14	0.08048	0.10302	9.1022	131.379	3251061	2811245	1825055	1966904
1	70		1	1	C	2009-05-11 09:06:09	17.08	82.22	21.355	420.5	429.67	10.9	1.029	89.84	51.49	23.9	12.15	0.08056	0.10292	9.1025	131.379	3250691	2811130	1825227	1966919
1	71		1	1	C	2009-05-11 09:06:10	17.07	82.22	21.375	419.58	428.75	10.92	1.029	89.92	51.49	23.91	12.15	0.08059	0.103	9.1028	131.379	3250784	2811274	1825014	1966821
1	72		1	1	C	2009-05-11 09:06:11	17.08	82.23	21.367	420.6	429.78	10.92	1.029	89.9	51.49	23.91	12.15	0.0807	0.10298	9.1031	131.379	3250727	2811558	1825052	1966870
1	73		1	1	C	2009-05-11 09:06:12	17.07	82.24	21.353	419.48	428.63	10.92	1.029	89.91	51.49	23.92	12.15	0.08045	0.10299	9.1033	131.379	3251243	2811320	1825100	1966905
1	74		1	1	C	2009-05-11 09:06:13	17.08	82.24	21.354	421.26	430.45	10.94	1.029	89.85	51.52	23.92	12.14	0.08087	0.10296	9.1036	131.379	3250300	2811617	1824989	1966772
1	75		1	1	C	2009-05-11 09:06:14	17.07	82.23	21.365	420.55	429.73	10.92	1.029	89.95	51.52	23.93	12.14	0.08074	0.10297	9.1039	131.379	3250761	2811632	1825044	1966815
1	76		1	1	C	2009-05-11 09:06:15	17.07	82.23	21.353	421.68	430.88	10.92	1.029	89.9	51.49	23.93	12.14	0.08089	0.10295	9.1042	131.379	3250222	2811549	1825006	1966736
1	77		1	1	C	2009-05-11 09:06:16	17.07	82.23	21.378	421.37	430.58	10.91	1.029	90	51.49	23.93	12.14	0.08071	0.10301	9.1044	131.379	3250162	2811044	1824888	1966714
1	78		1	1	C	2009-05-11 09:06:17	17.08	82.23	21.377	420.86	430.05	10.94	1.029	90	51.49	23.95	12.14	0.08066	0.10303	9.1047	131.379	3250360	2811088	1825013	1966884
1	79		1	1	C	2009-05-11 09:06:18	17.07	82.23	21.351	420.7	429.88	10.91	1.029	89.89	51.49	23.95	12.13	0.08061	0.10294	9.105	131.379	3250675	2811247	1825040	1966762
1	80		1	1	C	2009-05-11 09:06:19	17.07	82.23	21.356	422.75	431.98	10.94	1.029	89.91	51.49	23.96	12.15	0.08099	0.10297	9.1053	131.379	3249793	2811483	1825010	1966803
1	81		1	1	C	2009-05-11 09:06:20	17.07	82.24	21.358	423.16	432.4	10.94	1.029	89.93	51.49	23.96	12.14	0.08101	0.10298	9.1056	131.379	3249708	2811430	1825058	1966836
1	82		1	1	C	2009-05-11 09:06:21	17.07	82.23	21.364	421.84	431.05	10.96	1.029	89.94	51.52	23.97	12.14	0.08066	0.10293	9.1058	131.379	3250294	2811031	1825117	1966812
1	83		1	1	C	2009-05-11 09:06:22	17.07	82.23	21.362	422.12	431.33	10.94	1.029	89.93	51.49	23.97	12.14	0.08094	0.10301	9.1061	131.379	3250131	2811599	1825110	1966945
1	84		1	1	C	2009-05-11 09:06:23	17.07	82.23	21.353	422.48	431.7	10.9	1.029	89.9	51.49	23.97	12.14	0.08094	0.10297	9.1064	131.379	3250004	2811487	1825105	1966869
1	85		1	1	C	2009-05-11 09:06:24	17.07	82.22	21.359	422.51	431.73	10.93	1.029	89.91	51.46	23.98	12.14	0.08094	0.10298	9.1067	131.379	3249895	2811366	1825110	1966868
1	86		1	1	C	2009-05-11 09:06:25	17.08	82.22	21.356	422.78	432.01	10.94	1.029	89.9	51.49	23.98	12.14	0.08095	0.10297	9.1069	131.379	3249902	2811423	1825034	1966794
1	87		1	1	C	2009-05-11 09:06:26	17.07	82.22	21.37	423.23	432.47	10.95	1.029	89.96	51.49	23.99	12.14	0.08117	0.10307	9.1072	131.379	3249616	2811716	1824993	1966915
1	88		1	1	C	2009-05-11 09:06:27	17.07	82.22	21.356	422.16	431.37	10.95	1.029	89.9	51.49	23.99	12.14	0.08096	0.10296	9.1075	131.379	3249320	2810965	1825078	1966824
1	89		1	1	C	2009-05-11 09:06:28	17.07	82.23	21.355	423.12	432.36	10.93	1.029	89.9	51.52	24	12.14	0.08106	0.10295	9.1078	131.379	3249826	2811683	1825116	1966879
1	90		1	1	C	2009-05-11 09:06:29	17.07	82.24	21.362	424.09	433.35	10.92	1.029	89.95	51.52	24	12.13	0.08102	0.103	9.1081	131.38	3249777	2811496	1825088	1966916
1	91		1	1	C	2009-05-11 09:06:30	17.08	82.23	21.379	423.3	432.55	10.93	1.029	90.01	51.49	24.01	12.13	0.08092	0.10305	9.1083	131.38	3249350	2810868	1825038	1966951
1	92		1	1	C	2009-05-11 09:06:31	17.07	82.22	21.36	423.85	433.1	10.94	1.029	89.91	51.49	24.01	12.14	0.08107	0.10301	9.1086	131.38	3249569	2811413	1825071	1966880
1	93		1	1	C	2009-05-11 09:06:32	17.07	82.22	21.355	424.5	433.76	10.94	1.029	89.89	51.49	24.01	12.14	0.08129	0.10293	9.1089	131.38	3249176	2811676	1825106	1966805
1	94		1	1	C	2009-05-11 09:06:33	17.07	82.22	21.365	424.24	433.5	10.94	1.029	89.94	51.49	24.02	12.14	0.0812	0.10299	9.1092	131.38	3249303	2811556	1825060	1966860
1	95		1	1	C	2009-05-11 09:06:34	17.06	82.23	21.357	423.31	432.55	10.92	1.029	89.91	51.52	24.02	12.14	0.08098	0.10295	9.1094	131.38	3249687	2811346	1825128	1966875
1	96		1	1	C	2009-05-11 09:06:35	17.06	82.23	21.366	424.19	433.45	10.97	1.029	90.01	51.54	24.03	12.14	0.08123	0.10297	9.1097	131.38	3249489	2811781	1825145	1966918
1	97		1	1	C	2009-05-11 09:06:36	17.06	82.23	21.364	424.98	434.26	10.93	1.029	90	51.52	24.03	12.13	0.08136	0.10301	9.11	131.38	3248766	2811511	1825067	1966908
1	98		1	1	C	2009-05-11 09:06:37	17.06	82.23	21.374	425.5	434.79	10.93	1.029	90.04	51.52	24.05	12.13	0.08138	0.10303	9.1103	131.38	3248974	2811736	1825034	1966915
1	99		1	1	C	2009-05-11 09:06:38	17.06	82.22	21.369	424.22	433.48	10.88	1.029	90.01	51.49	24.05	12.13	0.08124	0.10306	9.1106	131.38	3249168	2811501	1825109	1967004
1	100		1	1	C	2009-05-11 09:06:39	17.06	82.22	21.34	423.95	433.19	10.93	1.029	89.89	51.49	24.05	12.13	0.08118	0.10292	9.1108	131.38	3249192	2811379	1825317	1966973
1	101		1	1	C	2009-05-11 09:06:40	17.06	82.22	21.355	424.09	433.35	10.93	1.029	89.95	51.49	24.06	12.13	0.0813	0.1029	9.1111	131.38	3249051	2811605	1825211	1966872
1	102		1	1	C	2009-05-11 09:06:41	17.07	82.23	21.352	424.78	434.05	10.92	1.029	89.95	51.49	24.06	12.14	0.08112	0.10297	9.1114	131.38	3249058	2811149	1825197	1966987
1	103		1	1	C	2009-05-11 09:06:42	17.06	82.23	21.36	425.01	434.29	10.9	1.029	89.98	51.52	24.07	12.13	0.08137	0.10299	9.1117	131.38	3248866	2811601	1825168	1966979
1	104		1	1	C	2009-05-11 09:06:43	17.07	82.23	21.346	424.58	433.84	10.92	1.029	89.92	51.54	24.07	12.13	0.08129	0.10292	9.1119	131.38	3248776	2811321	1825234	1966911
1	105		1	1	C	2009-05-11 09:06:44	17.06	82.23	21.357	425.88	435.18	10.92	1.029	89.97	51.52	24.08	12.13	0.08148	0.10297	9.1122	131.38	3248597	2811667	1825197	1966974
1	106		1	1	C	2009-05-11 09:06:45	17.06	82.23	21.364	425.49	434.78	10.92	1.029	90	51.49	24.08	12.13	0.08143	0.10294	9.1125	131.38	3248739	2811615	1825311	1967011
1	107		1	1	C	2009-05-11 09:06:46	17.06	82.23	21.349	426.03	435.32	10.92	1.029	89.94	51.49	24.09	12.14	0.08142	0.10293	9.1128	131.38	3248768	2811618	1825297	1966984
1	108		1	1	C	2009-05-11 09:06:47	17.06	82.22	21.366	425.29	434.58	10.95	1.029	90	51.49	24.09	12.13	0.08131	0.10297	9.1131	131.38	3249043	2811571	1825231	1966987
1	109		1	1	C	2009-05-11 09:06:48	17.06	82.22	21.345	425.47	434.75	10.92	1.029	89.91	51.49	24.09	12.13	0.08139	0.1029	9.1133	131.38	3248852	2811651	1825361	1967022
1	110		1	1	C	2009-05-11 09:06:49	17.06	82.22	21.341	426.93	436.24	10.92	1.029	89.89	51.49	24.1	12.13	0.08143	0.10286	9.1136	131.38	3248735	2811673	1825426	1967028
1	111		1	1	C	2009-05-11 09:06:50	17.06	82.23	21.354	426.76	436.07	10.94	1.029	89.96	51.52	24.1	12.13	0.0814	0.10285	9.1139	131.38	3248620	2811514	1825432	1967034
1	112		1	1	C	2009-05-11 09:06:51	17.07	82.24	21.348	425.96	435.25	10.95	1.029	89.94	51.54	24.1	12.13	0.08134	0.10296	9.1142	131.38	3248946	2811636	1825255	1967045
1	113		1	1	C	2009-05-11 09:06:52	17.07	82.24	21.356	425.52	434.81	10.95	1.029	89.98	51.52	24.11	12.13	0.08143	0.10295	9.1144	131.38	3248631	2811603	1825306	1967089
1	114		1	1	C	2009-05-11 09:06:53	17.07	82.23	21.366	427.26	436.59	10.92	1.029	89.95	51.49	24.11	12.14	0.08155	0.10298	9.1147	131.38	3248570	2811777	1825396	1967179
1	115		1	1	C	2009-05-11 09:06:54	17.06	82.23	21.342	427.54	436.86	10.94	1.029	89.85	51.52	24.12	12.14	0.08163	0.10289	9.115	131.38	3248332	2811789	1825622	1967245
1	116		1	1	C	2009-05-11 09:06:55	17.07	82.22	21.345	426.05	435.34	10.95	1.029	89.85	51.52	24.12	12.13	0.08144	0.10296	9.1153	131.38	3248830	2811738	1825331	1967074
1	117		1	1	C	2009-05-11 09:06:56	17.06	82.21	21.355	425.54	434.82	10.93	1.029	89.88	51.52	24.13	12.14	0.08136	0.10297	9.1156	131.38	3248981	2811654	1825274	1967024
1	118		1	1	C	2009-05-11 09:06:57	17.06	82.23	21.343	426.44	435.74	10.93	1.029	89.91	51.54	24.13	12.13	0.08152	0.10294	9.1158	131.38	3248777	2811955	1825310	1967073
1	119		1	1	C	2009-05-11 09:06:58	17.06	82.24	21.353	426.58	435.89	10.95	1.029	89.96	51.54	24.13	12.13	0.08129	0.10291	9.1161	131.38	3248767	2811327	1825442	1967116
2	0		1	1	C	2009-05-11 09:06:58	17.16	82.22	21.497	388.59	397.13	10.92	1.029	89.97	51.66	23.56	12.11	0.07617	0.10336	9.1161	131.38	3248767	2811327	1825442	1967116
3	59.5		1	1	C	2009-05-11 09:06:58	17.09	82.23	21.394	413.18	422.22	10.93	1.029	89.92	51.53	23.85	12.15	0.07962	0.10307	9.1161	131.38	3248767	2811327	1825442	1967116
4	119		1	1	C	2009-05-11 09:06:58	0.11	0.04	0.159	39.08	39.86	0.18	0	0.22	0.22	0.57	0.06	0.00553	0.0006	9.1161	131.38	3248767	2811327	1825442	1967116
CrvFitStatus:	Exp		1	1	C
Exp_Flux:	5.29		1	1	C
Exp_FluxCV:	1.3		1	1	C
Exp_dCdry/dt:	0.826		1	1	C
Exp_R2:	0.9897		1	1	C
Exp_SSN:	0.4442		1	1	C
Exp_SE:	0.003		1	1	C
Exp_a:	0.018434		1	1	C
Exp_Cx:	441.9		1	1	C
Exp_Co:	397.1		1	1	C
Exp_t0:	5.2		1	1	C
Exp_Iter:	10		1	1	C
Exp_MaxIter:	10		1	1	C
Lin_Flux:	1.57		1	1	C
Lin_FluxCV:	3.1		1	1	C
Lin_dCdry/dt:	0.245		1	1	C
Lin_R2:	0.9322		1	1	C
Lin_SSN:	2.937		1	1	C
Lin_SE:	0.007		1	1	C
Crv_Domain:	90		1	1	C
Crv_#Smp:	90		1	1	C
Dead Band:	00:30:00		1	1	C
TimeClosing:	18		1	1	C
			1	1	C
			1	1	C
LI-8100:	1c8	2	2	2	D	81	5516	1d6	188
File Name:	HLB511		2	2	D
Instrument Name:	LI-8100		2	2	D
Serial Number:	81A-0368		2	2	D
Software:	2.0.0		2	2	D	LI-8100 File Viewer 2.0.0
Comments:	2		2	2	D
Obs#:	2		2	2	D
Port#:	0		2	2	D
Label:	SNJ		2	2	D
Observation Length:	02:00:00		2	2	D
Observation Delay:	01:00:00		2	2	D
IRGA Averaging:	1		2	2	D
Flow8100:	10		2	2	D
FlowMux:	0		2	2	D
Tmux:	0		2	2	D
Virga:	19		2	2	D
Vmux:	55		2	2	D
Vext:	0		2	2	D
Vcham:	4823.9		2	2	D
Offset:	4		2	2	D
Area:	317.8		2	2	D
Vtotal:	6114.1		2	2	D
V3 Info:	0		2	2	D	M=0.43	B=0.56
Labels_01:	22		2	2	D
Type	Etime		2	2	D	Date	Tcham	Pressure	H2O	CO2	Cdry	T4	V3	RH	Tbench	Tboard	Vin	CO2ABS	H2OABS	Hour	DOY	RAWCO2	RAWCO2REF	RAWH2O	RAWH2OREF
1	-1		2	2	D	2009-05-11 09:11:09	17.25	82.2	21.521	403.97	412.85	11.88	1.045	89.6	51.49	25.1	12.14	0.07841	0.10352	9.1858	131.383	3258783	2812563	1824730	1967426
1	-1		2	2	D	2009-05-11 09:11:10	17.24	82.2	21.531	405.99	414.92	11.89	1.045	89.64	51.52	25.11	12.02	0.07867	0.10353	9.1861	131.383	3258066	2812608	1824821	1967549
1	-1		2	2	D	2009-05-11 09:11:11	17.24	82.21	21.509	405.67	414.59	11.89	1.045	89.56	51.54	25.11	12.02	0.0786	0.10347	9.1864	131.383	3258026	2812424	1824737	1967383
1	-1		2	2	D	2009-05-11 09:11:12	17.25	82.21	21.51	405.09	414	11.88	1.045	89.57	51.52	25.11	12.02	0.07848	0.10347	9.1867	131.383	3258566	2812551	1824842	1967452
1	-1		2	2	D	2009-05-11 09:11:13	17.25	82.21	21.498	405.43	414.34	11.88	1.045	89.46	51.52	25.11	12.02	0.07867	0.1034	9.1869	131.383	3258280	2812794	1824861	1967347
1	-1		2	2	D	2009-05-11 09:11:14	17.24	82.2	21.526	403.7	412.58	11.86	1.045	89.62	51.52	25.12	12.01	0.07828	0.10342	9.1872	131.383	3258747	2812199	1824847	1967365
1	-1		2	2	D	2009-05-11 09:11:15	17.24	82.2	21.512	402.99	411.85	11.88	1.045	89.56	51.49	25.12	12.02	0.07819	0.10347	9.1875	131.383	3259332	2812482	1824798	1967415
1	-1		2	2	D	2009-05-11 09:11:16	17.23	82.2	21.515	403.47	412.34	11.84	1.045	89.58	51.52	25.13	12.01	0.07821	0.10346	9.1878	131.383	3258877	2812086	1824855	1967425
1	-1		2	2	D	2009-05-11 09:11:17	17.23	82.2	21.5	404.2	413.08	11.84	1.045	89.51	51.52	25.13	12.01	0.07822	0.10338	9.1881	131.383	3258698	2812036	1824816	1967301
1	-1		2	2	D	2009-05-11 09:11:18	17.24	82.21	21.507	403.27	412.14	11.85	1.045	89.55	51.54	25.15	12.02	0.07833	0.10344	9.1883	131.383	3258664	2812206	1824919	1967458
1	-1		2	2	D	2009-05-11 09:11:19	17.23	82.21	21.524	403.84	412.72	11.86	1.045	89.68	51.52	25.15	12.02	0.07841	0.10348	9.1886	131.383	3258837	2812610	1824929	1967564
1	-1		2	2	D	2009-05-11 09:11:20	17.22	82.2	21.497	403.72	412.59	11.8	1.045	89.56	51.52	25.16	12.02	0.07846	0.10345	9.1889	131.383	3258652	2812571	1824779	1967352
1	-1		2	2	D	2009-05-11 09:11:21	17.23	82.19	21.505	404.69	413.58	11.79	1.045	89.58	51.52	25.16	12.02	0.07836	0.10343	9.1892	131.383	3258764	2812274	1825338	1967787
1	-1		2	2	D	2009-05-11 09:11:22	17.22	82.17	21.519	403.65	412.53	11.8	1.045	89.62	51.49	25.17	12.01	0.0785	0.10354	9.1894	131.383	3258696	2812578	1824693	1967315
1	-1		2	2	D	2009-05-11 09:11:23	17.22	82.15	21.506	404.38	413.27	11.85	1.045	89.6	51.49	25.17	12.01	0.07855	0.10343	9.1897	131.383	3258464	2812506	1824773	1967198
1	-1		2	2	D	2009-05-11 09:11:24	17.23	82.16	21.529	405.63	414.56	11.82	1.045	89.7	51.49	25.17	12	0.07866	0.10354	9.19	131.383	3258333	2812706	1824783	1967447
1	-1		2	2	D	2009-05-11 09:11:25	17.23	82.16	21.51	404.27	413.16	11.82	1.045	89.63	51.52	25.17	12	0.07837	0.10346	9.1903	131.383	3258501	2812128	1824849	1967360
1	-1		2	2	D	2009-05-11 09:11:26	17.22	82.17	21.513	405.6	414.52	11.8	1.045	89.65	51.54	25.18	12.11	0.07875	0.10347	9.1906	131.383	3258354	2812992	1824911	1967481
1	0		2	2	D	2009-05-11 09:11:27	17.22	82.17	21.539	404.57	413.48	11.79	1.045	89.76	51.52	25.19	12.11	0.07829	0.10352	9.1908	131.383	3258498	2811955	1824899	1967566
1	1		2	2	D	2009-05-11 09:11:28	17.22	82.17	21.52	405.89	414.82	11.8	1.045	89.68	51.52	25.19	12.12	0.07865	0.10348	9.1911	131.383	3258333	2812732	1824858	1967444
1	2		2	2	D	2009-05-11 09:11:29	17.22	82.17	21.526	405.8	414.73	11.8	1.045	89.7	51.52	25.19	12.12	0.07854	0.10349	9.1914	131.383	3258238	2812330	1824890	1967451
1	3		2	2	D	2009-05-11 09:11:30	17.22	82.16	21.537	405.49	414.42	11.82	1.045	89.74	51.49	25.2	12.12	0.07862	0.10351	9.1917	131.383	3258137	2812414	1824913	1967495
1	4		2	2	D	2009-05-11 09:11:31	17.23	82.16	21.534	405.84	414.77	11.82	1.045	89.73	51.52	25.2	12.12	0.07852	0.10358	9.1919	131.383	3258160	2812207	1824747	1967476
1	5		2	2	D	2009-05-11 09:11:32	17.22	82.17	21.541	406.09	415.03	11.79	1.045	89.77	51.52	25.2	12.12	0.07864	0.10355	9.1922	131.383	3257904	2812336	1824783	1967496
1	6		2	2	D	2009-05-11 09:11:33	17.21	82.17	21.529	407.4	416.36	11.78	1.045	89.72	51.54	25.21	12.12	0.07878	0.10345	9.1925	131.383	3257924	2812708	1825058	1967604
1	7		2	2	D	2009-05-11 09:11:34	17.21	82.17	21.553	406.93	415.89	11.8	1.045	89.82	51.54	25.21	12.12	0.07887	0.10363	9.1928	131.383	3257368	2812396	1824613	1967414
1	8		2	2	D	2009-05-11 09:11:35	17.21	82.17	21.536	407.41	416.38	11.78	1.045	89.8	51.52	25.22	12.12	0.07882	0.10351	9.1931	131.383	3257438	2812385	1824772	1967409
1	9		2	2	D	2009-05-11 09:11:36	17.21	82.16	21.554	407.78	416.76	11.77	1.045	89.87	51.52	25.22	12.12	0.07894	0.10363	9.1933	131.383	3257116	2812345	1824694	1967479
1	10		2	2	D	2009-05-11 09:11:37	17.21	82.16	21.562	408.65	417.65	11.78	1.045	89.9	51.49	25.22	12.12	0.07899	0.10358	9.1936	131.383	3256910	2812297	1824825	1967524
1	11		2	2	D	2009-05-11 09:11:38	17.21	82.15	21.566	408.9	417.91	11.77	1.045	89.9	51.49	25.24	12.12	0.07898	0.10361	9.1939	131.383	3257196	2812537	1824705	1967483
1	12		2	2	D	2009-05-11 09:11:39	17.2	82.16	21.554	409.42	418.44	11.77	1.045	89.92	51.52	25.24	12.11	0.07915	0.10363	9.1942	131.383	3256635	2812522	1824647	1967489
1	13		2	2	D	2009-05-11 09:11:40	17.2	82.17	21.549	409.94	418.97	11.78	1.045	89.91	51.52	25.25	12.12	0.07907	0.1036	9.1944	131.383	3256548	2812230	1824699	1967465
1	14		2	2	D	2009-05-11 09:11:41	17.21	82.16	21.581	410.2	419.25	11.78	1.045	90.03	51.54	25.25	12.12	0.07932	0.10371	9.1947	131.383	3256497	2812779	1824646	1967568
1	15		2	2	D	2009-05-11 09:11:42	17.2	82.16	21.563	410.11	419.15	11.77	1.045	89.96	51.54	25.25	12.12	0.07934	0.10367	9.195	131.383	3255648	2812151	1824474	1967381
1	16		2	2	D	2009-05-11 09:11:43	17.2	82.16	21.593	411.98	421.07	11.79	1.045	90.08	51.52	25.26	12.12	0.07936	0.10371	9.1953	131.383	3255785	2812236	1824509	1967405
1	17		2	2	D	2009-05-11 09:11:44	17.21	82.16	21.574	411.53	420.6	11.78	1.045	90.01	51.49	25.26	12.12	0.07942	0.10372	9.1956	131.383	3255695	2812369	1824533	1967498
1	18		2	2	D	2009-05-11 09:11:45	17.2	82.15	21.588	412.52	421.62	11.79	1.045	90.05	51.52	25.26	12.12	0.07944	0.10372	9.1958	131.383	3255907	2812572	1824444	1967373
1	19		2	2	D	2009-05-11 09:11:46	17.19	82.16	21.573	411.73	420.81	11.74	1.045	90	51.49	25.27	12.12	0.07945	0.10369	9.1961	131.383	3255275	2812091	1824545	1967457
1	20		2	2	D	2009-05-11 09:11:47	17.19	82.16	21.59	413.25	422.37	11.74	1.045	90.07	51.52	25.27	12.12	0.07968	0.1037	9.1964	131.383	3254916	2812354	1824502	1967433
1	21		2	2	D	2009-05-11 09:11:48	17.19	82.17	21.587	412.85	421.96	11.74	1.045	90.13	51.54	25.27	12.12	0.07966	0.10368	9.1967	131.383	3255130	2812531	1824648	1967586
1	22		2	2	D	2009-05-11 09:11:49	17.19	82.17	21.576	413.98	423.11	11.79	1.045	90.08	51.52	25.28	12.12	0.07982	0.10365	9.1969	131.383	3254572	2812459	1824508	1967374
1	23		2	2	D	2009-05-11 09:11:50	17.19	82.17	21.589	413.95	423.08	11.77	1.045	90.14	51.54	25.29	12.12	0.07975	0.10372	9.1972	131.383	3254847	2812470	1824461	1967417
1	24		2	2	D	2009-05-11 09:11:51	17.19	82.16	21.601	415.04	424.2	11.77	1.045	90.18	51.52	25.29	12.12	0.07998	0.10374	9.1975	131.383	3254318	2812560	1824567	1967524
1	25		2	2	D	2009-05-11 09:11:52	17.19	82.16	21.594	414.95	424.11	11.77	1.045	90.15	51.52	25.29	12.12	0.0799	0.10377	9.1978	131.383	3254263	2812396	1824444	1967537
1	26		2	2	D	2009-05-11 09:11:53	17.19	82.16	21.602	414.67	423.82	11.78	1.045	90.18	51.49	25.29	12.12	0.07985	0.10375	9.1981	131.383	3254574	2812467	1824515	1967498
1	27		2	2	D	2009-05-11 09:11:54	17.18	82.17	21.595	413.94	423.08	11.74	1.045	90.22	51.52	25.3	12.12	0.07963	0.10371	9.1983	131.383	3254710	2812060	1824581	1967529
1	28		2	2	D	2009-05-11 09:11:55	17.18	82.16	21.604	414.69	423.85	11.77	1.045	90.24	51.52	25.3	12.12	0.07979	0.10382	9.1986	131.383	3254224	2812049	1824386	1967515
1	29		2	2	D	2009-05-11 09:11:56	17.19	82.17	21.598	415.78	424.96	11.75	1.045	90.23	51.54	25.31	12.12	0.08004	0.10372	9.1989	131.383	3254082	2812600	1824532	1967524
1	30		2	2	D	2009-05-11 09:11:57	17.18	82.17	21.62	415.79	424.98	11.74	1.045	90.32	51.52	25.31	12.12	0.08009	0.10379	9.1992	131.383	3254244	2812832	1824385	1967469
1	31		2	2	D	2009-05-11 09:11:58	17.18	82.16	21.62	416.21	425.41	11.73	1.045	90.31	51.52	25.31	12.12	0.08001	0.10382	9.1994	131.383	3253486	2811956	1824288	1967418
1	32		2	2	D	2009-05-11 09:11:59	17.18	82.16	21.607	417.32	426.54	11.73	1.045	90.26	51.49	25.32	12.12	0.08016	0.10379	9.1997	131.383	3253617	2812453	1824406	1967495
1	33		2	2	D	2009-05-11 09:12:00	17.18	82.17	21.617	415.58	424.76	11.77	1.045	90.31	51.52	25.32	12.12	0.0801	0.10386	9.2	131.383	3253733	2812454	1824330	1967569
1	34		2	2	D	2009-05-11 09:12:01	17.18	82.17	21.603	417.5	426.72	11.74	1.045	90.25	51.52	25.34	12.11	0.08026	0.10377	9.2003	131.383	3253505	2812653	1824452	1967535
1	35		2	2	D	2009-05-11 09:12:02	17.16	82.17	21.616	417.4	426.62	11.76	1.045	90.36	51.52	25.34	12.12	0.08016	0.10382	9.2006	131.383	3253148	2812101	1824430	1967616
1	36		2	2	D	2009-05-11 09:12:03	17.18	82.17	21.617	417.78	427.01	11.74	1.045	90.37	51.54	25.34	12.12	0.08013	0.10376	9.2008	131.383	3253400	2812191	1824374	1967395
1	37		2	2	D	2009-05-11 09:12:04	17.16	82.17	21.61	418.25	427.49	11.73	1.045	90.34	51.52	25.35	12.12	0.08031	0.10373	9.2011	131.383	3253222	2812539	1824491	1967503
1	38		2	2	D	2009-05-11 09:12:05	17.16	82.17	21.619	417.95	427.19	11.76	1.045	90.38	51.52	25.35	12.12	0.08029	0.1038	9.2014	131.383	3253014	2812322	1824374	1967516
1	39		2	2	D	2009-05-11 09:12:06	17.16	82.17	21.616	418.78	428.03	11.73	1.045	90.36	51.52	25.35	12.12	0.08033	0.10381	9.2017	131.383	3252830	2812251	1824380	1967543
1	40		2	2	D	2009-05-11 09:12:07	17.16	82.17	21.624	419.35	428.62	11.73	1.045	90.4	51.49	25.36	12.12	0.08048	0.10381	9.2019	131.383	3252532	2812352	1824414	1967532
1	41		2	2	D	2009-05-11 09:12:08	17.18	82.17	21.629	420.43	429.72	11.74	1.045	90.42	51.49	25.36	12.12	0.08067	0.10385	9.2022	131.383	3252178	2812573	1824387	1967610
1	42		2	2	D	2009-05-11 09:12:09	17.18	82.17	21.627	420.65	429.95	11.74	1.045	90.41	51.52	25.36	12.12	0.0806	0.10378	9.2025	131.383	3252208	2812412	1824372	1967472
1	43		2	2	D	2009-05-11 09:12:10	17.16	82.17	21.624	420.12	429.4	11.73	1.045	90.4	51.54	25.36	12.12	0.08054	0.10378	9.2028	131.383	3252224	2812278	1824369	1967476
1	44		2	2	D	2009-05-11 09:12:11	17.16	82.17	21.618	420.3	429.59	11.76	1.045	90.37	51.52	25.37	12.12	0.0807	0.10382	9.2031	131.383	3251882	2812394	1824341	1967508
1	45		2	2	D	2009-05-11 09:12:12	17.15	82.18	21.622	421.68	431	11.73	1.045	90.4	51.52	25.37	12.12	0.08075	0.10385	9.2033	131.383	3251805	2812484	1824300	1967545
1	46		2	2	D	2009-05-11 09:12:13	17.15	82.18	21.623	420.65	429.95	11.76	1.045	90.46	51.52	25.38	12.12	0.08064	0.10381	9.2036	131.383	3251814	2812121	1824354	1967474
1	47		2	2	D	2009-05-11 09:12:14	17.15	82.17	21.62	421.28	430.59	11.76	1.045	90.44	51.52	25.38	12.12	0.08087	0.10377	9.2039	131.383	3251715	2812678	1824378	1967461
1	48		2	2	D	2009-05-11 09:12:15	17.17	82.16	21.639	420.99	430.3	11.74	1.045	90.51	51.49	25.38	12.12	0.08096	0.1039	9.2042	131.384	3251444	2812639	1824225	1967496
1	49		2	2	D	2009-05-11 09:12:16	17.15	82.17	21.631	422.68	432.02	11.73	1.045	90.48	51.52	25.39	12.12	0.08103	0.10381	9.2044	131.384	3251683	2813010	1824372	1967496
1	50		2	2	D	2009-05-11 09:12:17	17.17	82.17	21.631	421.51	430.83	11.72	1.045	90.48	51.52	25.39	12.12	0.08086	0.10381	9.2047	131.384	3251427	2812388	1824265	1967419
1	51		2	2	D	2009-05-11 09:12:18	17.15	82.17	21.628	422.17	431.5	11.73	1.045	90.47	51.54	25.39	12.12	0.08102	0.10387	9.205	131.384	3251250	2812680	1824294	1967588
1	52		2	2	D	2009-05-11 09:12:19	17.15	82.18	21.634	422.62	431.96	11.72	1.045	90.51	51.54	25.4	12.12	0.08094	0.10387	9.2053	131.384	3251210	2812403	1824318	1967565
1	53		2	2	D	2009-05-11 09:12:20	17.15	82.18	21.619	422.69	432.03	11.71	1.045	90.44	51.52	25.4	12.12	0.0809	0.10377	9.2056	131.384	3250966	2812087	1824357	1967422
1	54		2	2	D	2009-05-11 09:12:21	17.17	82.17	21.638	424.03	433.41	11.72	1.045	90.51	51.49	25.41	12.12	0.08125	0.10383	9.2058	131.384	3250682	2812746	1824295	1967471
1	55		2	2	D	2009-05-11 09:12:22	17.15	82.17	21.613	423.92	433.28	11.71	1.045	90.41	51.49	25.41	12.12	0.08128	0.10382	9.2061	131.384	3250529	2812664	1824429	1967566
1	56		2	2	D	2009-05-11 09:12:23	17.15	82.18	21.621	424.77	434.16	11.72	1.045	90.45	51.52	25.41	12.1	0.08118	0.10379	9.2064	131.384	3250350	2812326	1824264	1967398
1	57		2	2	D	2009-05-11 09:12:24	17.15	82.18	21.624	424.25	433.62	11.72	1.045	90.46	51.52	25.43	12.12	0.08116	0.10378	9.2067	131.384	3250449	2812363	1824302	1967431
1	58		2	2	D	2009-05-11 09:12:25	17.14	82.19	21.633	423.35	432.71	11.73	1.045	90.57	51.54	25.43	12.12	0.08111	0.1038	9.2069	131.384	3250412	2812156	1824331	1967463
1	59		2	2	D	2009-05-11 09:12:26	17.15	82.18	21.632	424.89	434.28	11.7	1.045	90.56	51.54	25.43	12.12	0.0813	0.10379	9.2072	131.384	3250346	2812583	1824403	1967522
1	60		2	2	D	2009-05-11 09:12:27	17.15	82.18	21.641	425.59	435	11.72	1.045	90.59	51.52	25.44	12.12	0.08143	0.10389	9.2075	131.384	3249690	2812356	1824238	1967516
1	61		2	2	D	2009-05-11 09:12:28	17.16	82.18	21.634	425.43	434.84	11.71	1.045	90.56	51.52	25.44	12.12	0.08119	0.10392	9.2078	131.384	3249927	2811944	1824212	1967543
1	62		2	2	D	2009-05-11 09:12:29	17.16	82.18	21.633	426.52	435.95	11.73	1.045	90.56	51.49	25.44	12.12	0.08159	0.10388	9.2081	131.384	3249771	2812864	1824302	1967604
1	63		2	2	D	2009-05-11 09:12:30	17.16	82.18	21.624	426	435.41	11.73	1.045	90.52	51.49	25.44	12.12	0.08149	0.10385	9.2083	131.384	3249616	2812435	1824261	1967480
1	64		2	2	D	2009-05-11 09:12:31	17.14	82.19	21.626	426.77	436.21	11.72	1.046	90.54	51.52	25.45	12.12	0.08155	0.10379	9.2086	131.384	3249405	2812456	1824253	1967391
1	65		2	2	D	2009-05-11 09:12:32	17.14	82.19	21.627	427.21	436.65	11.67	1.046	90.55	51.54	25.45	12.12	0.08172	0.10381	9.2089	131.384	3249240	2812731	1824308	1967489
1	66		2	2	D	2009-05-11 09:12:33	17.16	82.19	21.638	428.08	437.55	11.73	1.046	90.59	51.54	25.46	12.12	0.08168	0.10391	9.2092	131.384	3249043	2812473	1824259	1967619
1	67		2	2	D	2009-05-11 09:12:34	17.14	82.19	21.627	427.78	437.24	11.72	1.046	90.55	51.52	25.46	12.11	0.08166	0.10383	9.2094	131.384	3248895	2812287	1824275	1967496
1	68		2	2	D	2009-05-11 09:12:35	17.14	82.19	21.657	427.47	436.93	11.72	1.046	90.67	51.52	25.46	12.12	0.08145	0.10393	9.2097	131.384	3248963	2811817	1824134	1967523
1	69		2	2	D	2009-05-11 09:12:36	17.16	82.18	21.636	429.58	439.08	11.71	1.046	90.57	51.52	25.47	12.12	0.0819	0.10388	9.21	131.384	3248428	2812507	1824204	1967505
1	70		2	2	D	2009-05-11 09:12:37	17.14	82.18	21.641	428.65	438.13	11.7	1.046	90.59	51.49	25.47	12.12	0.08184	0.10387	9.2103	131.384	3248394	2812304	1824188	1967464
1	71		2	2	D	2009-05-11 09:12:38	17.14	82.18	21.654	429.05	438.54	11.72	1.046	90.65	51.52	25.47	12.12	0.08182	0.10391	9.2106	131.384	3248810	2812580	1824261	1967575
1	72		2	2	D	2009-05-11 09:12:39	17.16	82.19	21.627	428.16	437.63	11.73	1.046	90.55	51.52	25.48	12.12	0.08175	0.10379	9.2108	131.384	3248682	2812330	1824257	1967393
1	73		2	2	D	2009-05-11 09:12:40	17.14	82.18	21.648	428.59	438.07	11.7	1.046	90.62	51.54	25.48	12.12	0.08177	0.10393	9.2111	131.384	3248318	2812059	1824133	1967511
1	74		2	2	D	2009-05-11 09:12:41	17.14	82.19	21.639	430.05	439.56	11.7	1.046	90.6	51.54	25.49	12.12	0.08184	0.10395	9.2114	131.384	3248485	2812440	1824123	1967566
1	75		2	2	D	2009-05-11 09:12:42	17.14	82.2	21.644	429.72	439.22	11.7	1.046	90.63	51.52	25.49	12.12	0.082	0.1039	9.2117	131.384	3248125	2812527	1824167	1967528
1	76		2	2	D	2009-05-11 09:12:43	17.15	82.19	21.645	429.4	438.9	11.71	1.046	90.62	51.52	25.49	12.12	0.08189	0.1039	9.2119	131.384	3248129	2812181	1824141	1967435
1	77		2	2	D	2009-05-11 09:12:44	17.13	82.19	21.657	430.52	440.05	11.7	1.046	90.73	51.49	25.5	12.12	0.08202	0.10392	9.2122	131.384	3247907	2812315	1824174	1967514
1	78		2	2	D	2009-05-11 09:12:45	17.14	82.18	21.65	430.97	440.51	11.7	1.046	90.69	51.49	25.5	12.11	0.0821	0.10388	9.2125	131.384	3247633	2812330	1824145	1967436
1	79		2	2	D	2009-05-11 09:12:46	17.14	82.18	21.644	431.8	441.35	11.7	1.046	90.66	51.52	25.5	12.11	0.08227	0.10392	9.2128	131.384	3247345	2812521	1824151	1967524
1	80		2	2	D	2009-05-11 09:12:47	17.13	82.18	21.645	432.65	442.22	11.71	1.046	90.67	51.52	25.5	12.12	0.08235	0.10388	9.2131	131.384	3247207	2812549	1824181	1967432
1	81		2	2	D	2009-05-11 09:12:48	17.13	82.19	21.655	432.46	442.03	11.68	1.046	90.78	51.54	25.51	12.12	0.08235	0.10397	9.2133	131.384	3247095	2812486	1824101	1967544
1	82		2	2	D	2009-05-11 09:12:49	17.13	82.19	21.643	432.35	441.91	11.68	1.046	90.73	51.52	25.51	12.12	0.08235	0.10389	9.2136	131.384	3247072	2812509	1824080	1967420
1	83		2	2	D	2009-05-11 09:12:50	17.13	82.19	21.632	432.96	442.53	11.72	1.046	90.68	51.52	25.51	12.12	0.08248	0.10392	9.2139	131.384	3246927	2812629	1824180	1967506
1	84		2	2	D	2009-05-11 09:12:51	17.13	82.19	21.648	433.02	442.6	11.7	1.046	90.75	51.52	25.51	12.12	0.08229	0.10388	9.2142	131.384	3246987	2812241	1824135	1967421
1	85		2	2	D	2009-05-11 09:12:52	17.13	82.18	21.647	432.77	442.35	11.72	1.046	90.73	51.49	25.53	12.12	0.08236	0.10395	9.2144	131.384	3246685	2812121	1824157	1967546
1	86		2	2	D	2009-05-11 09:12:53	17.13	82.19	21.641	433.68	443.27	11.7	1.046	90.72	51.49	25.53	12.12	0.0826	0.10382	9.2147	131.384	3246401	2812543	1824246	1967431
1	87		2	2	D	2009-05-11 09:12:54	17.13	82.19	21.656	433.36	442.95	11.71	1.046	90.78	51.52	25.53	12.11	0.08238	0.10395	9.215	131.384	3246791	2812310	1824099	1967522
1	88		2	2	D	2009-05-11 09:12:55	17.13	82.2	21.636	434.04	443.64	11.68	1.046	90.71	51.52	25.54	12.11	0.0826	0.1039	9.2153	131.384	3246191	2812406	1824200	1967573
1	89		2	2	D	2009-05-11 09:12:56	17.15	82.2	21.649	433.6	443.2	11.72	1.046	90.71	51.52	25.54	12.11	0.08248	0.10388	9.2156	131.384	3246159	2812062	1824099	1967421
1	90		2	2	D	2009-05-11 09:12:57	17.13	82.2	21.641	435.94	445.58	11.71	1.046	90.67	51.52	25.54	12.11	0.0827	0.10387	9.2158	131.384	3246081	2812512	1824279	1967557
1	91		2	2	D	2009-05-11 09:12:58	17.15	82.19	21.673	435.1	444.74	11.72	1.046	90.8	51.52	25.55	12.11	0.08267	0.10405	9.2161	131.384	3246126	2812473	1823942	1967533
1	92		2	2	D	2009-05-11 09:12:59	17.13	82.19	21.647	435.07	444.7	11.71	1.046	90.69	51.52	25.55	12.12	0.08262	0.10391	9.2164	131.384	3246185	2812398	1824164	1967508
1	93		2	2	D	2009-05-11 09:13:00	17.15	82.18	21.631	436.28	445.93	11.7	1.046	90.61	51.49	25.56	12.11	0.08278	0.10392	9.2167	131.384	3245759	2812394	1824118	1967444
1	94		2	2	D	2009-05-11 09:13:01	17.12	82.19	21.64	436.15	445.8	11.68	1.046	90.66	51.52	25.56	12.11	0.08294	0.10389	9.2169	131.384	3245463	2812589	1824203	1967525
1	95		2	2	D	2009-05-11 09:13:02	17.15	82.19	21.651	437.2	446.87	11.67	1.046	90.7	51.52	25.56	12.12	0.08288	0.10384	9.2172	131.384	3245497	2812497	1824165	1967425
1	96		2	2	D	2009-05-11 09:13:03	17.15	82.2	21.65	436.48	446.14	11.7	1.046	90.71	51.54	25.56	12.12	0.08267	0.10389	9.2175	131.384	3245494	2811978	1824183	1967526
1	97		2	2	D	2009-05-11 09:13:04	17.13	82.2	21.646	437.96	447.65	11.71	1.046	90.69	51.54	25.57	12.11	0.08303	0.1039	9.2178	131.384	3245217	2812605	1824139	1967461
1	98		2	2	D	2009-05-11 09:13:05	17.12	82.2	21.657	436.88	446.55	11.68	1.046	90.8	51.49	25.57	12.11	0.08298	0.10398	9.2181	131.384	3244886	2812202	1824041	1967497
1	99		2	2	D	2009-05-11 09:13:06	17.13	82.19	21.643	438.39	448.09	11.68	1.046	90.67	51.49	25.57	12.11	0.08315	0.1039	9.2183	131.384	3244704	2812474	1824109	1967426
1	100		2	2	D	2009-05-11 09:13:07	17.12	82.19	21.653	438.16	447.86	11.68	1.046	90.77	51.49	25.58	12.11	0.08309	0.10394	9.2186	131.384	3244782	2812399	1824124	1967523
1	101		2	2	D	2009-05-11 09:13:08	17.12	82.19	21.645	438.14	447.83	11.71	1.046	90.74	51.52	25.58	12.1	0.08293	0.10393	9.2189	131.384	3244887	2812079	1824092	1967466
1	102		2	2	D	2009-05-11 09:13:09	17.12	82.19	21.661	438.97	448.69	11.66	1.046	90.86	51.52	25.58	12.11	0.08316	0.10388	9.2192	131.384	3244519	2812343	1824123	1967422
1	103		2	2	D	2009-05-11 09:13:10	17.12	82.19	21.664	439.7	449.43	11.68	1.046	90.87	51.54	25.59	12.12	0.08333	0.10395	9.2194	131.384	3244270	2812610	1824197	1967656
1	104		2	2	D	2009-05-11 09:13:11	17.14	82.19	21.667	439.56	449.3	11.72	1.046	90.89	51.52	25.59	12.12	0.08325	0.10391	9.2197	131.384	3243840	2811980	1824087	1967424
1	105		2	2	D	2009-05-11 09:13:12	17.12	82.19	21.661	440.22	449.97	11.71	1.046	90.86	51.52	25.59	12.12	0.08337	0.10394	9.22	131.384	3243995	2812415	1824095	1967479
1	106		2	2	D	2009-05-11 09:13:13	17.12	82.19	21.648	440	449.74	11.71	1.046	90.81	51.52	25.6	12.12	0.08331	0.10387	9.2203	131.384	3244316	2812548	1824211	1967481
1	107		2	2	D	2009-05-11 09:13:14	17.14	82.19	21.664	440.95	450.71	11.7	1.046	90.82	51.49	25.6	12.12	0.08351	0.10396	9.2206	131.384	3243603	2812409	1824254	1967672
1	108		2	2	D	2009-05-11 09:13:15	17.12	82.19	21.676	441.09	450.86	11.68	1.046	90.87	51.49	25.6	12.11	0.08339	0.10406	9.2208	131.384	3243509	2812053	1823838	1967442
1	109		2	2	D	2009-05-11 09:13:16	17.12	82.18	21.653	442.71	452.51	11.68	1.046	90.82	51.52	25.62	12.11	0.08374	0.10393	9.2211	131.384	3243145	2812600	1824114	1967478
1	110		2	2	D	2009-05-11 09:13:17	17.14	82.19	21.661	441.83	451.61	11.7	1.046	90.8	51.52	25.62	12.11	0.08346	0.10393	9.2214	131.384	3243331	2812093	1824110	1967487
1	111		2	2	D	2009-05-11 09:13:18	17.12	82.19	21.654	442.12	451.9	11.68	1.046	90.77	51.54	25.62	12.11	0.08367	0.10388	9.2217	131.384	3243331	2812584	1824178	1967442
1	112		2	2	D	2009-05-11 09:13:19	17.12	82.19	21.672	442.16	451.95	11.68	1.046	90.91	51.52	25.63	12.1	0.08372	0.10399	9.2219	131.384	3243143	2812620	1824083	1967601
1	113		2	2	D	2009-05-11 09:13:20	17.14	82.19	21.657	442.42	452.22	11.7	1.046	90.79	51.52	25.63	12.12	0.08377	0.10391	9.2222	131.384	3242924	2812485	1824121	1967434
1	114		2	2	D	2009-05-11 09:13:21	17.12	82.19	21.675	443.85	453.69	11.68	1.046	90.86	51.52	25.63	12.11	0.08381	0.10399	9.2225	131.384	3242958	2812662	1824052	1967544
1	115		2	2	D	2009-05-11 09:13:22	17.12	82.18	21.667	443.32	453.14	11.7	1.046	90.82	51.49	25.64	12.11	0.08385	0.10397	9.2228	131.384	3242674	2812471	1824112	1967540
1	116		2	2	D	2009-05-11 09:13:23	17.12	82.18	21.68	444.59	454.44	11.67	1.046	90.87	51.52	25.64	12.11	0.0839	0.10406	9.2231	131.384	3242283	2812262	1823984	1967557
1	117		2	2	D	2009-05-11 09:13:24	17.12	82.18	21.656	444.08	453.91	11.66	1.046	90.77	51.52	25.64	12.11	0.08398	0.10401	9.2233	131.384	3242315	2812541	1823998	1967525
1	118		2	2	D	2009-05-11 09:13:25	17.11	82.19	21.661	443.95	453.78	11.65	1.046	90.86	51.54	25.64	12.11	0.08383	0.10393	9.2236	131.384	3242644	2812476	1824030	1967440
1	119		2	2	D	2009-05-11 09:13:26	17.12	82.2	21.657	443.1	452.91	11.71	1.046	90.85	51.52	25.65	12.11	0.08376	0.1039	9.2239	131.384	3242477	2812117	1824092	1967403
2	0		2	2	D	2009-05-11 09:13:26	17.22	82.17	21.527	404.92	413.84	11.81	1.045	89.69	51.51	25.19	12.12	0.07841	0.10349	9.2239	131.384	3242477	2812117	1824092	1967403
3	59.5		2	2	D	2009-05-11 09:13:26	17.16	82.18	21.622	425.17	434.57	11.73	1.045	90.45	51.52	25.43	12.12	0.0813	0.10382	9.2239	131.384	3242477	2812117	1824092	1967403
4	119		2	2	D	2009-05-11 09:13:26	0.12	0.05	0.16	40.02	40.96	0.17	0.001	1.23	0.05	0.46	0.02	0.00569	0.00061	9.2239	131.384	3242477	2812117	1824092	1967403
CrvFitStatus:	Lin		2	2	D
Exp_Flux:	2.11		2	2	D
Exp_FluxCV:	1.5		2	2	D
Exp_dCdry/dt:	0.329		2	2	D
Exp_R2:	0.9949		2	2	D
Exp_SSN:	0.3724		2	2	D
Exp_SE:	0.003		2	2	D
Exp_a:	3.2939e-07		2	2	D
Exp_Cx:	1000000		2	2	D
Exp_Co:	413.8		2	2	D
Exp_t0:	-3.8		2	2	D
Exp_Iter:	10		2	2	D
Exp_MaxIter:	10		2	2	D
Lin_Flux:	2.11		2	2	D
Lin_FluxCV:	1.5		2	2	D
Lin_dCdry/dt:	0.329		2	2	D
Lin_R2:	0.9949		2	2	D
Lin_SSN:	0.3724		2	2	D
Lin_SE:	0.003		2	2	D
Crv_Domain:	90		2	2	D
Crv_#Smp:	90		2	2	D
Dead Band:	00:30:00		2	2	D
TimeClosing:	18		2	2	D
			2	2	D
			2	2	D
LI-8100:	1c8	3	3	3	B1	81	54f8	1cf	184
File Name:	HLB511		3	3	B1
Instrument Name:	LI-8100		3	3	B1
Serial Number:	81A-0368		3	3	B1
Software:	2.0.0		3	3	B1	LI-8100 File Viewer 2.0.0
Comments:	2		3	3	B1
Obs#:	3		3	3	B1
Port#:	0		3	3	B1
Label:	SNJ		3	3	B1
Observation Length:	02:00:00		3	3	B1
Observation Delay:	01:00:00		3	3	B1
IRGA Averaging:	1		3	3	B1
Flow8100:	10		3	3	B1
FlowMux:	0		3	3	B1
Tmux:	0		3	3	B1
Virga:	19		3	3	B1
Vmux:	55		3	3	B1
Vext:	0		3	3	B1
Vcham:	4823.9		3	3	B1
Offset:	4		3	3	B1
Area:	317.8		3	3	B1
Vtotal:	6114.1		3	3	B1
V3 Info:	0		3	3	B1	M=0.43	B=0.56
Labels_01:	22		3	3	B1
Type	Etime		3	3	B1	Date	Tcham	Pressure	H2O	CO2	Cdry	T4	V3	RH	Tbench	Tboard	Vin	CO2ABS	H2OABS	Hour	DOY	RAWCO2	RAWCO2REF	RAWH2O	RAWH2OREF
1	-1		3	3	B1	2009-05-11 09:18:21	17.36	82.1	21.76	428.77	438.31	12.87	0.897	89.8	51.49	26.37	12.1	0.08127	0.10429	9.3058	131.388	3250749	2812684	1823854	1967711
1	-1		3	3	B1	2009-05-11 09:18:22	17.36	82.1	21.717	423.21	432.61	12.88	0.897	89.62	51.52	26.37	12.07	0.08101	0.10411	9.3061	131.388	3251125	2812403	1823834	1967395
1	-1		3	3	B1	2009-05-11 09:18:23	17.36	82.11	21.77	421.51	430.89	12.88	0.897	89.85	51.54	26.37	11.98	0.08042	0.1041	9.3064	131.388	3253248	2812688	1824083	1967602
1	-1		3	3	B1	2009-05-11 09:18:24	17.36	82.11	21.779	424.84	434.3	12.9	0.897	89.89	51.52	26.38	11.99	0.08142	0.10436	9.3067	131.388	3250699	2813034	1823678	1967650
1	-1		3	3	B1	2009-05-11 09:18:25	17.34	82.11	21.786	421.45	430.84	12.87	0.897	89.92	51.52	26.39	11.98	0.08097	0.10431	9.3069	131.388	3251570	2812636	1823741	1967625
1	-1		3	3	B1	2009-05-11 09:18:26	17.37	82.1	21.764	421.66	431.04	12.89	0.897	89.82	51.52	26.39	11.98	0.08096	0.10427	9.3072	131.388	3251255	2812290	1823749	1967516
1	-1		3	3	B1	2009-05-11 09:18:27	17.36	82.1	21.803	418.93	428.27	12.91	0.897	89.98	51.52	26.39	11.98	0.08086	0.10433	9.3075	131.388	3252327	2813016	1823657	1967565
1	-1		3	3	B1	2009-05-11 09:18:28	17.34	82.1	21.765	416.82	426.09	12.86	0.897	89.88	51.52	26.39	11.98	0.08016	0.10438	9.3078	131.388	3254647	2813154	1823658	1967595
1	-1		3	3	B1	2009-05-11 09:18:29	17.34	82.1	21.83	413.83	423.07	12.87	0.897	90.15	51.52	26.4	11.98	0.0793	0.10448	9.3081	131.388	3256929	2812994	1823613	1967795
1	-1		3	3	B1	2009-05-11 09:18:30	17.34	82.1	21.801	414.23	423.46	12.89	0.897	90.03	51.54	26.4	11.98	0.07922	0.10436	9.3083	131.388	3256309	2812233	1823733	1967671
1	-1		3	3	B1	2009-05-11 09:18:31	17.34	82.11	21.741	415.78	425.02	12.86	0.897	89.79	51.54	26.4	11.98	0.08045	0.10419	9.3086	131.388	3253086	2812613	1823785	1967451
1	-1		3	3	B1	2009-05-11 09:18:32	17.36	82.11	21.807	412.99	422.2	12.88	0.897	90.06	51.52	26.41	11.98	0.07965	0.10447	9.3089	131.388	3255531	2812698	1823569	1967739
1	-1		3	3	B1	2009-05-11 09:18:33	17.34	82.1	21.781	416.59	425.87	12.86	0.897	89.95	51.52	26.41	11.97	0.07977	0.10428	9.3092	131.388	3254831	2812344	1823723	1967514
1	-1		3	3	B1	2009-05-11 09:18:34	17.36	82.1	21.799	411.84	421.02	12.84	0.897	90.02	51.49	26.41	11.99	0.07961	0.1044	9.3094	131.388	3256115	2813049	1823726	1967740
1	-1		3	3	B1	2009-05-11 09:18:35	17.36	82.1	21.793	413.04	422.24	12.86	0.897	90	51.52	26.42	11.98	0.07955	0.10437	9.3097	131.388	3255848	2812715	1823734	1967726
1	-1		3	3	B1	2009-05-11 09:18:36	17.36	82.11	21.804	414.81	424.05	12.86	0.897	90.05	51.52	26.42	11.98	0.08019	0.10446	9.31	131.388	3253989	2812771	1823497	1967682
1	-1		3	3	B1	2009-05-11 09:18:37	17.37	82.11	21.779	416.84	426.12	12.82	0.897	89.89	51.52	26.42	11.98	0.08025	0.10437	9.3103	131.388	3253702	2812633	1823639	1967627
1	-1		3	3	B1	2009-05-11 09:18:38	17.36	82.11	21.816	416.69	425.99	12.86	0.897	90.04	51.54	26.42	11.98	0.08016	0.10444	9.3106	131.388	3254162	2812754	1823616	1967689
1	0		3	3	B1	2009-05-11 09:18:39	17.36	82.11	21.796	417.39	426.69	12.84	0.897	89.96	51.52	26.43	12.08	0.08022	0.10442	9.3108	131.388	3253885	2812764	1823625	1967726
1	1		3	3	B1	2009-05-11 09:18:40	17.36	82.1	21.791	416.54	425.82	12.86	0.897	89.93	51.52	26.43	12.08	0.07999	0.10438	9.3111	131.388	3254353	2812486	1823702	1967679
1	2		3	3	B1	2009-05-11 09:18:41	17.36	82.1	21.799	418.26	427.58	12.86	0.897	89.96	51.49	26.43	12.08	0.08034	0.10439	9.3114	131.388	3253727	2812854	1823667	1967648
1	3		3	3	B1	2009-05-11 09:18:42	17.36	82.09	21.802	418.51	427.84	12.86	0.897	89.96	51.49	26.45	12.08	0.08042	0.10442	9.3117	131.388	3253442	2812818	1823691	1967729
1	4		3	3	B1	2009-05-11 09:18:43	17.36	82.1	21.78	420.44	429.8	12.84	0.897	89.88	51.49	26.45	12.08	0.08073	0.10436	9.3119	131.388	3252701	2812997	1823684	1967647
1	5		3	3	B1	2009-05-11 09:18:44	17.36	82.11	21.79	420.39	429.75	12.84	0.897	89.94	51.49	26.45	12.08	0.0808	0.10439	9.3122	131.388	3252290	2812815	1823665	1967695
1	6		3	3	B1	2009-05-11 09:18:45	17.36	82.11	21.8	421.14	430.53	12.85	0.897	89.98	51.54	26.46	12.08	0.08074	0.10437	9.3125	131.388	3252178	2812570	1823687	1967685
1	7		3	3	B1	2009-05-11 09:18:46	17.36	82.11	21.797	423.24	432.67	12.85	0.897	89.97	51.54	26.46	12.09	0.08109	0.10436	9.3128	131.388	3251416	2812810	1823654	1967616
1	8		3	3	B1	2009-05-11 09:18:47	17.36	82.11	21.793	424.02	433.47	12.84	0.897	89.95	51.52	26.46	12.09	0.0812	0.10441	9.3131	131.388	3250854	2812595	1823605	1967656
1	9		3	3	B1	2009-05-11 09:18:48	17.36	82.11	21.792	424.82	434.28	12.85	0.897	89.95	51.52	26.46	12.09	0.08116	0.10434	9.3133	131.388	3250874	2812488	1823628	1967527
1	10		3	3	B1	2009-05-11 09:18:49	17.34	82.1	21.84	423.81	433.27	12.95	0.897	90.19	51.49	26.47	12.09	0.08108	0.1045	9.3136	131.388	3251168	2812533	1823574	1967750
1	11		3	3	B1	2009-05-11 09:18:50	17.34	82.1	21.799	423.74	433.18	12.83	0.897	90.02	51.49	26.47	12.09	0.0811	0.10445	9.3139	131.388	3251012	2812499	1823604	1967735
1	12		3	3	B1	2009-05-11 09:18:51	17.34	82.1	21.823	423.84	433.29	12.86	0.897	90.12	51.52	26.47	12.09	0.08104	0.10438	9.3142	131.388	3250763	2812129	1823597	1967604
1	13		3	3	B1	2009-05-11 09:18:52	17.34	82.11	21.806	425.79	435.28	12.83	0.897	90.06	51.54	26.47	12.09	0.08134	0.10447	9.3144	131.388	3250173	2812380	1823477	1967637
1	14		3	3	B1	2009-05-11 09:18:53	17.34	82.11	21.812	425.22	434.7	12.83	0.897	90.14	51.54	26.48	12.08	0.08134	0.10441	9.3147	131.388	3250232	2812436	1823630	1967684
1	15		3	3	B1	2009-05-11 09:18:54	17.34	82.11	21.803	427.06	436.58	12.83	0.897	90.1	51.52	26.48	12.09	0.08164	0.10435	9.315	131.388	3250000	2812991	1823668	1967602
1	16		3	3	B1	2009-05-11 09:18:55	17.34	82.11	21.79	426.9	436.41	12.83	0.897	90.05	51.52	26.48	12.08	0.08159	0.10434	9.3153	131.388	3249991	2812853	1823712	1967631
1	17		3	3	B1	2009-05-11 09:18:56	17.34	82.1	21.829	426.68	436.2	12.8	0.897	90.2	51.49	26.49	12.09	0.0816	0.10451	9.3156	131.388	3249954	2812795	1823523	1967718
1	18		3	3	B1	2009-05-11 09:18:57	17.34	82.1	21.81	427.04	436.56	12.83	0.897	90.12	51.49	26.49	12.09	0.08163	0.10466	9.3158	131.388	3249803	2812761	1823373	1967840
1	19		3	3	B1	2009-05-11 09:18:58	17.35	82.1	21.807	427.07	436.59	12.84	0.897	90.05	51.52	26.49	12.09	0.08156	0.10437	9.3161	131.388	3249717	2812543	1823586	1967563
1	20		3	3	B1	2009-05-11 09:18:59	17.33	82.11	21.788	426.86	436.37	12.73	0.897	90.04	51.52	26.49	12.09	0.08163	0.10439	9.3164	131.388	3249669	2812727	1823563	1967622
1	21		3	3	B1	2009-05-11 09:19:00	17.33	82.11	21.803	427.15	436.67	12.83	0.897	90.1	51.54	26.5	12.09	0.08157	0.10443	9.3167	131.388	3249656	2812481	1823576	1967626
1	22		3	3	B1	2009-05-11 09:19:01	17.33	82.11	21.795	427.7	437.23	12.83	0.897	90.07	51.52	26.5	12.09	0.08184	0.1044	9.3169	131.388	3249152	2812765	1823555	1967590
1	23		3	3	B1	2009-05-11 09:19:02	17.33	82.1	21.784	428.98	438.53	12.84	0.897	90.01	51.52	26.5	12.09	0.08176	0.10434	9.3172	131.388	3249124	2812503	1823743	1967646
1	24		3	3	B1	2009-05-11 09:19:03	17.33	82.1	21.794	430.51	440.1	12.83	0.897	90.11	51.52	26.51	12.09	0.08208	0.10434	9.3175	131.388	3248403	2812700	1823769	1967666
1	25		3	3	B1	2009-05-11 09:19:04	17.35	82.1	21.787	430.19	439.77	12.8	0.897	90.03	51.49	26.51	12.08	0.08204	0.10436	9.3178	131.388	3248513	2812729	1823645	1967616
1	26		3	3	B1	2009-05-11 09:19:05	17.33	82.1	21.796	430.86	440.46	12.79	0.897	90.06	51.52	26.51	12.09	0.08214	0.1044	9.3181	131.388	3248275	2812785	1823629	1967664
1	27		3	3	B1	2009-05-11 09:19:06	17.33	82.1	21.797	432.12	441.75	12.79	0.897	90.07	51.52	26.51	12.08	0.08254	0.10457	9.3183	131.388	3247932	2813464	1823517	1967829
1	28		3	3	B1	2009-05-11 09:19:07	17.33	82.1	21.819	431.23	440.85	12.79	0.897	90.16	51.52	26.51	12.08	0.08218	0.10445	9.3186	131.388	3247729	2812421	1823536	1967653
1	29		3	3	B1	2009-05-11 09:19:08	17.34	82.11	21.772	431.73	441.34	12.83	0.897	89.98	51.54	26.52	12.09	0.08233	0.10434	9.3189	131.388	3247493	2812588	1823680	1967608
1	30		3	3	B1	2009-05-11 09:19:09	17.33	82.12	21.803	433.74	443.41	12.82	0.897	90.17	51.52	26.52	12.09	0.08254	0.10444	9.3192	131.388	3247457	2813131	1823524	1967660
1	31		3	3	B1	2009-05-11 09:19:10	17.32	82.11	21.806	432.32	441.96	12.82	0.897	90.17	51.52	26.52	12.09	0.08227	0.10437	9.3194	131.388	3247588	2812484	1823650	1967603
1	32		3	3	B1	2009-05-11 09:19:11	17.34	82.1	21.804	433.72	443.39	12.93	0.897	90.15	51.52	26.52	12.09	0.08247	0.10445	9.3197	131.388	3247156	2812616	1823633	1967720
1	33		3	3	B1	2009-05-11 09:19:12	17.32	82.1	21.792	433.87	443.53	12.79	0.897	90.1	51.49	26.54	12.09	0.08248	0.10438	9.32	131.388	3246714	2812299	1823655	1967653
1	34		3	3	B1	2009-05-11 09:19:13	17.34	82.1	21.798	436.02	445.74	12.8	0.897	90.13	51.52	26.54	12.08	0.08281	0.10442	9.3203	131.388	3246478	2812935	1823582	1967650
1	35		3	3	B1	2009-05-11 09:19:14	17.32	82.11	21.798	435.59	445.3	12.79	0.897	90.14	51.52	26.54	12.08	0.08267	0.10433	9.3206	131.388	3246617	2812739	1823689	1967647
1	36		3	3	B1	2009-05-11 09:19:15	17.31	82.11	21.794	434.35	444.03	12.82	0.897	90.12	51.54	26.55	12.08	0.08257	0.10432	9.3208	131.388	3246672	2812492	1823716	1967607
1	37		3	3	B1	2009-05-11 09:19:16	17.32	82.11	21.805	435.71	445.42	12.79	0.897	90.23	51.54	26.55	12.09	0.08272	0.10437	9.3211	131.388	3246600	2812816	1823687	1967671
1	38		3	3	B1	2009-05-11 09:19:17	17.31	82.1	21.795	435.94	445.66	12.79	0.897	90.17	51.52	26.55	12.08	0.08285	0.10435	9.3214	131.388	3246120	2812684	1823663	1967567
1	39		3	3	B1	2009-05-11 09:19:18	17.31	82.1	21.811	436.38	446.11	12.81	0.897	90.24	51.52	26.55	12.09	0.08278	0.10444	9.3217	131.388	3245959	2812363	1823570	1967647
1	40		3	3	B1	2009-05-11 09:19:19	17.31	82.09	21.793	437.21	446.95	12.82	0.897	90.15	51.49	26.55	12.08	0.08287	0.10441	9.3219	131.388	3245760	2812429	1823586	1967612
1	41		3	3	B1	2009-05-11 09:19:20	17.31	82.09	21.802	437.31	447.06	12.78	0.897	90.19	51.52	26.56	12.09	0.08299	0.10437	9.3222	131.388	3245762	2812743	1823654	1967607
1	42		3	3	B1	2009-05-11 09:19:21	17.31	82.1	21.804	437.49	447.24	12.91	0.897	90.27	51.52	26.56	12.09	0.08306	0.10444	9.3225	131.388	3245366	2812608	1823535	1967633
1	43		3	3	B1	2009-05-11 09:19:22	17.33	82.1	21.815	438.17	447.94	12.79	0.897	90.26	51.54	26.56	12.09	0.08295	0.10442	9.3228	131.388	3245535	2812441	1823617	1967660
1	44		3	3	B1	2009-05-11 09:19:23	17.31	82.1	21.805	437.36	447.11	12.78	0.897	90.22	51.52	26.57	12.08	0.08301	0.1044	9.3231	131.388	3245490	2812548	1823626	1967621
1	45		3	3	B1	2009-05-11 09:19:24	17.33	82.1	21.805	437.29	447.04	12.84	0.897	90.22	51.52	26.57	12.09	0.08312	0.10437	9.3233	131.388	3245278	2812640	1823694	1967640
1	46		3	3	B1	2009-05-11 09:19:25	17.31	82.1	21.797	438.08	447.84	12.81	0.897	90.18	51.52	26.57	12.08	0.08297	0.10441	9.3236	131.388	3245561	2812516	1823587	1967601
1	47		3	3	B1	2009-05-11 09:19:26	17.31	82.1	21.792	437.51	447.26	12.78	0.897	90.16	51.49	26.57	12.08	0.08303	0.10433	9.3239	131.388	3245648	2812795	1823789	1967711
1	48		3	3	B1	2009-05-11 09:19:27	17.31	82.1	21.794	437.96	447.72	12.81	0.897	90.17	51.49	26.58	12.08	0.08314	0.10437	9.3242	131.389	3245320	2812730	1823629	1967582
1	49		3	3	B1	2009-05-11 09:19:28	17.31	82.1	21.759	439.63	449.41	12.78	0.897	90.03	51.49	26.58	12.08	0.08323	0.10418	9.3244	131.389	3244662	2812452	1823810	1967453
1	50		3	3	B1	2009-05-11 09:19:29	17.31	82.11	21.781	440.07	449.87	12.78	0.897	90.18	51.52	26.58	12.07	0.08352	0.10427	9.3247	131.389	3244014	2812680	1823743	1967582
1	51		3	3	B1	2009-05-11 09:19:30	17.31	82.11	21.784	441.44	451.27	12.78	0.897	90.2	51.54	26.58	12.09	0.08352	0.10433	9.325	131.389	3244293	2812863	1823730	1967652
1	52		3	3	B1	2009-05-11 09:19:31	17.33	82.11	21.785	441.15	450.98	12.84	0.897	90.14	51.54	26.59	12.08	0.08349	0.10421	9.3253	131.389	3244289	2812782	1823780	1967485
1	53		3	3	B1	2009-05-11 09:19:32	17.31	82.11	21.773	440.84	450.65	12.78	0.897	90.09	51.52	26.59	12.09	0.08347	0.10431	9.3256	131.389	3244475	2812887	1823761	1967643
1	54		3	3	B1	2009-05-11 09:19:33	17.31	82.1	21.793	440.83	450.65	12.81	0.897	90.17	51.52	26.59	12.08	0.08356	0.1043	9.3258	131.389	3244001	2812679	1823816	1967646
1	55		3	3	B1	2009-05-11 09:19:34	17.31	82.1	21.795	442.09	451.94	12.81	0.897	90.17	51.52	26.59	12.08	0.08363	0.10436	9.3261	131.389	3243811	2812734	1823659	1967623
1	56		3	3	B1	2009-05-11 09:19:35	17.31	82.1	21.802	443.09	452.96	12.81	0.897	90.2	51.52	26.59	12.08	0.08383	0.10441	9.3264	131.389	3243342	2812762	1823732	1967725
1	57		3	3	B1	2009-05-11 09:19:36	17.31	82.1	21.8	442.41	452.27	12.78	0.897	90.25	51.52	26.6	12.08	0.08369	0.10442	9.3267	131.389	3243616	2812679	1823630	1967671
1	58		3	3	B1	2009-05-11 09:19:37	17.33	82.1	21.759	442.31	452.15	12.78	0.897	90.03	51.52	26.6	12.08	0.08337	0.10422	9.3269	131.389	3243750	2812013	1823735	1967448
1	59		3	3	B1	2009-05-11 09:19:38	17.31	82.11	21.782	443.39	453.26	12.77	0.897	90.13	51.54	26.6	12.08	0.08405	0.10441	9.3272	131.389	3242794	2812922	1823634	1967688
1	60		3	3	B1	2009-05-11 09:19:39	17.31	82.11	21.786	443.32	453.2	12.77	0.897	90.15	51.52	26.61	12.08	0.08379	0.10437	9.3275	131.389	3243397	2812807	1823634	1967649
1	61		3	3	B1	2009-05-11 09:19:40	17.31	82.11	21.785	444.03	453.92	12.77	0.897	90.14	51.52	26.61	12.08	0.08385	0.10431	9.3278	131.389	3243387	2812917	1823745	1967619
1	62		3	3	B1	2009-05-11 09:19:41	17.31	82.11	21.796	443.1	452.97	12.79	0.897	90.19	51.49	26.61	12.08	0.08373	0.10439	9.3281	131.389	3243552	2812773	1823667	1967684
1	63		3	3	B1	2009-05-11 09:19:42	17.31	82.11	21.792	442.5	452.36	12.77	0.897	90.23	51.49	26.61	12.08	0.08368	0.10439	9.3283	131.389	3243338	2812446	1823674	1967690
1	64		3	3	B1	2009-05-11 09:19:43	17.31	82.11	21.786	442.6	452.46	12.79	0.897	90.2	51.49	26.63	12.08	0.08371	0.1044	9.3286	131.389	3243319	2812510	1823624	1967662
1	65		3	3	B1	2009-05-11 09:19:44	17.31	82.12	21.776	443.82	453.7	12.79	0.897	90.17	51.54	26.63	12.08	0.08381	0.10434	9.3289	131.389	3243020	2812542	1823693	1967657
1	66		3	3	B1	2009-05-11 09:19:45	17.31	82.12	21.785	444.36	454.26	12.79	0.897	90.21	51.54	26.63	12.08	0.08398	0.10429	9.3292	131.389	3242140	2812167	1823814	1967660
1	67		3	3	B1	2009-05-11 09:19:46	17.33	82.11	21.778	448.18	458.16	12.78	0.897	90.11	51.52	26.63	12.08	0.08448	0.10425	9.3294	131.389	3241463	2812901	1823808	1967620
1	68		3	3	B1	2009-05-11 09:19:47	17.31	82.11	21.753	447	456.94	12.77	0.897	90.01	51.52	26.64	12.08	0.08434	0.10423	9.3297	131.389	3241882	2812877	1823830	1967576
1	69		3	3	B1	2009-05-11 09:19:48	17.3	82.1	21.773	447.3	457.25	12.77	0.897	90.14	51.49	26.64	12.08	0.08433	0.10438	9.33	131.389	3241449	2812392	1823751	1967691
1	70		3	3	B1	2009-05-11 09:19:49	17.31	82.1	21.768	447.76	457.72	12.77	0.897	90.12	51.52	26.64	12.08	0.08449	0.1043	9.3303	131.389	3241497	2812938	1823749	1967613
1	71		3	3	B1	2009-05-11 09:19:50	17.31	82.1	21.77	448.7	458.69	12.76	0.897	90.13	51.49	26.65	12.08	0.08457	0.10433	9.3306	131.389	3240995	2812715	1823760	1967678
1	72		3	3	B1	2009-05-11 09:19:51	17.31	82.11	21.788	448.92	458.92	12.77	0.897	90.21	51.49	26.65	12.07	0.08461	0.10432	9.3308	131.389	3241066	2812901	1823705	1967643
1	73		3	3	B1	2009-05-11 09:19:52	17.33	82.12	21.781	448.87	458.86	12.8	0.897	90.2	51.52	26.65	12.08	0.08448	0.10431	9.3311	131.389	3241181	2812622	1823748	1967629
1	74		3	3	B1	2009-05-11 09:19:53	17.32	82.12	21.781	448.46	458.44	12.77	0.897	90.14	51.54	26.65	12.08	0.08451	0.10431	9.3314	131.389	3241226	2812757	1823707	1967587
1	75		3	3	B1	2009-05-11 09:19:54	17.3	82.11	21.791	448.31	458.3	12.76	0.897	90.23	51.52	26.66	12.08	0.08457	0.10435	9.3317	131.389	3241355	2813015	1823706	1967658
1	76		3	3	B1	2009-05-11 09:19:55	17.3	82.11	21.771	448.03	458	12.78	0.897	90.14	51.49	26.66	12.08	0.08442	0.10433	9.3319	131.389	3241285	2812536	1823782	1967660
1	77		3	3	B1	2009-05-11 09:19:56	17.32	82.1	21.781	449.66	459.67	12.8	0.897	90.17	51.49	26.66	12.08	0.08471	0.10434	9.3322	131.389	3240966	2812988	1823783	1967680
1	78		3	3	B1	2009-05-11 09:19:57	17.33	82.1	21.761	449.46	459.46	12.8	0.897	90.09	51.49	26.66	12.08	0.08457	0.1042	9.3325	131.389	3240978	2812699	1823871	1967553
1	79		3	3	B1	2009-05-11 09:19:58	17.32	82.1	21.776	449.91	459.93	12.8	0.897	90.15	51.52	26.66	12.08	0.08456	0.10425	9.3328	131.389	3240837	2812552	1823822	1967598
1	80		3	3	B1	2009-05-11 09:19:59	17.32	82.11	21.757	450.46	460.48	12.77	0.897	90.08	51.52	26.67	12.08	0.08487	0.10424	9.3331	131.389	3240144	2812700	1823896	1967627
1	81		3	3	B1	2009-05-11 09:20:00	17.32	82.11	21.778	450.68	460.71	12.77	0.897	90.11	51.54	26.67	12.08	0.0847	0.1043	9.3333	131.389	3240225	2812376	1823735	1967591
1	82		3	3	B1	2009-05-11 09:20:01	17.32	82.11	21.76	451.74	461.79	12.77	0.897	90.04	51.52	26.67	12.08	0.08499	0.10428	9.3336	131.389	3239806	2812730	1823740	1967559
1	83		3	3	B1	2009-05-11 09:20:02	17.3	82.11	21.767	452.74	462.82	12.78	0.897	90.13	51.52	26.67	12.08	0.08505	0.1043	9.3339	131.389	3239509	2812611	1823790	1967628
1	84		3	3	B1	2009-05-11 09:20:03	17.3	82.1	21.768	452.24	462.3	12.78	0.897	90.12	51.49	26.68	12.08	0.08491	0.1043	9.3342	131.389	3239506	2812281	1823772	1967646
1	85		3	3	B1	2009-05-11 09:20:04	17.3	82.1	21.776	453.55	463.65	12.77	0.897	90.15	51.49	26.68	12.08	0.08521	0.10431	9.3344	131.389	3239410	2812938	1823789	1967640
1	86		3	3	B1	2009-05-11 09:20:05	17.3	82.1	21.734	452.32	462.37	12.77	0.897	89.98	51.52	26.68	12.08	0.08487	0.10408	9.3347	131.389	3239710	2812370	1823933	1967401
1	87		3	3	B1	2009-05-11 09:20:06	17.3	82.11	21.796	454	464.12	12.77	0.897	90.3	51.54	26.68	12.08	0.08516	0.10428	9.335	131.389	3239362	2812840	1823805	1967676
1	88		3	3	B1	2009-05-11 09:20:07	17.32	82.11	21.771	454.07	464.18	12.77	0.897	90.14	51.54	26.69	12.08	0.08541	0.10435	9.3353	131.389	3239007	2813099	1823799	1967714
1	89		3	3	B1	2009-05-11 09:20:08	17.3	82.11	21.765	453.43	463.52	12.75	0.897	90.12	51.54	26.69	12.08	0.08507	0.10428	9.3356	131.389	3239032	2812229	1823824	1967612
1	90		3	3	B1	2009-05-11 09:20:09	17.3	82.1	21.8	454.77	464.9	12.75	0.897	90.25	51.49	26.69	12.08	0.08535	0.1044	9.3358	131.389	3238855	2812801	1823705	1967716
1	91		3	3	B1	2009-05-11 09:20:10	17.3	82.1	21.786	454.73	464.86	12.76	0.897	90.19	51.52	26.69	12.08	0.08532	0.10429	9.3361	131.389	3238828	2812710	1823768	1967585
1	92		3	3	B1	2009-05-11 09:20:11	17.3	82.1	21.768	455	465.13	12.75	0.897	90.12	51.49	26.7	12.08	0.08534	0.10436	9.3364	131.389	3238463	2812473	1823703	1967669
1	93		3	3	B1	2009-05-11 09:20:12	17.3	82.1	21.778	455.01	465.14	12.76	0.897	90.22	51.52	26.7	12.08	0.08534	0.1043	9.3367	131.389	3238587	2812540	1823822	1967655
1	94		3	3	B1	2009-05-11 09:20:13	17.3	82.11	21.767	453.7	463.8	12.76	0.897	90.18	51.49	26.7	12.07	0.08509	0.1043	9.3369	131.389	3239410	2812663	1823807	1967681
1	95		3	3	B1	2009-05-11 09:20:14	17.3	82.11	21.773	452.27	462.34	12.76	0.897	90.21	51.52	26.7	12.08	0.085	0.10427	9.3372	131.389	3239681	2812680	1823832	1967650
1	96		3	3	B1	2009-05-11 09:20:15	17.29	82.12	21.753	452.91	462.98	12.75	0.897	90.14	51.54	26.7	12.08	0.08497	0.10419	9.3375	131.389	3239326	2812335	1823879	1967591
1	97		3	3	B1	2009-05-11 09:20:16	17.28	82.12	21.768	454.62	464.74	12.75	0.897	90.2	51.52	26.72	12.08	0.0853	0.10419	9.3378	131.389	3238650	2812574	1823949	1967657
1	98		3	3	B1	2009-05-11 09:20:17	17.29	82.11	21.757	455.69	465.83	12.76	0.897	90.14	51.52	26.72	12.08	0.0856	0.10423	9.3381	131.389	3238033	2812730	1823900	1967615
1	99		3	3	B1	2009-05-11 09:20:18	17.3	82.09	21.767	457.23	467.41	12.89	0.897	90.16	51.49	26.72	12.08	0.08561	0.10428	9.3383	131.389	3237619	2812411	1823868	1967665
1	100		3	3	B1	2009-05-11 09:20:19	17.29	82.1	21.757	457.68	467.86	12.77	0.897	90.19	51.49	26.73	12.08	0.08574	0.10425	9.3386	131.389	3237403	2812595	1823869	1967654
1	101		3	3	B1	2009-05-11 09:20:20	17.29	82.11	21.761	457.69	467.87	12.75	0.897	90.22	51.49	26.73	12.08	0.08576	0.10425	9.3389	131.389	3237312	2812570	1823870	1967656
1	102		3	3	B1	2009-05-11 09:20:21	17.29	82.11	21.76	459.88	470.11	12.75	0.897	90.15	51.52	26.73	12.08	0.08593	0.10425	9.3392	131.389	3236823	2812617	1823844	1967670
1	103		3	3	B1	2009-05-11 09:20:22	17.28	82.11	21.761	457.9	468.09	12.74	0.897	90.22	51.54	26.73	12.08	0.08559	0.10422	9.3394	131.389	3237576	2812360	1823862	1967587
1	104		3	3	B1	2009-05-11 09:20:23	17.28	82.11	21.753	457.32	467.49	12.66	0.897	90.18	51.54	26.73	12.08	0.0856	0.10425	9.3397	131.389	3237995	2812746	1823792	1967571
1	105		3	3	B1	2009-05-11 09:20:24	17.28	82.11	21.769	457.11	467.28	12.74	0.897	90.25	51.52	26.74	12.07	0.08568	0.10427	9.34	131.389	3238026	2812975	1823824	1967640
1	106		3	3	B1	2009-05-11 09:20:25	17.27	82.1	21.768	458.22	468.42	12.74	0.897	90.29	51.52	26.74	12.08	0.08584	0.10426	9.3403	131.389	3237400	2812795	1823784	1967537
1	107		3	3	B1	2009-05-11 09:20:26	17.27	82.1	21.756	458.06	468.25	12.76	0.897	90.24	51.49	26.74	12.08	0.08573	0.10424	9.3406	131.389	3237557	2812702	1823841	1967602
1	108		3	3	B1	2009-05-11 09:20:27	17.27	82.1	21.753	457.16	467.32	12.79	0.897	90.23	51.49	26.74	12.08	0.08567	0.10427	9.3408	131.389	3237341	2812363	1823796	1967604
1	109		3	3	B1	2009-05-11 09:20:28	17.27	82.11	21.75	458.78	468.98	12.74	0.897	90.28	51.52	26.75	12.08	0.08603	0.10423	9.3411	131.389	3236981	2812969	1823924	1967670
1	110		3	3	B1	2009-05-11 09:20:29	17.27	82.11	21.767	461.65	471.92	12.76	0.897	90.35	51.54	26.75	12.08	0.08637	0.10434	9.3414	131.389	3235831	2812856	1823733	1967665
1	111		3	3	B1	2009-05-11 09:20:30	17.27	82.1	21.766	460.99	471.25	12.76	0.897	90.34	51.54	26.75	12.08	0.08619	0.10428	9.3417	131.389	3235590	2812120	1823859	1967658
1	112		3	3	B1	2009-05-11 09:20:31	17.28	82.1	21.76	462.39	472.68	12.78	0.897	90.31	51.52	26.75	12.08	0.08652	0.10424	9.3419	131.389	3235225	2812701	1823881	1967635
1	113		3	3	B1	2009-05-11 09:20:32	17.27	82.1	21.731	462.28	472.55	12.76	0.897	90.19	51.52	26.76	12.08	0.08623	0.10418	9.3422	131.389	3235984	2812648	1823906	1967595
1	114		3	3	B1	2009-05-11 09:20:33	17.28	82.11	21.774	460.88	471.14	12.88	0.897	90.33	51.49	26.76	12.08	0.08625	0.10431	9.3425	131.389	3236226	2812914	1823722	1967639
1	115		3	3	B1	2009-05-11 09:20:34	17.27	82.11	21.729	461.47	471.72	12.76	0.897	90.14	51.49	26.76	12.08	0.0862	0.10415	9.3428	131.389	3236086	2812583	1823872	1967427
1	116		3	3	B1	2009-05-11 09:20:35	17.27	82.11	21.787	462.47	472.77	12.76	0.897	90.38	51.49	26.77	12.07	0.08646	0.10426	9.3431	131.389	3235563	2812844	1823854	1967647
1	117		3	3	B1	2009-05-11 09:20:36	17.27	82.11	21.755	462.69	472.98	12.79	0.897	90.3	51.49	26.77	12.08	0.08644	0.10422	9.3433	131.389	3235521	2812814	1823852	1967615
1	118		3	3	B1	2009-05-11 09:20:37	17.26	82.12	21.752	463.05	473.35	12.74	0.897	90.3	51.54	26.77	12.08	0.0864	0.10418	9.3436	131.389	3235331	2812546	1823833	1967522
1	119		3	3	B1	2009-05-11 09:20:38	17.27	82.12	21.755	463.32	473.62	12.78	0.897	90.32	51.54	26.77	12.08	0.08647	0.10417	9.3439	131.389	3235325	2812694	1823867	1967530
2	0		3	3	B1	2009-05-11 09:20:38	17.36	82.1	21.795	416.33	425.61	12.85	0.897	89.94	51.5	26.43	12.08	0.08008	0.10441	9.3439	131.389	3235325	2812694	1823867	1967530
3	59.5		3	3	B1	2009-05-11 09:20:38	17.31	82.11	21.783	442.57	452.43	12.79	0.897	90.15	51.52	26.61	12.08	0.08369	0.10433	9.3439	131.389	3235325	2812694	1823867	1967530
4	119		3	3	B1	2009-05-11 09:20:38	0.1	0.03	0.111	46.78	47.8	0.29	0	0.5	0.05	0.34	0.02	0.00653	0.00058	9.3439	131.389	3235325	2812694	1823867	1967530
CrvFitStatus:	Exp		3	3	B1
Exp_Flux:	2.48		3	3	B1
Exp_FluxCV:	1.7		3	3	B1
Exp_dCdry/dt:	0.387		3	3	B1
Exp_R2:	0.986		3	3	B1
Exp_SSN:	1.1412		3	3	B1
Exp_SE:	0.004		3	3	B1
Exp_a:	0.0012814		3	3	B1
Exp_Cx:	727.8		3	3	B1
Exp_Co:	425.6		3	3	B1
Exp_t0:	-15.3		3	3	B1
Exp_Iter:	2		3	3	B1
Exp_MaxIter:	10		3	3	B1
Lin_Flux:	2.21		3	3	B1
Lin_FluxCV:	1.8		3	3	B1
Lin_dCdry/dt:	0.345		3	3	B1
Lin_R2:	0.9858		3	3	B1
Lin_SSN:	1.1622		3	3	B1
Lin_SE:	0.004		3	3	B1
Crv_Domain:	90		3	3	B1
Crv_#Smp:	90		3	3	B1
Dead Band:	00:30:00		3	3	B1
TimeClosing:	18		3	3	B1
			3	3	B1
			3	3	B1
LI-8100:	1c8	4	4	4	B2	81	54f9	1d7	183
File Name:	HLB511		4	4	B2
Instrument Name:	LI-8100		4	4	B2
Serial Number:	81A-0368		4	4	B2
Software:	2.0.0		4	4	B2	LI-8100 File Viewer 2.0.0
Comments:	2		4	4	B2
Obs#:	4		4	4	B2
Port#:	0		4	4	B2
Label:	SNJ		4	4	B2
Observation Length:	02:00:00		4	4	B2
Observation Delay:	01:00:00		4	4	B2
IRGA Averaging:	1		4	4	B2
Flow8100:	10		4	4	B2
FlowMux:	0		4	4	B2
Tmux:	0		4	4	B2
Virga:	19		4	4	B2
Vmux:	55		4	4	B2
Vext:	0		4	4	B2
Vcham:	4823.9		4	4	B2
Offset:	4		4	4	B2
Area:	317.8		4	4	B2
Vtotal:	6114.1		4	4	B2
V3 Info:	0		4	4	B2	M=0.43	B=0.56
Labels_01:	22		4	4	B2
Type	Etime		4	4	B2	Date	Tcham	Pressure	H2O	CO2	Cdry	T4	V3	RH	Tbench	Tboard	Vin	CO2ABS	H2OABS	Hour	DOY	RAWCO2	RAWCO2REF	RAWH2O	RAWH2OREF
1	-1		4	4	B2	2009-05-11 09:25:03	17.3	82.09	21.615	398.99	407.81	11.17	0.68	89.53	51.49	26.84	12.08	0.07751	0.10382	9.4175	131.392	3262110	2812890	1824596	1967617
1	-1		4	4	B2	2009-05-11 09:25:04	17.29	82.1	21.592	398.2	406.99	11.13	0.68	89.45	51.52	26.86	11.98	0.07754	0.10368	9.4178	131.392	3261472	2812460	1824774	1967591
1	-1		4	4	B2	2009-05-11 09:25:05	17.29	82.11	21.572	399.09	407.89	11.13	0.68	89.43	51.54	26.87	11.96	0.07762	0.10361	9.4181	131.392	3261807	2812908	1824827	1967482
1	-1		4	4	B2	2009-05-11 09:25:06	17.28	82.11	21.595	399.4	408.22	11.11	0.68	89.53	51.54	26.89	11.95	0.07769	0.10369	9.4183	131.392	3261553	2812855	1824804	1967586
1	-1		4	4	B2	2009-05-11 09:25:07	17.28	82.1	21.6	398.07	406.86	11.11	0.68	89.54	51.52	26.9	11.95	0.07719	0.10376	9.4186	131.392	3262676	2812554	1824697	1967607
1	-1		4	4	B2	2009-05-11 09:25:08	17.28	82.1	21.579	396.65	405.4	11.16	0.68	89.51	51.52	26.91	11.95	0.07736	0.10368	9.4189	131.392	3262537	2812849	1824863	1967629
1	-1		4	4	B2	2009-05-11 09:25:09	17.28	82.09	21.579	396.19	404.93	11.16	0.68	89.5	51.49	26.92	11.95	0.07728	0.10368	9.4192	131.392	3262469	2812614	1824823	1967607
1	-1		4	4	B2	2009-05-11 09:25:10	17.28	82.09	21.571	397.91	406.68	10.98	0.68	89.46	51.49	26.93	11.94	0.07751	0.1036	9.4194	131.392	3261949	2812744	1825063	1967709
1	-1		4	4	B2	2009-05-11 09:25:11	17.28	82.1	21.552	397.57	406.33	11.13	0.68	89.39	51.49	26.94	11.94	0.07747	0.10357	9.4197	131.392	3262387	2813055	1824975	1967600
1	-1		4	4	B2	2009-05-11 09:25:12	17.28	82.11	21.584	398.16	406.94	11.11	0.68	89.54	51.52	26.95	11.94	0.07763	0.10365	9.42	131.393	3262057	2813184	1824885	1967640
1	-1		4	4	B2	2009-05-11 09:25:13	17.28	82.12	21.554	397.64	406.4	11.03	0.68	89.42	51.54	26.96	11.94	0.07739	0.10361	9.4203	131.393	3262369	2812887	1824888	1967614
1	-1		4	4	B2	2009-05-11 09:25:14	17.28	82.12	21.574	397.35	406.11	11.11	0.951	89.51	51.52	26.96	11.95	0.07738	0.1037	9.4206	131.393	3262095	2812570	1824823	1967673
1	-1		4	4	B2	2009-05-11 09:25:15	17.28	82.11	21.55	398.66	407.44	11.08	0.951	89.4	51.52	26.98	11.94	0.07759	0.10355	9.4208	131.393	3261622	2812690	1825047	1967625
1	-1		4	4	B2	2009-05-11 09:25:16	17.27	82.1	21.575	398.82	407.61	11.11	0.951	89.49	51.49	26.99	11.94	0.07763	0.1036	9.4211	131.393	3261879	2812987	1824955	1967599
1	-1		4	4	B2	2009-05-11 09:25:17	17.27	82.09	21.574	400.23	409.05	11.11	0.951	89.47	51.49	27	11.94	0.078	0.10367	9.4214	131.393	3260598	2812824	1824926	1967690
1	-1		4	4	B2	2009-05-11 09:25:18	17.27	82.09	21.544	402.33	411.19	11.13	0.951	89.35	51.49	27.01	11.94	0.07805	0.10364	9.4217	131.393	3260875	2813193	1824913	1967629
1	-1		4	4	B2	2009-05-11 09:25:19	17.26	82.1	21.552	402.77	411.64	11.11	0.951	89.45	51.52	27.02	11.94	0.07812	0.10362	9.4219	131.393	3260003	2812619	1825033	1967707
1	-1		4	4	B2	2009-05-11 09:25:20	17.26	82.1	21.528	400.92	409.74	11.08	0.951	89.35	51.54	27.03	11.98	0.07791	0.10351	9.4222	131.393	3260828	2812804	1825081	1967559
1	0		4	4	B2	2009-05-11 09:25:21	17.25	82.1	21.504	401.42	410.24	11.11	0.951	89.31	51.54	27.04	12.04	0.07785	0.10339	9.4225	131.393	3260603	2812458	1825291	1967565
1	1		4	4	B2	2009-05-11 09:25:22	17.25	82.1	21.501	402.45	411.29	11.08	0.951	89.3	51.52	27.05	12.04	0.07819	0.10338	9.4228	131.393	3260067	2812895	1825324	1967615
1	2		4	4	B2	2009-05-11 09:25:23	17.24	82.09	21.492	403.87	412.74	11.11	0.951	89.3	51.52	27.05	12.05	0.07815	0.10344	9.4231	131.393	3259610	2812325	1825343	1967684
1	3		4	4	B2	2009-05-11 09:25:24	17.24	82.09	21.456	403.91	412.77	11.12	0.951	89.15	51.49	27.07	12.05	0.07813	0.10329	9.4233	131.393	3259991	2812582	1825488	1967550
1	4		4	4	B2	2009-05-11 09:25:25	17.23	82.09	21.449	404.58	413.45	11.08	0.951	89.18	51.49	27.08	12.05	0.07849	0.10324	9.4236	131.393	3259510	2813130	1825663	1967698
1	5		4	4	B2	2009-05-11 09:25:26	17.22	82.09	21.421	403.03	411.85	11.11	0.951	89.07	51.52	27.09	12.05	0.0782	0.10318	9.4239	131.393	3259706	2812555	1825714	1967633
1	6		4	4	B2	2009-05-11 09:25:27	17.21	82.1	21.386	404.87	413.72	11.11	0.951	88.99	51.52	27.09	12.05	0.07842	0.10299	9.4242	131.393	3259396	2812855	1825925	1967512
1	7		4	4	B2	2009-05-11 09:25:28	17.2	82.1	21.384	404.61	413.45	11.07	0.951	89.04	51.54	27.1	12.05	0.07845	0.10297	9.4244	131.393	3259220	2812794	1826009	1967574
1	8		4	4	B2	2009-05-11 09:25:29	17.19	82.1	21.371	405.95	414.81	11.08	0.951	89.04	51.52	27.11	12.05	0.07844	0.10301	9.4247	131.393	3259487	2813014	1825994	1967652
1	9		4	4	B2	2009-05-11 09:25:30	17.19	82.09	21.365	404.56	413.39	11.07	0.951	89.06	51.52	27.11	12.05	0.07824	0.10298	9.425	131.393	3259279	2812270	1826191	1967749
1	10		4	4	B2	2009-05-11 09:25:31	17.19	82.09	21.345	406.83	415.71	11.08	0.951	89.03	51.52	27.12	12.05	0.07872	0.10293	9.4253	131.393	3258375	2812735	1826136	1967625
1	11		4	4	B2	2009-05-11 09:25:32	17.16	82.08	21.326	407	415.87	11.07	0.951	89	51.52	27.13	12.05	0.0789	0.1029	9.4256	131.393	3258119	2812944	1826259	1967668
1	12		4	4	B2	2009-05-11 09:25:33	17.15	82.09	21.303	407.45	416.32	11.07	0.951	88.91	51.52	27.13	12.05	0.07874	0.10286	9.4258	131.393	3258497	2812908	1826319	1967708
1	13		4	4	B2	2009-05-11 09:25:34	17.14	82.09	21.281	406.66	415.5	11.07	0.951	88.88	51.54	27.15	12.04	0.07888	0.10274	9.4261	131.393	3257758	2812625	1826418	1967585
1	14		4	4	B2	2009-05-11 09:25:35	17.13	82.1	21.3	410.76	419.7	11.08	0.951	89.02	51.54	27.15	12.06	0.07939	0.10272	9.4264	131.393	3257095	2813309	1826506	1967611
1	15		4	4	B2	2009-05-11 09:25:36	17.13	82.1	21.273	409.46	418.36	11.07	0.951	88.97	51.52	27.16	12.06	0.07881	0.10264	9.4267	131.393	3257703	2812430	1826570	1967609
1	16		4	4	B2	2009-05-11 09:25:37	17.14	82.1	21.281	407.72	416.58	11.11	0.951	89.06	51.52	27.16	12.06	0.07905	0.10266	9.4269	131.393	3257758	2813000	1826604	1967602
1	17		4	4	B2	2009-05-11 09:25:38	17.12	82.09	21.264	408.49	417.36	11.18	0.951	89.03	51.52	27.17	12.06	0.07897	0.10269	9.4272	131.393	3257789	2812833	1826658	1967712
1	18		4	4	B2	2009-05-11 09:25:39	17.11	82.09	21.223	408.61	417.47	11.07	0.951	88.86	51.52	27.18	12.06	0.07899	0.10253	9.4275	131.393	3257624	2812783	1826815	1967626
1	19		4	4	B2	2009-05-11 09:25:40	17.1	82.09	21.221	406.74	415.56	11.07	0.951	88.91	51.49	27.18	12.06	0.07883	0.1025	9.4278	131.393	3258402	2813003	1826846	1967581
1	20		4	4	B2	2009-05-11 09:25:41	17.09	82.1	21.224	409.47	418.35	11.07	0.951	88.99	51.52	27.19	12.05	0.07922	0.10259	9.4281	131.393	3257215	2813019	1826830	1967758
1	21		4	4	B2	2009-05-11 09:25:42	17.1	82.1	21.212	409.71	418.59	11.08	0.951	88.94	51.52	27.2	12.05	0.07915	0.10253	9.4283	131.393	3256849	2812524	1826893	1967703
1	22		4	4	B2	2009-05-11 09:25:43	17.08	82.1	21.188	411.61	420.52	10.97	0.951	88.89	51.54	27.2	12.05	0.07947	0.10248	9.4286	131.393	3256501	2813031	1826938	1967662
1	23		4	4	B2	2009-05-11 09:25:44	17.08	82.09	21.182	411.54	420.45	11.08	0.951	88.91	51.52	27.21	12.05	0.07942	0.10244	9.4289	131.393	3256603	2812962	1826998	1967614
1	24		4	4	B2	2009-05-11 09:25:45	17.07	82.09	21.19	412.78	421.72	11.08	0.951	88.95	51.52	27.21	12.06	0.0796	0.10244	9.4292	131.393	3256077	2812952	1827086	1967709
1	25		4	4	B2	2009-05-11 09:25:46	17.07	82.09	21.151	413.91	422.85	11.08	0.951	88.84	51.52	27.22	12.06	0.07968	0.10231	9.4294	131.393	3255936	2813043	1827210	1967607
1	26		4	4	B2	2009-05-11 09:25:47	17.06	82.09	21.152	412.7	421.62	11.06	0.951	88.9	51.49	27.22	12.06	0.0796	0.10227	9.4297	131.393	3255893	2812809	1827253	1967592
1	27		4	4	B2	2009-05-11 09:25:48	17.04	82.09	21.129	413.34	422.26	11.07	0.951	88.86	51.52	27.24	12.06	0.07966	0.10219	9.43	131.393	3255390	2812564	1827341	1967573
1	28		4	4	B2	2009-05-11 09:25:49	17.04	82.09	21.112	413.1	422.01	11.07	0.951	88.79	51.52	27.24	12.05	0.07975	0.10218	9.4303	131.393	3255840	2813178	1827302	1967496
1	29		4	4	B2	2009-05-11 09:25:50	17.05	82.1	21.125	413.23	422.15	11.08	0.951	88.91	51.54	27.25	12.06	0.07972	0.10217	9.4306	131.393	3255715	2813000	1827417	1967611
1	30		4	4	B2	2009-05-11 09:25:51	17.03	82.09	21.117	414.96	423.91	11.07	0.951	88.92	51.54	27.25	12.06	0.07982	0.10221	9.4308	131.393	3255168	2812726	1827417	1967642
1	31		4	4	B2	2009-05-11 09:25:52	17.04	82.09	21.11	414.98	423.93	11.08	0.951	88.89	51.52	27.26	12.05	0.07991	0.10212	9.4311	131.393	3254922	2812744	1827531	1967609
1	32		4	4	B2	2009-05-11 09:25:53	17.03	82.09	21.097	414.33	423.26	11.08	0.951	88.84	51.52	27.26	12.05	0.07993	0.10207	9.4314	131.393	3255160	2813049	1827526	1967544
1	33		4	4	B2	2009-05-11 09:25:54	17.03	82.09	21.102	414.07	423	11.08	0.951	88.91	51.49	27.27	12.05	0.07985	0.10208	9.4317	131.393	3255321	2812992	1827539	1967578
1	34		4	4	B2	2009-05-11 09:25:55	17.01	82.09	21.065	415.07	424	11.04	0.951	88.76	51.49	27.27	12.05	0.07994	0.10204	9.4319	131.393	3255061	2813003	1827584	1967549
1	35		4	4	B2	2009-05-11 09:25:56	16.99	82.1	21.09	416.14	425.11	11.04	0.951	88.93	51.52	27.28	12.04	0.08011	0.10214	9.4322	131.393	3254270	2812777	1827506	1967693
1	36		4	4	B2	2009-05-11 09:25:57	16.99	82.1	21.062	416.74	425.71	11.07	0.951	88.87	51.54	27.28	12.06	0.08012	0.10199	9.4325	131.393	3254168	2812683	1827723	1967616
1	37		4	4	B2	2009-05-11 09:25:58	16.99	82.1	21.073	416.49	425.45	11.07	0.951	88.97	51.52	27.29	12.06	0.08005	0.10207	9.4328	131.393	3253961	2812280	1827703	1967691
1	38		4	4	B2	2009-05-11 09:25:59	16.98	82.1	21.043	418.09	427.08	11.07	0.951	88.9	51.52	27.29	12.05	0.08027	0.10195	9.4331	131.393	3253916	2812844	1827766	1967582
1	39		4	4	B2	2009-05-11 09:26:00	16.99	82.09	21.063	417.99	426.98	11.06	0.951	88.97	51.52	27.3	12.06	0.08033	0.102	9.4333	131.393	3253849	2812898	1827856	1967730
1	40		4	4	B2	2009-05-11 09:26:01	16.97	82.09	21.042	418.6	427.6	11.17	0.951	88.89	51.52	27.3	12.06	0.08039	0.10188	9.4336	131.393	3253896	2813122	1828016	1967728
1	41		4	4	B2	2009-05-11 09:26:02	16.98	82.08	21.027	418.78	427.78	11.08	0.951	88.87	51.49	27.32	12.05	0.08049	0.1019	9.4339	131.393	3253373	2812900	1827988	1967698
1	42		4	4	B2	2009-05-11 09:26:03	16.98	82.09	21.007	418.97	427.96	11.08	0.951	88.79	51.49	27.32	12.05	0.08043	0.10179	9.4342	131.393	3253591	2812974	1828063	1967612
1	43		4	4	B2	2009-05-11 09:26:04	16.95	82.09	21.012	419.08	428.07	11.07	0.951	88.87	51.52	27.32	12.05	0.08051	0.10182	9.4344	131.393	3253343	2813012	1828020	1967649
1	44		4	4	B2	2009-05-11 09:26:05	16.94	82.1	21.02	417.73	426.7	11.02	0.951	88.97	51.54	27.33	12.05	0.0803	0.1019	9.4347	131.393	3253715	2812786	1827984	1967753
1	45		4	4	B2	2009-05-11 09:26:06	16.94	82.11	21.008	417.44	426.4	11.04	0.951	88.93	51.54	27.33	12.05	0.08042	0.10176	9.435	131.393	3253881	2813225	1828084	1967608
1	46		4	4	B2	2009-05-11 09:26:07	16.93	82.1	21.002	418.71	427.69	11.04	0.951	88.95	51.52	27.34	12.05	0.08063	0.10179	9.4353	131.393	3253027	2813001	1828027	1967569
1	47		4	4	B2	2009-05-11 09:26:08	16.93	82.08	21.014	419.35	428.35	11.07	0.951	89.04	51.52	27.34	12.06	0.08058	0.10183	9.4356	131.393	3253277	2813034	1828059	1967635
1	48		4	4	B2	2009-05-11 09:26:09	16.92	82.08	21.004	420.28	429.3	11.02	0.951	89.05	51.49	27.34	12.05	0.08081	0.10181	9.4358	131.393	3253019	2813417	1828140	1967683
1	49		4	4	B2	2009-05-11 09:26:10	16.92	82.09	20.993	420.49	429.51	11.04	0.951	89.02	51.52	27.35	12.05	0.08058	0.1017	9.4361	131.393	3252913	2812807	1828122	1967531
1	50		4	4	B2	2009-05-11 09:26:11	16.92	82.1	20.978	421.73	430.77	11.04	0.951	89.02	51.52	27.35	12.05	0.08087	0.10168	9.4364	131.393	3251934	2812705	1828307	1967697
1	51		4	4	B2	2009-05-11 09:26:12	16.91	82.1	20.975	422.63	431.69	10.97	0.951	89.01	51.54	27.36	12.05	0.0809	0.10172	9.4367	131.393	3252108	2812894	1828237	1967668
1	52		4	4	B2	2009-05-11 09:26:13	16.92	82.1	20.982	422.43	431.48	11.08	0.951	89.04	51.54	27.36	12.05	0.08095	0.10178	9.4369	131.393	3251828	2812765	1828156	1967682
1	53		4	4	B2	2009-05-11 09:26:14	16.9	82.09	20.993	423.95	433.04	11.04	0.951	89.13	51.52	27.36	12.05	0.08124	0.10179	9.4372	131.393	3251335	2813079	1828160	1967707
1	54		4	4	B2	2009-05-11 09:26:15	16.9	82.09	20.964	421.28	430.3	11.02	0.951	89.01	51.52	27.37	12.05	0.08074	0.1017	9.4375	131.393	3252205	2812565	1828188	1967579
1	55		4	4	B2	2009-05-11 09:26:16	16.9	82.09	20.969	421.5	430.53	11.02	0.951	89.03	51.52	27.37	12.05	0.08083	0.10169	9.4378	131.393	3252039	2812613	1828290	1967625
1	56		4	4	B2	2009-05-11 09:26:17	16.9	82.09	20.982	423.43	432.5	11.04	0.951	89.14	51.49	27.38	12.04	0.0811	0.10179	9.4381	131.393	3251416	2812781	1828239	1967757
1	57		4	4	B2	2009-05-11 09:26:18	16.89	82.1	20.95	425.79	434.9	10.94	0.951	89.01	51.52	27.38	12.04	0.08144	0.10165	9.4383	131.393	3250599	2813005	1828303	1967642
1	58		4	4	B2	2009-05-11 09:26:19	16.89	82.11	20.954	425.64	434.75	11.07	0.951	89.1	51.52	27.39	12.05	0.08129	0.10161	9.4386	131.393	3250856	2812852	1828374	1967650
1	59		4	4	B2	2009-05-11 09:26:20	16.88	82.11	20.949	425.39	434.49	11.04	0.951	89.08	51.54	27.39	12.05	0.08136	0.10164	9.4389	131.393	3250851	2812967	1828342	1967627
1	60		4	4	B2	2009-05-11 09:26:21	16.88	82.1	20.955	423.64	432.71	11.04	0.951	89.09	51.52	27.39	12.05	0.08097	0.10166	9.4392	131.393	3251801	2812801	1828344	1967674
1	61		4	4	B2	2009-05-11 09:26:22	16.89	82.1	20.943	426.29	435.41	11.03	0.951	89.1	51.52	27.41	12.05	0.08155	0.10159	9.4394	131.393	3250481	2813148	1828430	1967635
1	62		4	4	B2	2009-05-11 09:26:23	16.87	82.1	20.944	426.94	436.07	11.07	0.951	89.1	51.52	27.41	12.05	0.08166	0.10162	9.4397	131.393	3249888	2812921	1828353	1967607
1	63		4	4	B2	2009-05-11 09:26:24	16.87	82.09	20.939	426.3	435.42	11.04	0.955	89.07	51.49	27.41	12.05	0.08153	0.10161	9.44	131.393	3250393	2813020	1828411	1967643
1	64		4	4	B2	2009-05-11 09:26:25	16.87	82.09	20.949	426.81	435.94	11.02	0.955	89.17	51.49	27.42	12.05	0.08153	0.10168	9.4403	131.393	3250343	2812965	1828325	1967678
1	65		4	4	B2	2009-05-11 09:26:26	16.86	82.1	20.912	424.96	434.04	11.02	0.955	89.02	51.52	27.42	12.05	0.08117	0.10151	9.4406	131.393	3250496	2812173	1828559	1967623
1	66		4	4	B2	2009-05-11 09:26:27	16.86	82.1	20.933	426.93	436.06	11.02	0.955	89.17	51.54	27.42	12.05	0.08161	0.10149	9.4408	131.393	3250244	2813093	1828508	1967540
1	67		4	4	B2	2009-05-11 09:26:28	16.85	82.1	20.928	427.4	436.54	11.07	0.955	89.15	51.54	27.43	12.05	0.08171	0.10155	9.4411	131.393	3249651	2812842	1828590	1967733
1	68		4	4	B2	2009-05-11 09:26:29	16.86	82.11	20.928	426.54	435.66	11.08	0.955	89.16	51.52	27.43	12.04	0.08144	0.10151	9.4414	131.393	3250647	2813092	1828470	1967593
1	69		4	4	B2	2009-05-11 09:26:30	16.85	82.09	20.917	426.04	435.14	11.04	0.955	89.15	51.52	27.43	12.05	0.08141	0.10144	9.4417	131.393	3250469	2812741	1828650	1967549
1	70		4	4	B2	2009-05-11 09:26:31	16.85	82.09	20.912	426.36	435.47	11.03	0.955	89.12	51.49	27.44	12.05	0.08164	0.10154	9.4419	131.393	3249972	2812887	1828589	1967683
1	71		4	4	B2	2009-05-11 09:26:32	16.82	82.09	20.907	427.12	436.24	11.07	0.955	89.16	51.49	27.44	12.05	0.08141	0.10151	9.4422	131.393	3249872	2812267	1828585	1967645
1	72		4	4	B2	2009-05-11 09:26:33	16.82	82.09	20.914	428.43	437.58	11.01	0.955	89.19	51.52	27.45	12.05	0.08172	0.10153	9.4425	131.393	3249354	2812608	1828573	1967684
1	73		4	4	B2	2009-05-11 09:26:34	16.81	82.1	20.904	429.61	438.78	11.02	0.955	89.21	51.54	27.45	12.05	0.08186	0.10145	9.4428	131.393	3249190	2812825	1828679	1967638
1	74		4	4	B2	2009-05-11 09:26:35	16.81	82.1	20.904	429.14	438.3	11.04	0.955	89.21	51.54	27.45	12.05	0.08192	0.10145	9.4431	131.393	3249324	2813102	1828758	1967725
1	75		4	4	B2	2009-05-11 09:26:36	16.81	82.09	20.888	429.01	438.16	11.02	0.955	89.19	51.52	27.46	12.04	0.08177	0.10136	9.4433	131.393	3249570	2812920	1828750	1967555
1	76		4	4	B2	2009-05-11 09:26:37	16.8	82.08	20.903	429.26	438.42	11.04	0.955	89.3	51.52	27.46	12.05	0.08189	0.10155	9.4436	131.393	3248888	2812557	1828646	1967715
1	77		4	4	B2	2009-05-11 09:26:38	16.8	82.08	20.872	432	441.21	11.04	0.955	89.17	51.49	27.46	12.04	0.08222	0.10136	9.4439	131.393	3248433	2813087	1828782	1967586
1	78		4	4	B2	2009-05-11 09:26:39	16.8	82.08	20.881	431.29	440.49	11.04	0.955	89.21	51.49	27.47	12.05	0.08224	0.10145	9.4442	131.394	3248391	2813065	1828752	1967693
1	79		4	4	B2	2009-05-11 09:26:40	16.79	82.09	20.877	431.44	440.64	11.01	0.955	89.26	51.52	27.47	12.04	0.08217	0.10142	9.4444	131.394	3247938	2812562	1828664	1967612
1	80		4	4	B2	2009-05-11 09:26:41	16.81	82.09	20.885	431.2	440.4	11.03	0.955	89.29	51.52	27.48	12.04	0.08209	0.10142	9.4447	131.394	3248506	2812810	1828754	1967666
1	81		4	4	B2	2009-05-11 09:26:42	16.81	82.1	20.866	429.6	438.76	11.06	0.955	89.22	51.54	27.49	12.05	0.08185	0.10136	9.445	131.394	3249240	2812847	1828790	1967591
1	82		4	4	B2	2009-05-11 09:26:43	16.79	82.09	20.872	429.69	438.85	11.02	0.955	89.24	51.52	27.49	12.05	0.08209	0.10146	9.4453	131.394	3248547	2812811	1828672	1967623
1	83		4	4	B2	2009-05-11 09:26:44	16.8	82.09	20.881	431.17	440.36	11.02	0.955	89.27	51.52	27.5	12.05	0.08218	0.10142	9.4456	131.394	3247959	2812535	1828779	1967666
1	84		4	4	B2	2009-05-11 09:26:45	16.78	82.09	20.879	432.62	441.85	11.02	0.955	89.27	51.52	27.5	12.05	0.08232	0.1014	9.4458	131.394	3248077	2812996	1828898	1967756
1	85		4	4	B2	2009-05-11 09:26:46	16.78	82.09	20.88	431.62	440.82	11.02	0.955	89.33	51.49	27.5	12.05	0.08226	0.1014	9.4461	131.394	3247798	2812632	1828808	1967680
1	86		4	4	B2	2009-05-11 09:26:47	16.8	82.09	20.856	433.3	442.53	11.03	0.955	89.22	51.52	27.5	12.04	0.08238	0.10134	9.4464	131.394	3247729	2812861	1828946	1967693
1	87		4	4	B2	2009-05-11 09:26:48	16.77	82.09	20.833	432.9	442.11	11.02	0.955	89.13	51.52	27.51	12.04	0.08248	0.10121	9.4467	131.394	3247459	2812921	1828994	1967531
1	88		4	4	B2	2009-05-11 09:26:49	16.77	82.1	20.865	435.28	444.56	11.02	0.955	89.33	51.52	27.51	12.04	0.08265	0.10141	9.4469	131.394	3246941	2812891	1828831	1967736
1	89		4	4	B2	2009-05-11 09:26:50	16.77	82.1	20.854	433.45	442.68	11.02	0.955	89.28	51.54	27.51	12.05	0.08232	0.10134	9.4472	131.394	3247450	2812544	1828780	1967581
1	90		4	4	B2	2009-05-11 09:26:51	16.77	82.1	20.855	433.73	442.97	11.04	0.955	89.29	51.54	27.52	12.04	0.08245	0.10135	9.4475	131.394	3247443	2812777	1828911	1967674
1	91		4	4	B2	2009-05-11 09:26:52	16.76	82.09	20.853	434.6	443.85	11.01	0.955	89.33	51.52	27.52	12.06	0.08264	0.10135	9.4478	131.394	3246666	2812596	1828967	1967724
1	92		4	4	B2	2009-05-11 09:26:53	16.76	82.08	20.857	435.45	444.73	11.01	0.955	89.33	51.52	27.52	12.05	0.08274	0.10131	9.4481	131.394	3246672	2812861	1829000	1967698
1	93		4	4	B2	2009-05-11 09:26:54	16.76	82.09	20.844	435.09	444.35	11.01	0.955	89.29	51.49	27.52	12.05	0.08273	0.10125	9.4483	131.394	3246708	2812887	1829019	1967647
1	94		4	4	B2	2009-05-11 09:26:55	16.76	82.09	20.861	435.18	444.45	10.91	0.955	89.42	51.52	27.53	12.05	0.08262	0.10135	9.4486	131.394	3246696	2812612	1828902	1967694
1	95		4	4	B2	2009-05-11 09:26:56	16.76	82.1	20.831	435.42	444.68	11.04	0.955	89.3	51.52	27.53	12.05	0.08259	0.10124	9.4489	131.394	3246823	2812695	1828965	1967603
1	96		4	4	B2	2009-05-11 09:26:57	16.76	82.1	20.839	435.03	444.29	11.03	0.955	89.33	51.54	27.54	12.05	0.08268	0.1012	9.4492	131.394	3247037	2813047	1829070	1967609
1	97		4	4	B2	2009-05-11 09:26:58	16.76	82.1	20.838	435.46	444.73	11.01	0.955	89.33	51.52	27.54	12.04	0.08292	0.10125	9.4494	131.394	3246342	2813113	1829003	1967656
1	98		4	4	B2	2009-05-11 09:26:59	16.75	82.1	20.837	436.7	445.99	10.98	0.955	89.32	51.52	27.54	12.04	0.08301	0.10128	9.4497	131.394	3246146	2813086	1828926	1967554
1	99		4	4	B2	2009-05-11 09:27:00	16.75	82.09	20.823	438.96	448.29	11.04	0.955	89.25	51.52	27.54	12.04	0.0833	0.10118	9.45	131.394	3245048	2812913	1829003	1967496
1	100		4	4	B2	2009-05-11 09:27:01	16.76	82.09	20.835	439.87	449.23	11.03	0.955	89.3	51.49	27.55	12.04	0.08336	0.10125	9.4503	131.394	3245084	2813109	1828989	1967612
1	101		4	4	B2	2009-05-11 09:27:02	16.75	82.09	20.837	439.83	449.19	11.01	0.955	89.31	51.52	27.55	12.04	0.08336	0.10126	9.4506	131.394	3244686	2812717	1829079	1967688
1	102		4	4	B2	2009-05-11 09:27:03	16.76	82.09	20.835	439.95	449.31	11.06	0.955	89.3	51.52	27.55	12.04	0.08329	0.10125	9.4508	131.394	3244851	2812769	1829005	1967664
1	103		4	4	B2	2009-05-11 09:27:04	16.74	82.1	20.808	439.21	448.54	11.02	0.955	89.26	51.52	27.56	12.05	0.08317	0.10118	9.4511	131.394	3245310	2812850	1829115	1967655
1	104		4	4	B2	2009-05-11 09:27:05	16.74	82.1	20.825	438.55	447.87	11.02	0.955	89.33	51.54	27.56	12.05	0.08327	0.10117	9.4514	131.394	3245512	2813243	1829119	1967597
1	105		4	4	B2	2009-05-11 09:27:06	16.74	82.1	20.829	438.28	447.6	11.01	0.955	89.35	51.52	27.56	12.04	0.08323	0.10123	9.4517	131.394	3245136	2812845	1829017	1967630
1	106		4	4	B2	2009-05-11 09:27:07	16.74	82.1	20.817	439.66	449.01	11.12	0.955	89.35	51.52	27.56	12.04	0.0834	0.10116	9.4519	131.394	3245011	2813154	1829113	1967569
1	107		4	4	B2	2009-05-11 09:27:08	16.74	82.09	20.811	439.1	448.43	11.02	0.955	89.32	51.49	27.58	12.04	0.08331	0.10114	9.4522	131.394	3245272	2813110	1829127	1967520
1	108		4	4	B2	2009-05-11 09:27:09	16.74	82.09	20.799	439.4	448.73	11.01	0.955	89.26	51.49	27.58	12.04	0.08332	0.10114	9.4525	131.394	3244926	2812858	1829203	1967633
1	109		4	4	B2	2009-05-11 09:27:10	16.74	82.09	20.808	440.19	449.55	11.05	0.955	89.3	51.49	27.58	12.04	0.08335	0.10113	9.4528	131.394	3244617	2812723	1829172	1967611
1	110		4	4	B2	2009-05-11 09:27:11	16.72	82.1	20.816	439.33	448.67	11.02	0.955	89.35	51.52	27.59	12.04	0.08315	0.10119	9.4531	131.394	3245127	2812654	1829050	1967604
1	111		4	4	B2	2009-05-11 09:27:12	16.72	82.11	20.796	440.3	449.65	11.02	0.955	89.33	51.54	27.59	12.04	0.08341	0.1011	9.4533	131.394	3244599	2812849	1829254	1967659
1	112		4	4	B2	2009-05-11 09:27:13	16.72	82.11	20.811	440.8	450.17	11.15	0.955	89.39	51.54	27.59	12.04	0.08358	0.10121	9.4536	131.394	3244023	2812754	1829104	1967656
1	113		4	4	B2	2009-05-11 09:27:14	16.71	82.1	20.811	440.1	449.45	11.01	0.955	89.44	51.52	27.59	12.05	0.08339	0.10114	9.4539	131.394	3244868	2812988	1829201	1967627
1	114		4	4	B2	2009-05-11 09:27:15	16.71	82.09	20.787	440.94	450.3	11.01	0.955	89.38	51.49	27.6	12.05	0.08351	0.10118	9.4542	131.394	3244346	2812811	1829168	1967641
1	115		4	4	B2	2009-05-11 09:27:16	16.71	82.09	20.794	443.55	452.97	11.02	0.955	89.41	51.49	27.6	12.05	0.0839	0.10112	9.4544	131.394	3243432	2813007	1829291	1967662
1	116		4	4	B2	2009-05-11 09:27:17	16.71	82.09	20.797	442.29	451.69	11.02	0.955	89.43	51.49	27.6	12.05	0.08367	0.10109	9.4547	131.394	3243803	2812802	1829196	1967540
1	117		4	4	B2	2009-05-11 09:27:18	16.72	82.09	20.78	443.54	452.95	11.02	0.955	89.35	51.52	27.61	12.04	0.08371	0.1011	9.455	131.394	3243758	2812889	1829222	1967623
1	118		4	4	B2	2009-05-11 09:27:19	16.72	82.1	20.794	442.94	452.34	11.02	0.955	89.42	51.54	27.61	12.05	0.08365	0.10107	9.4553	131.394	3244217	2813110	1829254	1967554
1	119		4	4	B2	2009-05-11 09:27:20	16.7	82.1	20.785	442.07	451.45	11.01	0.955	89.38	51.54	27.61	12.04	0.0839	0.1011	9.4556	131.394	3243510	2813155	1829254	1967648
2	0		4	4	B2	2009-05-11 09:27:20	17.26	82.1	21.513	402.35	411.19	11.11	0.951	89.31	51.52	27.04	12.04	0.07806	0.10345	9.4556	131.394	3243510	2813155	1829254	1967648
3	59.5		4	4	B2	2009-05-11 09:27:20	16.91	82.09	21.009	423.87	432.96	11.05	0.953	89.12	51.52	27.37	12.05	0.08113	0.10182	9.4556	131.394	3243510	2813155	1829254	1967648
4	119		4	4	B2	2009-05-11 09:27:20	0.55	0.03	0.724	42.13	42.73	0.27	0.004	0.68	0.05	0.57	0.02	0.00605	0.00237	9.4556	131.394	3243510	2813155	1829254	1967648
CrvFitStatus:	Exp		4	4	B2
Exp_Flux:	2.42		4	4	B2
Exp_FluxCV:	1.7		4	4	B2
Exp_dCdry/dt:	0.378		4	4	B2
Exp_R2:	0.9849		4	4	B2
Exp_SSN:	1.1236		4	4	B2
Exp_SE:	0.004		4	4	B2
Exp_a:	0.00178		4	4	B2
Exp_Cx:	623.6		4	4	B2
Exp_Co:	411.2		4	4	B2
Exp_t0:	-2.9		4	4	B2
Exp_Iter:	2		4	4	B2
Exp_MaxIter:	10		4	4	B2
Lin_Flux:	2.11		4	4	B2
Lin_FluxCV:	1.8		4	4	B2
Lin_dCdry/dt:	0.33		4	4	B2
Lin_R2:	0.9844		4	4	B2
Lin_SSN:	1.1643		4	4	B2
Lin_SE:	0.004		4	4	B2
Crv_Domain:	90		4	4	B2
Crv_#Smp:	90		4	4	B2
Dead Band:	00:30:00		4	4	B2
TimeClosing:	18		4	4	B2
			4	4	B2
			4	4	B2
LI-8100:	1c8	5	5	5	A	81	5532	1d5	183
File Name:	HLB511		5	5	A
Instrument Name:	LI-8100		5	5	A
Serial Number:	81A-0368		5	5	A
Software:	2.0.0		5	5	A	LI-8100 File Viewer 2.0.0
Comments:	2		5	5	A
Obs#:	5		5	5	A
Port#:	0		5	5	A
Label:	SNJ		5	5	A
Observation Length:	02:00:00		5	5	A
Observation Delay:	01:00:00		5	5	A
IRGA Averaging:	1		5	5	A
Flow8100:	10		5	5	A
FlowMux:	0		5	5	A
Tmux:	0		5	5	A
Virga:	19		5	5	A
Vmux:	55		5	5	A
Vext:	0		5	5	A
Vcham:	4823.9		5	5	A
Offset:	4		5	5	A
Area:	317.8		5	5	A
Vtotal:	6114.1		5	5	A
V3 Info:	0		5	5	A	M=0.43	B=0.56
Labels_01:	22		5	5	A
Type	Etime		5	5	A	Date	Tcham	Pressure	H2O	CO2	Cdry	T4	V3	RH	Tbench	Tboard	Vin	CO2ABS	H2OABS	Hour	DOY	RAWCO2	RAWCO2REF	RAWH2O	RAWH2OREF
1	-1		5	5	A	2009-05-11 09:30:45	17.35	82.11	21.963	404.57	413.65	12.27	0.993	90.77	51.49	28.08	12.04	0.07848	0.10487	9.5125	131.396	3259327	2812977	1822680	1967507
1	-1		5	5	A	2009-05-11 09:30:46	17.34	82.11	21.951	405.92	415.03	12.23	0.993	90.72	51.52	28.09	11.93	0.0786	0.10484	9.5128	131.396	3258767	2812802	1822736	1967521
1	-1		5	5	A	2009-05-11 09:30:47	17.36	82.11	21.959	404.41	413.49	12.27	0.993	90.75	51.52	28.09	11.92	0.07844	0.10486	9.5131	131.396	3259520	2813103	1822677	1967531
1	-1		5	5	A	2009-05-11 09:30:48	17.33	82.11	21.944	401.44	410.45	12.23	0.993	90.69	51.54	28.09	11.93	0.07792	0.10482	9.5133	131.396	3260668	2812721	1822757	1967503
1	-1		5	5	A	2009-05-11 09:30:49	17.34	82.12	21.919	399.39	408.34	12.23	0.993	90.54	51.54	28.09	11.93	0.07773	0.10471	9.5136	131.396	3261278	2812742	1822951	1967509
1	-1		5	5	A	2009-05-11 09:30:50	17.36	82.12	21.912	400.17	409.13	12.24	0.993	90.51	51.52	28.09	11.93	0.07765	0.10474	9.5139	131.396	3261104	2812404	1822891	1967486
1	-1		5	5	A	2009-05-11 09:30:51	17.34	82.11	21.929	399.05	408	12.23	0.993	90.57	51.49	28.1	11.93	0.07747	0.10474	9.5142	131.396	3262304	2812928	1822998	1967580
1	-1		5	5	A	2009-05-11 09:30:52	17.34	82.1	21.886	396.48	405.35	12.2	0.993	90.38	51.49	28.1	11.93	0.0774	0.10469	9.5144	131.396	3262121	2812652	1823055	1967594
1	-1		5	5	A	2009-05-11 09:30:53	17.36	82.11	21.859	396.39	405.25	12.24	0.993	90.28	51.52	28.1	11.92	0.07728	0.10457	9.5147	131.396	3262429	2812657	1823208	1967564
1	-1		5	5	A	2009-05-11 09:30:54	17.36	82.11	21.831	396.18	405.02	12.22	0.993	90.16	51.52	28.11	11.92	0.07712	0.10449	9.515	131.396	3262630	2812378	1823296	1967485
1	-1		5	5	A	2009-05-11 09:30:55	17.36	82.12	21.816	396.4	405.24	12.2	0.993	90.11	51.54	28.11	11.92	0.07717	0.10441	9.5153	131.396	3262751	2812633	1823411	1967497
1	-1		5	5	A	2009-05-11 09:30:56	17.36	82.11	21.818	395.38	404.2	12.18	0.994	90.11	51.54	28.11	11.92	0.07703	0.10448	9.5156	131.396	3263109	2812568	1823461	1967632
1	-1		5	5	A	2009-05-11 09:30:57	17.36	82.12	21.824	395.22	404.04	12.19	0.994	90.09	51.54	28.12	11.92	0.07713	0.10445	9.5158	131.396	3263284	2813029	1823390	1967566
1	-1		5	5	A	2009-05-11 09:30:58	17.36	82.12	21.77	394.68	403.46	12.15	0.994	89.87	51.52	28.12	11.91	0.07709	0.10431	9.5161	131.397	3263016	2812673	1823703	1967609
1	-1		5	5	A	2009-05-11 09:30:59	17.36	82.12	21.769	397.09	405.93	12.19	0.994	89.86	51.49	28.12	11.92	0.07737	0.10429	9.5164	131.397	3262251	2812644	1823668	1967466
1	-1		5	5	A	2009-05-11 09:31:00	17.37	82.11	21.776	396.75	405.58	12.17	0.994	89.88	51.49	28.12	11.91	0.0773	0.10433	9.5167	131.397	3262762	2812945	1823635	1967539
1	-1		5	5	A	2009-05-11 09:31:01	17.36	82.1	21.786	396.15	404.97	12.27	0.994	89.91	51.52	28.13	11.91	0.07731	0.10439	9.5169	131.397	3262773	2812981	1823663	1967691
1	-1		5	5	A	2009-05-11 09:31:02	17.36	82.11	21.754	396.22	405.03	12.17	0.994	89.79	51.52	28.13	11.96	0.07737	0.10425	9.5172	131.397	3262559	2812986	1823833	1967649
1	0		5	5	A	2009-05-11 09:31:03	17.36	82.12	21.757	396.59	405.41	12.18	0.994	89.81	51.54	28.13	12.02	0.07722	0.10419	9.5175	131.397	3262603	2812652	1823875	1967582
1	1		5	5	A	2009-05-11 09:31:04	17.36	82.12	21.767	396.45	405.27	12.17	0.994	89.85	51.54	28.13	12.02	0.07734	0.1043	9.5178	131.397	3262493	2812834	1823680	1967573
1	2		5	5	A	2009-05-11 09:31:05	17.36	82.12	21.767	397.4	406.24	12.12	0.994	89.85	51.52	28.14	12.02	0.07738	0.10433	9.5181	131.397	3262247	2812691	1823647	1967568
1	3		5	5	A	2009-05-11 09:31:06	17.33	82.11	21.767	397.55	406.4	12.1	0.994	89.9	51.52	28.14	12.02	0.07736	0.10428	9.5183	131.397	3262583	2812950	1823757	1967584
1	4		5	5	A	2009-05-11 09:31:07	17.33	82.11	21.76	398.48	407.34	12.1	0.994	89.87	51.52	28.14	12.02	0.07761	0.10425	9.5186	131.397	3261669	2812785	1823750	1967531
1	5		5	5	A	2009-05-11 09:31:08	17.33	82.11	21.775	397.28	406.12	12.1	0.994	89.99	51.49	28.14	12.02	0.07746	0.10435	9.5189	131.397	3261989	2812677	1823655	1967599
1	6		5	5	A	2009-05-11 09:31:09	17.35	82.11	21.768	398.45	407.32	12.12	0.994	89.96	51.52	28.16	12.02	0.07765	0.10433	9.5192	131.397	3261450	2812705	1823551	1967455
1	7		5	5	A	2009-05-11 09:31:10	17.33	82.11	21.795	399.15	408.04	12.13	0.994	90.07	51.54	28.16	12.03	0.07773	0.10436	9.5194	131.397	3261217	2812714	1823628	1967603
1	8		5	5	A	2009-05-11 09:31:11	17.33	82.11	21.762	399.6	408.49	12.1	0.994	89.93	51.54	28.16	12.03	0.07768	0.10424	9.5197	131.397	3261139	2812554	1823674	1967443
1	9		5	5	A	2009-05-11 09:31:12	17.35	82.11	21.785	399.87	408.78	12.09	0.994	90.03	51.52	28.16	12.03	0.0777	0.10432	9.52	131.397	3260997	2812479	1823699	1967628
1	10		5	5	A	2009-05-11 09:31:13	17.33	82.11	21.809	400.51	409.44	12.1	0.994	90.13	51.49	28.16	12.03	0.07788	0.10442	9.5203	131.397	3260789	2812716	1823460	1967506
1	11		5	5	A	2009-05-11 09:31:14	17.32	82.1	21.786	401.83	410.78	12.1	0.994	90.08	51.49	28.17	12.03	0.07805	0.10435	9.5206	131.397	3260540	2812890	1823626	1967527
1	12		5	5	A	2009-05-11 09:31:15	17.32	82.11	21.787	401.1	410.03	12.1	0.994	90.1	51.49	28.17	12.03	0.07781	0.1043	9.5208	131.397	3260637	2812416	1823740	1967599
1	13		5	5	A	2009-05-11 09:31:16	17.34	82.11	21.792	401.13	410.07	12.17	0.994	90.12	51.52	28.17	12.02	0.07788	0.10439	9.5211	131.397	3260454	2812463	1823536	1967581
1	14		5	5	A	2009-05-11 09:31:17	17.34	82.12	21.774	401.29	410.22	12.07	0.994	90.05	51.54	28.18	12.02	0.07797	0.10426	9.5214	131.397	3260541	2812777	1823719	1967552
1	15		5	5	A	2009-05-11 09:31:18	17.32	82.12	21.787	401.92	410.87	12.06	0.994	90.11	51.54	28.18	12.02	0.07808	0.1043	9.5217	131.397	3260398	2812879	1823718	1967587
1	16		5	5	A	2009-05-11 09:31:19	17.32	82.12	21.782	402.63	411.59	11.95	0.994	90.09	51.52	28.18	12.02	0.0782	0.10436	9.5219	131.397	3260244	2813074	1823576	1967534
1	17		5	5	A	2009-05-11 09:31:20	17.32	82.11	21.796	402.62	411.59	12.06	0.994	90.13	51.52	28.18	12.02	0.0781	0.10439	9.5222	131.397	3260268	2812792	1823566	1967543
1	18		5	5	A	2009-05-11 09:31:21	17.33	82.1	21.807	402.8	411.78	12.03	0.994	90.17	51.49	28.18	12.03	0.07806	0.10438	9.5225	131.397	3260191	2812623	1823574	1967543
1	19		5	5	A	2009-05-11 09:31:22	17.32	82.1	21.818	402.43	411.41	12.06	0.994	90.21	51.49	28.19	12.02	0.07811	0.10445	9.5228	131.397	3260111	2812667	1823524	1967612
1	20		5	5	A	2009-05-11 09:31:23	17.32	82.1	21.811	403.24	412.23	12.06	0.994	90.24	51.49	28.2	12.02	0.07822	0.10449	9.5231	131.397	3259711	2812644	1823401	1967597
1	21		5	5	A	2009-05-11 09:31:24	17.31	82.11	21.797	403.61	412.6	12.04	0.994	90.19	51.52	28.19	12.03	0.07837	0.10436	9.5233	131.397	3259381	2812788	1823540	1967537
1	22		5	5	A	2009-05-11 09:31:25	17.32	82.12	21.812	403.53	412.53	12.05	0.994	90.27	51.54	28.2	12.03	0.07817	0.10439	9.5236	131.397	3259826	2812615	1823474	1967483
1	23		5	5	A	2009-05-11 09:31:26	17.32	82.12	21.823	403.38	412.38	12.05	0.994	90.31	51.54	28.21	12.02	0.07813	0.10442	9.5239	131.397	3259814	2812547	1823500	1967604
1	24		5	5	A	2009-05-11 09:31:27	17.31	82.12	21.812	403.3	412.29	12.04	0.994	90.27	51.54	28.2	12.02	0.07829	0.1044	9.5242	131.397	3259516	2812656	1823423	1967438
1	25		5	5	A	2009-05-11 09:31:28	17.31	82.12	21.81	405.14	414.17	12.04	0.994	90.26	51.52	28.2	12.02	0.07853	0.10443	9.5244	131.397	3259221	2813032	1823416	1967490
1	26		5	5	A	2009-05-11 09:31:29	17.31	82.11	21.845	404.47	413.5	12.05	0.994	90.39	51.52	28.21	12.02	0.07852	0.10453	9.5247	131.397	3259065	2812854	1823341	1967606
1	27		5	5	A	2009-05-11 09:31:30	17.32	82.1	21.812	405.04	414.07	12.03	0.994	90.3	51.49	28.2	12.02	0.07837	0.10444	9.525	131.397	3259293	2812684	1823498	1967608
1	28		5	5	A	2009-05-11 09:31:31	17.3	82.11	21.815	404.32	413.33	12	0.994	90.33	51.52	28.21	12.02	0.07843	0.10447	9.5253	131.397	3259246	2812810	1823323	1967490
1	29		5	5	A	2009-05-11 09:31:32	17.3	82.12	21.835	404.47	413.5	12.01	0.994	90.42	51.52	28.21	12.02	0.07848	0.10454	9.5256	131.397	3258892	2812639	1823310	1967609
1	30		5	5	A	2009-05-11 09:31:33	17.3	82.12	21.829	406.69	415.77	12.01	0.994	90.39	51.54	28.21	12.03	0.07873	0.10446	9.5258	131.397	3258367	2812824	1823413	1967573
1	31		5	5	A	2009-05-11 09:31:34	17.32	82.12	21.837	405.67	414.73	12.02	0.994	90.43	51.54	28.21	12.02	0.07849	0.10455	9.5261	131.397	3258741	2812533	1823323	1967645
1	32		5	5	A	2009-05-11 09:31:35	17.32	82.13	21.819	404.71	413.74	12.03	0.994	90.36	51.52	28.22	12.03	0.07836	0.10447	9.5264	131.397	3258679	2812195	1823361	1967572
1	33		5	5	A	2009-05-11 09:31:36	17.29	82.12	21.835	406.79	415.87	12.01	0.994	90.42	51.49	28.22	12.02	0.07875	0.10451	9.5267	131.397	3258513	2812958	1823335	1967553
1	34		5	5	A	2009-05-11 09:31:37	17.3	82.12	21.814	407.03	416.11	12	0.994	90.33	51.49	28.22	12.02	0.07871	0.10442	9.5269	131.397	3258367	2812747	1823397	1967450
1	35		5	5	A	2009-05-11 09:31:38	17.29	82.11	21.838	406.65	415.73	12.01	0.994	90.48	51.52	28.22	12.02	0.07871	0.10447	9.5272	131.397	3258463	2812830	1823458	1967613
1	36		5	5	A	2009-05-11 09:31:39	17.29	82.12	21.821	406.72	415.79	11.96	0.994	90.42	51.52	28.22	12.02	0.0787	0.10448	9.5275	131.397	3258214	2812635	1823337	1967545
1	37		5	5	A	2009-05-11 09:31:40	17.28	82.12	21.843	407.14	416.23	11.99	0.994	90.57	51.54	28.24	12.02	0.07885	0.10452	9.5278	131.397	3257903	2812724	1823304	1967569
1	38		5	5	A	2009-05-11 09:31:41	17.3	82.13	21.822	407.45	416.54	11.97	0.994	90.49	51.54	28.24	12.02	0.07879	0.10439	9.5281	131.397	3258114	2812771	1823463	1967502
1	39		5	5	A	2009-05-11 09:31:42	17.29	82.13	21.83	408.09	417.2	11.98	0.994	90.52	51.52	28.24	12.02	0.0789	0.10454	9.5283	131.397	3258034	2812963	1823311	1967618
1	40		5	5	A	2009-05-11 09:31:43	17.29	82.12	21.827	408.22	417.33	11.99	0.994	90.5	51.52	28.24	12.03	0.07893	0.10448	9.5286	131.397	3257809	2812814	1823325	1967489
1	41		5	5	A	2009-05-11 09:31:44	17.28	82.11	21.838	407.72	416.82	11.96	0.994	90.53	51.49	28.24	12.02	0.0789	0.10458	9.5289	131.397	3257694	2812648	1823247	1967590
1	42		5	5	A	2009-05-11 09:31:45	17.28	82.11	21.833	408.24	417.35	11.96	0.994	90.51	51.49	28.25	12.02	0.07891	0.10454	9.5292	131.397	3257881	2812824	1823335	1967603
1	43		5	5	A	2009-05-11 09:31:46	17.27	82.11	21.84	409.21	418.35	11.96	0.994	90.6	51.49	28.25	12.02	0.07911	0.10449	9.5294	131.397	3257307	2812853	1823308	1967490
1	44		5	5	A	2009-05-11 09:31:47	17.27	82.11	21.854	409.9	419.06	11.96	0.994	90.66	51.52	28.25	12.02	0.07925	0.10462	9.5297	131.397	3256968	2812900	1823223	1967633
1	45		5	5	A	2009-05-11 09:31:48	17.28	82.12	21.817	409.22	418.35	11.98	0.994	90.52	51.54	28.25	12.02	0.07908	0.10444	9.53	131.397	3257294	2812836	1823433	1967603
1	46		5	5	A	2009-05-11 09:31:49	17.27	82.13	21.826	409.22	418.35	11.94	0.994	90.56	51.52	28.26	12.02	0.07902	0.10444	9.5303	131.397	3257414	2812735	1823426	1967552
1	47		5	5	A	2009-05-11 09:31:50	17.28	82.12	21.825	409.29	418.42	11.95	0.994	90.55	51.52	28.26	12.02	0.07908	0.10448	9.5306	131.397	3257149	2812629	1823406	1967572
1	48		5	5	A	2009-05-11 09:31:51	17.28	82.11	21.826	410.48	419.64	11.94	0.994	90.54	51.49	28.26	12.02	0.07944	0.10452	9.5308	131.397	3256811	2813217	1823368	1967572
1	49		5	5	A	2009-05-11 09:31:52	17.27	82.1	21.833	410.22	419.37	11.94	0.994	90.56	51.49	28.26	12.02	0.07928	0.10449	9.5311	131.397	3256903	2812932	1823354	1967534
1	50		5	5	A	2009-05-11 09:31:53	17.26	82.11	21.807	410.75	419.91	11.94	0.994	90.52	51.49	28.26	12.02	0.07934	0.10439	9.5314	131.397	3256510	2812739	1823513	1967531
1	51		5	5	A	2009-05-11 09:31:54	17.26	82.11	21.815	410.34	419.49	11.94	0.994	90.55	51.52	28.27	12.01	0.07907	0.10439	9.5317	131.397	3256858	2812408	1823434	1967476
1	52		5	5	A	2009-05-11 09:31:55	17.27	82.11	21.833	411.06	420.23	11.95	0.994	90.63	51.54	28.27	12.02	0.07932	0.10458	9.5319	131.397	3256233	2812447	1823266	1967609
1	53		5	5	A	2009-05-11 09:31:56	17.26	82.11	21.841	411.46	420.65	11.94	0.994	90.72	51.52	28.27	12.02	0.07947	0.10449	9.5322	131.397	3256321	2812910	1823385	1967570
1	54		5	5	A	2009-05-11 09:31:57	17.26	82.12	21.836	412.42	421.63	11.94	0.994	90.71	51.52	28.27	12.02	0.07947	0.10454	9.5325	131.397	3256089	2812758	1823312	1967613
1	55		5	5	A	2009-05-11 09:31:58	17.25	82.11	21.833	412.38	421.58	11.96	0.994	90.69	51.49	28.28	12.02	0.07943	0.1045	9.5328	131.397	3256109	2812587	1823477	1967656
1	56		5	5	A	2009-05-11 09:31:59	17.27	82.1	21.846	413.09	422.32	11.95	0.994	90.73	51.49	28.28	12.02	0.07951	0.10458	9.5331	131.397	3255992	2812694	1823311	1967627
1	57		5	5	A	2009-05-11 09:32:00	17.26	82.1	21.819	412.43	421.63	11.95	0.994	90.62	51.49	28.28	12.02	0.0795	0.10442	9.5333	131.397	3255958	2812683	1823438	1967493
1	58		5	5	A	2009-05-11 09:32:01	17.26	82.11	21.832	412.23	421.43	11.92	0.994	90.68	51.52	28.28	12.02	0.07964	0.10453	9.5336	131.397	3255742	2812843	1823358	1967623
1	59		5	5	A	2009-05-11 09:32:02	17.26	82.11	21.834	412.94	422.16	11.92	0.994	90.69	51.54	28.29	12.02	0.07963	0.10453	9.5339	131.397	3255568	2812679	1823349	1967603
1	60		5	5	A	2009-05-11 09:32:03	17.26	82.11	21.839	413.18	422.41	11.92	0.994	90.71	51.54	28.29	12.02	0.07962	0.10449	9.5342	131.397	3255965	2812991	1823343	1967528
1	61		5	5	A	2009-05-11 09:32:04	17.27	82.12	21.844	412.04	421.24	11.93	0.994	90.74	51.52	28.3	12.01	0.07936	0.10456	9.5344	131.397	3255491	2812001	1823203	1967564
1	62		5	5	A	2009-05-11 09:32:05	17.26	82.12	21.814	414.19	423.42	11.92	0.994	90.62	51.52	28.29	12.02	0.07975	0.10444	9.5347	131.397	3255359	2812882	1823413	1967580
1	63		5	5	A	2009-05-11 09:32:06	17.26	82.12	21.845	413.74	422.98	11.92	0.995	90.75	51.52	28.29	12.02	0.07975	0.10454	9.535	131.397	3255139	2812597	1823367	1967642
1	64		5	5	A	2009-05-11 09:32:07	17.26	82.11	21.844	414.62	423.88	11.92	0.995	90.73	51.49	28.3	12.02	0.07987	0.10459	9.5353	131.397	3255164	2812886	1823275	1967604
1	65		5	5	A	2009-05-11 09:32:08	17.26	82.11	21.834	414.84	424.1	11.9	0.995	90.69	51.49	28.3	12.02	0.0799	0.1045	9.5356	131.397	3254796	2812687	1823343	1967550
1	66		5	5	A	2009-05-11 09:32:09	17.24	82.11	21.834	414.47	423.72	11.89	0.995	90.69	51.54	28.3	12.02	0.07989	0.10447	9.5358	131.397	3255014	2812893	1823308	1967484
1	67		5	5	A	2009-05-11 09:32:10	17.24	82.12	21.833	414.79	424.05	11.89	0.995	90.75	51.54	28.3	12.02	0.07982	0.10459	9.5361	131.397	3254882	2812602	1823338	1967736
1	68		5	5	A	2009-05-11 09:32:11	17.26	82.12	21.833	414.13	423.37	11.91	0.995	90.75	51.54	28.31	12.02	0.07969	0.10448	9.5364	131.397	3255051	2812413	1823396	1967607
1	69		5	5	A	2009-05-11 09:32:12	17.25	82.13	21.828	415.77	425.05	11.89	0.995	90.74	51.52	28.32	12.02	0.07995	0.10447	9.5367	131.397	3254648	2812773	1823380	1967595
1	70		5	5	A	2009-05-11 09:32:13	17.25	82.12	21.842	415.89	425.18	11.87	0.995	90.79	51.52	28.32	12.02	0.07989	0.10452	9.5369	131.397	3254783	2812650	1823336	1967567
1	71		5	5	A	2009-05-11 09:32:14	17.24	82.11	21.818	415.33	424.59	11.86	0.995	90.68	51.52	28.32	12.02	0.08005	0.10448	9.5372	131.397	3254623	2812936	1823464	1967635
1	72		5	5	A	2009-05-11 09:32:15	17.25	82.11	21.835	416.57	425.87	11.87	0.995	90.75	51.52	28.32	12.02	0.07999	0.10451	9.5375	131.397	3254489	2812627	1823381	1967577
1	73		5	5	A	2009-05-11 09:32:16	17.24	82.11	21.841	416.23	425.52	11.86	0.995	90.83	51.52	28.32	12.01	0.08013	0.10449	9.5378	131.397	3254468	2812985	1823424	1967622
1	74		5	5	A	2009-05-11 09:32:17	17.24	82.11	21.828	417.07	426.38	11.86	0.995	90.78	51.52	28.33	12.02	0.0802	0.10446	9.5381	131.397	3254126	2812884	1823381	1967513
1	75		5	5	A	2009-05-11 09:32:18	17.24	82.11	21.846	417.52	426.85	11.86	0.995	90.85	51.52	28.33	12.02	0.0802	0.10451	9.5383	131.397	3254055	2812817	1823321	1967547
1	76		5	5	A	2009-05-11 09:32:19	17.24	82.12	21.83	416.68	425.98	11.86	0.995	90.8	51.54	28.33	12.02	0.08023	0.10446	9.5386	131.397	3254112	2813022	1823342	1967528
1	77		5	5	A	2009-05-11 09:32:20	17.23	82.11	21.834	418.59	427.93	11.86	0.995	90.8	51.52	28.33	12.02	0.08032	0.10446	9.5389	131.397	3253755	2812816	1823387	1967485
1	78		5	5	A	2009-05-11 09:32:21	17.24	82.11	21.847	418.41	427.76	11.87	0.995	90.86	51.49	28.33	12.02	0.08046	0.10454	9.5392	131.397	3253695	2813160	1823340	1967615
1	79		5	5	A	2009-05-11 09:32:22	17.24	82.1	21.82	417.97	427.29	11.87	0.995	90.74	51.49	28.33	12.02	0.08031	0.1045	9.5394	131.397	3253479	2812601	1823375	1967579
1	80		5	5	A	2009-05-11 09:32:23	17.24	82.11	21.832	418.22	427.55	11.87	0.995	90.85	51.52	28.34	12.02	0.08034	0.10448	9.5397	131.397	3253309	2812582	1823343	1967555
1	81		5	5	A	2009-05-11 09:32:24	17.25	82.12	21.823	418.48	427.81	11.88	0.995	90.77	51.52	28.34	12.02	0.08048	0.10449	9.54	131.398	3253586	2813182	1823279	1967496
1	82		5	5	A	2009-05-11 09:32:25	17.23	82.12	21.838	418.27	427.61	11.86	0.995	90.83	51.54	28.34	12.02	0.0802	0.10453	9.5403	131.398	3253459	2812306	1823373	1967627
1	83		5	5	A	2009-05-11 09:32:26	17.24	82.12	21.849	418.93	428.29	11.87	0.995	90.88	51.52	28.34	12.01	0.08038	0.10453	9.5406	131.398	3253232	2812562	1823404	1967662
1	84		5	5	A	2009-05-11 09:32:27	17.24	82.11	21.831	419.24	428.6	11.87	0.995	90.79	51.52	28.34	12.02	0.08053	0.10449	9.5408	131.398	3253116	2812840	1823390	1967578
1	85		5	5	A	2009-05-11 09:32:28	17.25	82.11	21.844	419.46	428.83	11.88	0.995	90.85	51.52	28.36	12.02	0.08047	0.10451	9.5411	131.398	3253381	2812920	1823358	1967579
1	86		5	5	A	2009-05-11 09:32:29	17.24	82.1	21.815	419.52	428.87	11.85	0.995	90.71	51.49	28.35	12.02	0.08052	0.10449	9.5414	131.398	3253050	2812768	1823368	1967548
1	87		5	5	A	2009-05-11 09:32:30	17.24	82.1	21.853	420.43	429.82	11.82	0.995	90.87	51.49	28.35	12.02	0.08054	0.10458	9.5417	131.398	3252693	2812477	1823265	1967571
1	88		5	5	A	2009-05-11 09:32:31	17.22	82.11	21.835	419.99	429.37	11.87	0.995	90.81	51.49	28.36	12.02	0.08058	0.1045	9.5419	131.398	3252764	2812721	1823323	1967557
1	89		5	5	A	2009-05-11 09:32:32	17.22	82.12	21.82	419.66	429.02	11.84	0.995	90.82	51.54	28.36	12.02	0.08042	0.10446	9.5422	131.398	3252825	2812362	1823295	1967458
1	90		5	5	A	2009-05-11 09:32:33	17.22	82.13	21.826	419.79	429.16	11.87	0.995	90.85	51.54	28.37	12.02	0.08051	0.10443	9.5425	131.398	3252518	2812337	1823393	1967512
1	91		5	5	A	2009-05-11 09:32:34	17.22	82.13	21.827	421.19	430.59	11.82	0.995	90.86	51.52	28.37	12.02	0.08072	0.10447	9.5428	131.398	3252496	2812842	1823376	1967556
1	92		5	5	A	2009-05-11 09:32:35	17.23	82.12	21.825	421.6	431	11.87	0.995	90.89	51.52	28.36	12.01	0.08081	0.10446	9.5431	131.398	3252175	2812743	1823345	1967473
1	93		5	5	A	2009-05-11 09:32:36	17.22	82.11	21.839	421.41	430.82	11.84	0.995	90.94	51.49	28.36	12.02	0.08088	0.10451	9.5433	131.398	3252038	2812757	1823363	1967549
1	94		5	5	A	2009-05-11 09:32:37	17.22	82.11	21.811	421.99	431.4	11.81	0.995	90.82	51.52	28.37	12.01	0.08091	0.1045	9.5436	131.398	3252165	2813052	1823360	1967597
1	95		5	5	A	2009-05-11 09:32:38	17.22	82.11	21.829	420.84	430.23	11.84	0.995	90.9	51.52	28.37	12.01	0.08064	0.10445	9.5439	131.398	3252305	2812435	1823438	1967560
1	96		5	5	A	2009-05-11 09:32:39	17.22	82.12	21.821	422.69	432.12	11.81	0.995	90.88	51.52	28.37	12.02	0.08096	0.10451	9.5442	131.398	3252062	2813045	1823437	1967663
1	97		5	5	A	2009-05-11 09:32:40	17.23	82.11	21.811	421.76	431.16	11.85	0.995	90.82	51.54	28.37	12.02	0.08085	0.10434	9.5444	131.398	3251961	2812662	1823484	1967410
1	98		5	5	A	2009-05-11 09:32:41	17.22	82.11	21.834	423.04	432.48	11.81	0.995	90.92	51.52	28.37	12.02	0.08096	0.10447	9.5447	131.398	3251987	2812951	1823556	1967712
1	99		5	5	A	2009-05-11 09:32:42	17.22	82.11	21.822	423.4	432.84	11.71	0.995	90.87	51.52	28.37	12.02	0.08106	0.10446	9.545	131.398	3251759	2812997	1823439	1967541
1	100		5	5	A	2009-05-11 09:32:43	17.23	82.11	21.819	422.2	431.62	11.86	0.995	90.86	51.49	28.39	12.02	0.08082	0.10439	9.5453	131.398	3251888	2812536	1823412	1967425
1	101		5	5	A	2009-05-11 09:32:44	17.21	82.1	21.832	422.91	432.35	11.81	0.995	90.9	51.49	28.38	12.02	0.08096	0.10455	9.5456	131.398	3251682	2812663	1823369	1967619
1	102		5	5	A	2009-05-11 09:32:45	17.22	82.11	21.805	422.57	431.99	11.82	0.995	90.8	51.52	28.39	12.02	0.0809	0.10443	9.5458	131.398	3251465	2812376	1823450	1967527
1	103		5	5	A	2009-05-11 09:32:46	17.21	82.11	21.821	423.05	432.49	11.82	0.995	90.87	51.52	28.39	12.01	0.08111	0.10446	9.5461	131.398	3251341	2812844	1823422	1967597
1	104		5	5	A	2009-05-11 09:32:47	17.21	82.12	21.832	425.38	434.87	11.81	0.995	90.92	51.54	28.4	12.02	0.08131	0.10449	9.5464	131.398	3250808	2812852	1823353	1967545
1	105		5	5	A	2009-05-11 09:32:48	17.21	82.12	21.834	424.55	434.02	11.82	0.995	90.99	51.54	28.4	12.01	0.08112	0.1045	9.5467	131.398	3250988	2812539	1823336	1967561
1	106		5	5	A	2009-05-11 09:32:49	17.22	82.12	21.82	424.41	433.88	11.82	0.995	90.87	51.52	28.4	12.02	0.08129	0.10446	9.5469	131.398	3250845	2812850	1823406	1967563
1	107		5	5	A	2009-05-11 09:32:50	17.21	82.11	21.838	424.82	434.31	11.81	0.995	90.99	51.52	28.4	12.02	0.08129	0.10447	9.5472	131.398	3250976	2812907	1823369	1967487
1	108		5	5	A	2009-05-11 09:32:51	17.21	82.1	21.833	424.43	433.9	11.81	0.995	90.96	51.52	28.4	12.02	0.08123	0.10448	9.5475	131.398	3250839	2812659	1823429	1967598
1	109		5	5	A	2009-05-11 09:32:52	17.2	82.1	21.831	425.08	434.57	11.79	0.995	90.95	51.49	28.4	12.02	0.08125	0.10451	9.5478	131.398	3250471	2812402	1823431	1967656
1	110		5	5	A	2009-05-11 09:32:53	17.21	82.11	21.809	424.82	434.29	11.82	0.995	90.87	51.49	28.4	12.02	0.0812	0.10439	9.5481	131.398	3250660	2812481	1823467	1967518
1	111		5	5	A	2009-05-11 09:32:54	17.21	82.11	21.83	425.48	434.98	11.81	0.995	90.96	51.52	28.41	12.02	0.08136	0.1045	9.5483	131.398	3250770	2812949	1823375	1967583
1	112		5	5	A	2009-05-11 09:32:55	17.21	82.12	21.822	426.55	436.06	11.82	0.995	90.94	51.54	28.41	12.02	0.08142	0.10446	9.5486	131.398	3250336	2812766	1823411	1967575
1	113		5	5	A	2009-05-11 09:32:56	17.2	82.13	21.818	425.72	435.22	11.81	0.995	90.93	51.54	28.41	12.02	0.08142	0.10445	9.5489	131.398	3250354	2812773	1823418	1967558
1	114		5	5	A	2009-05-11 09:32:57	17.2	82.13	21.832	426.01	435.52	11.79	0.995	90.99	51.52	28.41	12.01	0.08135	0.10452	9.5492	131.398	3250335	2812586	1823341	1967610
1	115		5	5	A	2009-05-11 09:32:58	17.21	82.11	21.824	427.04	436.57	11.77	0.995	90.99	51.49	28.42	12.01	0.08148	0.10446	9.5494	131.398	3249731	2812313	1823356	1967454
1	116		5	5	A	2009-05-11 09:32:59	17.22	82.11	21.811	427.13	436.65	11.8	0.995	90.88	51.49	28.42	12.01	0.08166	0.10438	9.5497	131.398	3249736	2812803	1823454	1967446
1	117		5	5	A	2009-05-11 09:33:00	17.2	82.11	21.853	427.4	436.95	11.79	0.995	91.11	51.49	28.42	12	0.0816	0.10453	9.55	131.398	3249762	2812739	1823207	1967494
1	118		5	5	A	2009-05-11 09:33:01	17.2	82.12	21.829	426.74	436.26	11.76	0.995	91.03	51.52	28.42	12.02	0.08142	0.10447	9.5503	131.398	3249858	2812351	1823417	1967608
1	119		5	5	A	2009-05-11 09:33:02	17.2	82.12	21.826	427.41	436.95	11.82	0.995	91.01	51.54	28.42	12.02	0.08166	0.10447	9.5506	131.398	3249915	2812993	1823356	1967528
2	0		5	5	A	2009-05-11 09:33:02	17.35	82.12	21.76	396.4	405.21	12.15	0.994	89.82	51.53	28.13	12.02	0.07726	0.10426	9.5506	131.398	3249915	2812993	1823356	1967528
3	59.5		5	5	A	2009-05-11 09:33:02	17.27	82.11	21.821	412.86	422.07	11.93	0.994	90.59	51.52	28.29	12.02	0.07958	0.10446	9.5506	131.398	3249915	2812993	1823356	1967528
4	119		5	5	A	2009-05-11 09:33:02	0.16	0.03	0.097	30.96	31.68	0.47	0.001	1.3	0.05	0.29	0.03	0.00444	0.00043	9.5506	131.398	3249915	2812993	1823356	1967528
CrvFitStatus:	Exp		5	5	A
Exp_Flux:	1.79		5	5	A
Exp_FluxCV:	1.5		5	5	A
Exp_dCdry/dt:	0.279		5	5	A
Exp_R2:	0.993		5	5	A
Exp_SSN:	0.3028		5	5	A
Exp_SE:	0.002		5	5	A
Exp_a:	0.0012988		5	5	A
Exp_Cx:	620.4		5	5	A
Exp_Co:	405.2		5	5	A
Exp_t0:	-4.2		5	5	A
Exp_Iter:	2		5	5	A
Exp_MaxIter:	10		5	5	A
Lin_Flux:	1.62		5	5	A
Lin_FluxCV:	1.6		5	5	A
Lin_dCdry/dt:	0.252		5	5	A
Lin_R2:	0.9927		5	5	A
Lin_SSN:	0.3144		5	5	A
Lin_SE:	0.002		5	5	A
Crv_Domain:	90		5	5	A
Crv_#Smp:	90		5	5	A
Dead Band:	00:30:00		5	5	A
TimeClosing:	18		5	5	A
			5	5	A
			5	5	A
LI-8100:	1c8	6	6	6	C	81	5517	1d2	182
File Name:	HLB511		6	6	C
Instrument Name:	LI-8100		6	6	C
Serial Number:	81A-0368		6	6	C
Software:	2.0.0		6	6	C	LI-8100 File Viewer 2.0.0
Comments:	2		6	6	C
Obs#:	6		6	6	C
Port#:	0		6	6	C
Label:	SNJ		6	6	C
Observation Length:	02:00:00		6	6	C
Observation Delay:	01:00:00		6	6	C
IRGA Averaging:	1		6	6	C
Flow8100:	10		6	6	C
FlowMux:	0		6	6	C
Tmux:	0		6	6	C
Virga:	19		6	6	C
Vmux:	55		6	6	C
Vext:	0		6	6	C
Vcham:	4823.9		6	6	C
Offset:	4		6	6	C
Area:	317.8		6	6	C
Vtotal:	6114.1		6	6	C
V3 Info:	0		6	6	C	M=0.43	B=0.56
Labels_01:	22		6	6	C
Type	Etime		6	6	C	Date	Tcham	Pressure	H2O	CO2	Cdry	T4	V3	RH	Tbench	Tboard	Vin	CO2ABS	H2OABS	Hour	DOY	RAWCO2	RAWCO2REF	RAWH2O	RAWH2OREF
1	-1		6	6	C	2009-05-11 09:36:14	17.39	82.15	21.752	397.99	406.84	11.55	1.076	89.65	51.52	28.68	12.02	0.07737	0.10424	9.6039	131.4	3262064	2812656	1823637	1967515
1	-1		6	6	C	2009-05-11 09:36:15	17.39	82.16	21.767	398.41	407.28	11.55	1.076	89.73	51.54	28.69	11.99	0.07726	0.10424	9.6042	131.4	3262083	2812381	1823716	1967587
1	-1		6	6	C	2009-05-11 09:36:16	17.4	82.16	21.758	398.2	407.06	11.53	1.076	89.69	51.54	28.69	11.9	0.07746	0.10423	9.6044	131.4	3261940	2812770	1823744	1967604
1	-1		6	6	C	2009-05-11 09:36:17	17.41	82.16	21.741	399.08	407.95	11.5	1.076	89.62	51.52	28.69	11.9	0.07771	0.10421	9.6047	131.4	3261593	2813158	1823765	1967612
1	-1		6	6	C	2009-05-11 09:36:18	17.39	82.17	21.768	399.73	408.63	11.54	1.076	89.68	51.52	28.7	11.9	0.07782	0.10426	9.605	131.4	3261239	2813085	1823665	1967566
1	-1		6	6	C	2009-05-11 09:36:19	17.39	82.16	21.77	399.62	408.51	11.59	1.076	89.68	51.52	28.7	11.89	0.07763	0.10428	9.6053	131.4	3261136	2812479	1823702	1967618
1	-1		6	6	C	2009-05-11 09:36:20	17.4	82.15	21.765	400.25	409.16	11.5	1.076	89.65	51.49	28.69	11.89	0.0779	0.10432	9.6056	131.4	3260877	2812909	1823663	1967603
1	-1		6	6	C	2009-05-11 09:36:21	17.4	82.15	21.749	402.73	411.68	11.55	1.076	89.58	51.49	28.69	11.89	0.07823	0.10424	9.6058	131.4	3260276	2813267	1823748	1967594
1	-1		6	6	C	2009-05-11 09:36:22	17.39	82.15	21.759	401.59	410.52	11.52	1.076	89.63	51.52	28.71	11.89	0.07787	0.10425	9.6061	131.4	3260404	2812487	1823734	1967624
1	-1		6	6	C	2009-05-11 09:36:23	17.41	82.16	21.752	402.51	411.46	11.5	1.076	89.61	51.54	28.71	11.89	0.0782	0.10425	9.6064	131.4	3259879	2812881	1823791	1967695
1	-1		6	6	C	2009-05-11 09:36:24	17.39	82.17	21.728	401.69	410.61	11.54	1.076	89.52	51.54	28.71	11.88	0.07802	0.10419	9.6067	131.4	3260571	2813022	1823774	1967558
1	-1		6	6	C	2009-05-11 09:36:25	17.39	82.17	21.733	402.61	411.55	11.51	1.076	89.54	51.52	28.72	11.89	0.07811	0.10417	9.6069	131.4	3260504	2813184	1823829	1967581
1	-1		6	6	C	2009-05-11 09:36:26	17.39	82.15	21.754	402.78	411.74	11.52	1.076	89.66	51.52	28.72	11.89	0.07823	0.10429	9.6072	131.4	3259970	2812951	1823706	1967602
1	-1		6	6	C	2009-05-11 09:36:27	17.41	82.15	21.751	403	411.96	11.5	1.076	89.59	51.49	28.72	11.89	0.07832	0.10426	9.6075	131.4	3259775	2813051	1823743	1967613
1	-1		6	6	C	2009-05-11 09:36:28	17.39	82.15	21.754	402.99	411.95	11.49	1.076	89.61	51.49	28.72	11.89	0.07808	0.10424	9.6078	131.4	3260283	2812890	1823775	1967621
1	-1		6	6	C	2009-05-11 09:36:29	17.39	82.15	21.737	402.62	411.57	11.49	1.076	89.54	51.49	28.73	11.89	0.07814	0.10418	9.6081	131.4	3260082	2812877	1823863	1967599
1	-1		6	6	C	2009-05-11 09:36:30	17.39	82.15	21.733	403.55	412.51	11.47	1.076	89.52	51.52	28.73	11.88	0.0783	0.10415	9.6083	131.4	3259681	2812970	1823870	1967594
1	-1		6	6	C	2009-05-11 09:36:31	17.38	82.15	21.741	403.64	412.61	11.46	1.076	89.61	51.54	28.73	11.88	0.07824	0.1042	9.6086	131.4	3259809	2812878	1823801	1967564
1	0		6	6	C	2009-05-11 09:36:32	17.38	82.16	21.736	404.68	413.67	11.49	1.076	89.6	51.52	28.75	11.97	0.07855	0.10424	9.6089	131.4	3259254	2813234	1823806	1967678
1	1		6	6	C	2009-05-11 09:36:33	17.38	82.16	21.727	403.81	412.78	11.49	1.076	89.56	51.52	28.74	11.98	0.0782	0.10413	9.6092	131.4	3259717	2812693	1823943	1967589
1	2		6	6	C	2009-05-11 09:36:34	17.38	82.15	21.719	405.59	414.6	11.49	1.076	89.57	51.52	28.74	11.98	0.07853	0.1041	9.6094	131.4	3259150	2813017	1824049	1967613
1	3		6	6	C	2009-05-11 09:36:35	17.37	82.15	21.712	406.15	415.16	11.42	1.076	89.55	51.49	28.75	11.98	0.07864	0.10413	9.6097	131.4	3258932	2813146	1823926	1967585
1	4		6	6	C	2009-05-11 09:36:36	17.37	82.14	21.694	405.2	414.18	11.49	1.076	89.46	51.52	28.76	12	0.07851	0.1041	9.61	131.4	3259018	2812852	1824088	1967652
1	5		6	6	C	2009-05-11 09:36:37	17.37	82.15	21.709	404.65	413.63	11.49	1.076	89.59	51.49	28.75	11.99	0.07838	0.1041	9.6103	131.4	3259314	2812853	1824002	1967643
1	6		6	6	C	2009-05-11 09:36:38	17.37	82.16	21.704	405.09	414.08	11.46	1.076	89.58	51.54	28.75	11.99	0.07839	0.10403	9.6106	131.4	3259239	2812775	1824160	1967644
1	7		6	6	C	2009-05-11 09:36:39	17.36	82.16	21.668	405.59	414.57	11.49	1.076	89.43	51.52	28.75	11.99	0.07863	0.10398	9.6108	131.4	3258979	2813187	1824157	1967572
1	8		6	6	C	2009-05-11 09:36:40	17.36	82.15	21.662	405.86	414.85	11.46	1.076	89.45	51.52	28.76	11.99	0.07883	0.10396	9.6111	131.4	3258915	2813616	1824210	1967555
1	9		6	6	C	2009-05-11 09:36:41	17.36	82.16	21.67	406.18	415.18	11.49	1.076	89.5	51.52	28.76	11.99	0.07866	0.10395	9.6114	131.4	3258571	2812875	1824284	1967619
1	10		6	6	C	2009-05-11 09:36:42	17.35	82.15	21.66	406.58	415.58	11.49	1.076	89.44	51.49	28.77	11.99	0.07858	0.104	9.6117	131.4	3258615	2812724	1824269	1967700
1	11		6	6	C	2009-05-11 09:36:43	17.34	82.15	21.667	406.76	415.77	11.47	1.076	89.53	51.49	28.76	11.99	0.07886	0.10397	9.6119	131.4	3258492	2813334	1824240	1967627
1	12		6	6	C	2009-05-11 09:36:44	17.35	82.16	21.659	406.92	415.93	11.48	1.076	89.51	51.49	28.78	11.99	0.07881	0.10398	9.6122	131.401	3258228	2813011	1824171	1967596
1	13		6	6	C	2009-05-11 09:36:45	17.34	82.16	21.643	406.63	415.62	11.45	1.076	89.44	51.54	28.77	11.99	0.07874	0.10392	9.6125	131.401	3258291	2812895	1824347	1967690
1	14		6	6	C	2009-05-11 09:36:46	17.35	82.17	21.646	408.5	417.54	11.47	1.076	89.46	51.54	28.77	11.98	0.07903	0.10387	9.6128	131.401	3257744	2813192	1824281	1967542
1	15		6	6	C	2009-05-11 09:36:47	17.33	82.17	21.637	407.15	416.16	11.45	1.076	89.48	51.52	28.77	11.99	0.07885	0.10382	9.6131	131.401	3258162	2813006	1824432	1967540
1	16		6	6	C	2009-05-11 09:36:48	17.33	82.16	21.631	407.09	416.09	11.43	1.076	89.45	51.49	28.77	11.99	0.07874	0.10384	9.6133	131.401	3257914	2812568	1824380	1967561
1	17		6	6	C	2009-05-11 09:36:49	17.33	82.16	21.622	407.94	416.95	11.45	1.076	89.41	51.49	28.79	11.99	0.07896	0.10381	9.6136	131.401	3257753	2812941	1824454	1967547
1	18		6	6	C	2009-05-11 09:36:50	17.32	82.16	21.625	407.56	416.57	11.45	1.076	89.48	51.49	28.79	11.99	0.07873	0.10385	9.6139	131.401	3258091	2812635	1824349	1967512
1	19		6	6	C	2009-05-11 09:36:51	17.34	82.16	21.609	408.46	417.48	11.47	1.076	89.41	51.52	28.79	11.99	0.0789	0.10377	9.6142	131.401	3257680	2812731	1824579	1967621
1	20		6	6	C	2009-05-11 09:36:52	17.32	82.16	21.613	408.21	417.23	11.42	1.076	89.43	51.49	28.79	12	0.07895	0.10371	9.6144	131.401	3257611	2812835	1824644	1967622
1	21		6	6	C	2009-05-11 09:36:53	17.33	82.16	21.604	408.6	417.62	11.46	1.076	89.39	51.54	28.79	11.99	0.07911	0.10374	9.6147	131.401	3257411	2813068	1824588	1967605
1	22		6	6	C	2009-05-11 09:36:54	17.31	82.16	21.589	408.37	417.38	11.45	1.076	89.33	51.54	28.8	11.99	0.07895	0.10373	9.615	131.401	3257609	2812828	1824644	1967643
1	23		6	6	C	2009-05-11 09:36:55	17.31	82.16	21.587	408.56	417.58	11.47	1.076	89.38	51.52	28.8	11.99	0.07898	0.10375	9.6153	131.401	3257390	2812729	1824541	1967572
1	24		6	6	C	2009-05-11 09:36:56	17.33	82.15	21.608	409.94	418.99	11.44	1.076	89.45	51.52	28.8	11.99	0.07915	0.10379	9.6156	131.401	3257354	2813036	1824528	1967555
1	25		6	6	C	2009-05-11 09:36:57	17.31	82.15	21.598	409.41	418.45	11.42	1.076	89.41	51.49	28.8	11.99	0.07913	0.1037	9.6158	131.401	3257183	2812889	1824678	1967589
1	26		6	6	C	2009-05-11 09:36:58	17.3	82.14	21.586	411.66	420.74	11.42	1.076	89.35	51.49	28.81	12	0.07936	0.10374	9.6161	131.401	3256667	2813020	1824635	1967620
1	27		6	6	C	2009-05-11 09:36:59	17.31	82.15	21.561	410.51	419.56	11.43	1.076	89.32	51.52	28.81	12	0.07931	0.10357	9.6164	131.401	3256537	2812843	1824772	1967490
1	28		6	6	C	2009-05-11 09:37:00	17.3	82.16	21.582	411.32	420.39	11.45	1.076	89.41	51.52	28.81	11.99	0.07941	0.10365	9.6167	131.401	3256394	2812929	1824821	1967657
1	29		6	6	C	2009-05-11 09:37:01	17.32	82.16	21.556	410.3	419.34	11.44	1.076	89.31	51.54	28.81	11.99	0.07917	0.10354	9.6169	131.401	3257010	2812831	1824875	1967512
1	30		6	6	C	2009-05-11 09:37:02	17.31	82.16	21.565	410.41	419.45	11.44	1.076	89.34	51.52	28.83	11.99	0.07924	0.10362	9.6172	131.401	3256793	2812854	1824759	1967565
1	31		6	6	C	2009-05-11 09:37:03	17.31	82.15	21.584	411.27	420.34	11.44	1.076	89.41	51.52	28.83	11.99	0.07943	0.10376	9.6175	131.401	3256576	2813091	1824690	1967672
1	32		6	6	C	2009-05-11 09:37:04	17.29	82.15	21.564	411.38	420.44	11.42	1.076	89.33	51.49	28.82	11.99	0.07949	0.10364	9.6178	131.401	3256348	2813075	1824873	1967686
1	33		6	6	C	2009-05-11 09:37:05	17.3	82.14	21.536	411.26	420.31	11.46	1.076	89.2	51.52	28.82	11.99	0.07941	0.10358	9.6181	131.401	3256423	2812939	1824915	1967623
1	34		6	6	C	2009-05-11 09:37:06	17.3	82.15	21.521	411.77	420.83	11.44	1.076	89.15	51.52	28.83	11.99	0.07934	0.10354	9.6183	131.401	3256202	2812615	1824915	1967585
1	35		6	6	C	2009-05-11 09:37:07	17.29	82.15	21.539	413.25	422.35	11.43	1.076	89.28	51.52	28.84	11.99	0.07961	0.10362	9.6186	131.401	3255867	2812981	1824848	1967631
1	36		6	6	C	2009-05-11 09:37:08	17.29	82.16	21.526	413.48	422.58	11.42	1.076	89.24	51.54	28.84	11.98	0.07967	0.10346	9.6189	131.401	3255665	2812995	1825034	1967566
1	37		6	6	C	2009-05-11 09:37:09	17.29	82.16	21.526	413.3	422.39	11.42	1.076	89.3	51.52	28.84	11.98	0.07958	0.1035	9.6192	131.401	3255714	2812792	1825024	1967623
1	38		6	6	C	2009-05-11 09:37:10	17.28	82.16	21.535	413.8	422.91	11.42	1.076	89.33	51.52	28.83	11.99	0.07973	0.1035	9.6194	131.401	3255306	2812810	1825030	1967614
1	39		6	6	C	2009-05-11 09:37:11	17.3	82.15	21.543	414.12	423.24	11.43	1.076	89.36	51.49	28.84	11.99	0.07973	0.10355	9.6197	131.401	3255744	2813139	1824950	1967578
1	40		6	6	C	2009-05-11 09:37:12	17.29	82.14	21.525	413.72	422.82	11.44	1.076	89.27	51.49	28.85	11.99	0.07969	0.10347	9.62	131.401	3255803	2813121	1825156	1967682
1	41		6	6	C	2009-05-11 09:37:13	17.29	82.14	21.516	412.96	422.04	11.43	1.076	89.23	51.49	28.85	11.99	0.07951	0.10348	9.6203	131.401	3255881	2812736	1825095	1967645
1	42		6	6	C	2009-05-11 09:37:14	17.28	82.15	21.517	414.1	423.21	11.42	1.076	89.25	51.52	28.85	11.99	0.07983	0.10348	9.6206	131.401	3255408	2813136	1825022	1967561
1	43		6	6	C	2009-05-11 09:37:15	17.27	82.16	21.506	413.69	422.78	11.41	1.076	89.21	51.54	28.84	11.99	0.07968	0.10344	9.6208	131.401	3255297	2812664	1825133	1967603
1	44		6	6	C	2009-05-11 09:37:16	17.29	82.16	21.509	414.19	423.3	11.41	1.076	89.28	51.54	28.85	11.99	0.0797	0.10339	9.6211	131.401	3255532	2812957	1825149	1967551
1	45		6	6	C	2009-05-11 09:37:17	17.27	82.15	21.519	413.24	422.33	11.41	1.076	89.31	51.52	28.85	11.99	0.07952	0.10352	9.6214	131.401	3255300	2812238	1825136	1967747
1	46		6	6	C	2009-05-11 09:37:18	17.26	82.16	21.494	415.08	424.2	11.41	1.076	89.28	51.49	28.85	11.99	0.0798	0.10337	9.6217	131.401	3255235	2812940	1825148	1967513
1	47		6	6	C	2009-05-11 09:37:19	17.27	82.15	21.509	415.74	424.88	11.42	1.076	89.33	51.49	28.86	11.98	0.08005	0.10349	9.6219	131.401	3254896	2813216	1825168	1967707
1	48		6	6	C	2009-05-11 09:37:20	17.27	82.15	21.507	414.8	423.92	11.42	1.076	89.32	51.49	28.86	11.99	0.07973	0.10349	9.6222	131.401	3255489	2812946	1825141	1967710
1	49		6	6	C	2009-05-11 09:37:21	17.27	82.15	21.48	414.31	423.4	11.39	1.076	89.21	51.52	28.87	11.99	0.07985	0.10337	9.6225	131.401	3255099	2812973	1825202	1967585
1	50		6	6	C	2009-05-11 09:37:22	17.28	82.16	21.493	415.73	424.86	11.43	1.076	89.27	51.54	28.87	11.99	0.08007	0.10342	9.6228	131.401	3254354	2812865	1825238	1967706
1	51		6	6	C	2009-05-11 09:37:23	17.26	82.16	21.506	415.64	424.78	11.42	1.076	89.33	51.54	28.87	11.99	0.07987	0.10349	9.6231	131.401	3255063	2812989	1825179	1967782
1	52		6	6	C	2009-05-11 09:37:24	17.26	82.16	21.467	415.72	424.84	11.42	1.076	89.16	51.52	28.87	11.99	0.07999	0.10332	9.6233	131.401	3254783	2813040	1825284	1967578
1	53		6	6	C	2009-05-11 09:37:25	17.26	82.16	21.478	416.71	425.86	11.42	1.076	89.27	51.52	28.87	11.99	0.08017	0.1034	9.6236	131.401	3254172	2812972	1825207	1967647
1	54		6	6	C	2009-05-11 09:37:26	17.25	82.16	21.48	417.29	426.45	11.39	1.076	89.27	51.52	28.88	11.99	0.08027	0.10332	9.6239	131.401	3254234	2813289	1825328	1967617
1	55		6	6	C	2009-05-11 09:37:27	17.25	82.15	21.478	416.02	425.15	11.42	1.076	89.31	51.49	28.88	11.99	0.08021	0.10334	9.6242	131.401	3254084	2812930	1825327	1967589
1	56		6	6	C	2009-05-11 09:37:28	17.25	82.15	21.47	416.85	426	11.42	1.076	89.28	51.49	28.88	11.99	0.08019	0.10335	9.6244	131.401	3254170	2812993	1825367	1967687
1	57		6	6	C	2009-05-11 09:37:29	17.25	82.15	21.483	417.19	426.35	11.39	1.076	89.33	51.49	28.88	11.99	0.0801	0.10337	9.6247	131.401	3254233	2812866	1825307	1967708
1	58		6	6	C	2009-05-11 09:37:30	17.25	82.16	21.464	417.47	426.63	11.39	1.076	89.26	51.54	28.88	11.98	0.08022	0.10326	9.625	131.401	3254145	2813112	1825389	1967623
1	59		6	6	C	2009-05-11 09:37:31	17.25	82.18	21.472	417.36	426.52	11.4	1.076	89.32	51.54	28.88	11.98	0.08016	0.10331	9.6253	131.401	3253921	2812773	1825334	1967644
1	60		6	6	C	2009-05-11 09:37:32	17.24	82.17	21.461	417.73	426.89	11.41	1.076	89.26	51.52	28.89	11.99	0.08023	0.10333	9.6256	131.401	3253971	2812948	1825315	1967624
1	61		6	6	C	2009-05-11 09:37:33	17.24	82.16	21.465	418.97	428.16	11.38	1.076	89.32	51.52	28.89	11.99	0.08055	0.10339	9.6258	131.401	3253453	2813241	1825339	1967690
1	62		6	6	C	2009-05-11 09:37:34	17.24	82.15	21.476	418.82	428.01	11.41	1.076	89.36	51.49	28.89	11.99	0.08029	0.10331	9.6261	131.401	3253793	2812929	1825379	1967634
1	63		6	6	C	2009-05-11 09:37:35	17.25	82.15	21.439	419.23	428.42	11.42	1.076	89.21	51.49	28.89	11.99	0.08051	0.10328	9.6264	131.401	3253315	2813058	1825424	1967616
1	64		6	6	C	2009-05-11 09:37:36	17.24	82.15	21.46	418.63	427.81	11.41	1.076	89.29	51.49	28.89	11.99	0.08047	0.10331	9.6267	131.401	3253526	2813155	1825440	1967692
1	65		6	6	C	2009-05-11 09:37:37	17.24	82.16	21.433	418.96	428.13	11.42	1.076	89.19	51.52	28.91	11.99	0.08049	0.10321	9.6269	131.401	3253195	2812985	1825491	1967631
1	66		6	6	C	2009-05-11 09:37:38	17.22	82.16	21.459	418.88	428.07	11.38	1.076	89.3	51.54	28.91	11.99	0.08042	0.1033	9.6272	131.401	3253523	2813041	1825440	1967705
1	67		6	6	C	2009-05-11 09:37:39	17.22	82.17	21.447	419.22	428.41	11.41	1.076	89.32	51.54	28.91	11.99	0.08061	0.10327	9.6275	131.401	3252988	2813087	1825477	1967695
1	68		6	6	C	2009-05-11 09:37:40	17.22	82.16	21.432	420.22	429.42	11.41	1.076	89.24	51.52	28.91	11.99	0.08064	0.10316	9.6278	131.401	3252677	2812879	1825546	1967563
1	69		6	6	C	2009-05-11 09:37:41	17.24	82.16	21.449	419.69	428.89	11.42	1.076	89.31	51.52	28.92	11.98	0.08048	0.10329	9.6281	131.401	3253312	2812983	1825468	1967682
1	70		6	6	C	2009-05-11 09:37:42	17.22	82.15	21.436	419.51	428.7	11.41	1.076	89.25	51.49	28.92	11.99	0.0805	0.10321	9.6283	131.401	3252874	2812655	1825571	1967650
1	71		6	6	C	2009-05-11 09:37:43	17.24	82.15	21.421	419.76	428.95	11.4	1.076	89.19	51.52	28.92	11.99	0.08052	0.10314	9.6286	131.401	3252775	2812674	1825576	1967563
1	72		6	6	C	2009-05-11 09:37:44	17.24	82.16	21.438	419.94	429.14	11.45	1.076	89.27	51.52	28.92	11.99	0.08049	0.1032	9.6289	131.401	3252697	2812540	1825559	1967660
1	73		6	6	C	2009-05-11 09:37:45	17.21	82.16	21.422	420.27	429.47	11.38	1.076	89.2	51.54	28.92	11.99	0.08056	0.1032	9.6292	131.401	3252598	2812565	1825546	1967608
1	74		6	6	C	2009-05-11 09:37:46	17.21	82.16	21.426	421.02	430.24	11.4	1.076	89.28	51.54	28.91	11.99	0.08068	0.10315	9.6294	131.401	3252436	2812788	1825551	1967545
1	75		6	6	C	2009-05-11 09:37:47	17.21	82.16	21.407	421.51	430.73	11.43	1.076	89.2	51.52	28.92	11.99	0.08071	0.10316	9.6297	131.401	3252410	2812791	1825637	1967625
1	76		6	6	C	2009-05-11 09:37:48	17.21	82.16	21.42	421.42	430.64	11.41	1.076	89.25	51.52	28.93	11.99	0.08083	0.10322	9.63	131.401	3252497	2813178	1825585	1967693
1	77		6	6	C	2009-05-11 09:37:49	17.22	82.15	21.423	421.56	430.79	11.42	1.076	89.31	51.49	28.93	11.98	0.08073	0.10323	9.6303	131.401	3252647	2813058	1825631	1967752
1	78		6	6	C	2009-05-11 09:37:50	17.21	82.15	21.408	421.78	431.01	11.4	1.076	89.25	51.49	28.93	11.98	0.08088	0.10312	9.6306	131.401	3252197	2813037	1825723	1967643
1	79		6	6	C	2009-05-11 09:37:51	17.2	82.16	21.403	421.73	430.95	11.38	1.076	89.24	51.52	28.92	11.98	0.0807	0.10311	9.6308	131.401	3252369	2812773	1825741	1967694
1	80		6	6	C	2009-05-11 09:37:52	17.22	82.16	21.415	422.49	431.73	11.42	1.076	89.29	51.54	28.94	11.98	0.08095	0.10313	9.6311	131.401	3251774	2812895	1825618	1967593
1	81		6	6	C	2009-05-11 09:37:53	17.2	82.17	21.404	422.79	432.04	11.4	1.076	89.25	51.54	28.94	11.98	0.08097	0.10307	9.6314	131.401	3251994	2813141	1825736	1967597
1	82		6	6	C	2009-05-11 09:37:54	17.22	82.17	21.4	422.14	431.37	11.41	1.076	89.23	51.52	28.94	11.99	0.08096	0.10305	9.6317	131.401	3251880	2813010	1825716	1967547
1	83		6	6	C	2009-05-11 09:37:55	17.2	82.16	21.397	422.19	431.42	11.37	1.076	89.21	51.52	28.93	11.99	0.08081	0.10312	9.6319	131.401	3251875	2812634	1825612	1967566
1	84		6	6	C	2009-05-11 09:37:56	17.21	82.16	21.402	423.98	433.25	11.39	1.076	89.23	51.52	28.94	11.99	0.08113	0.10309	9.6322	131.401	3251559	2813180	1825759	1967659
1	85		6	6	C	2009-05-11 09:37:57	17.2	82.15	21.392	423.44	432.7	11.4	1.076	89.18	51.49	28.94	11.99	0.08101	0.10308	9.6325	131.401	3251689	2812955	1825801	1967656
1	86		6	6	C	2009-05-11 09:37:58	17.19	82.15	21.399	422.68	431.92	11.39	1.076	89.26	51.49	28.95	11.99	0.08102	0.10315	9.6328	131.401	3251916	2813153	1825671	1967657
1	87		6	6	C	2009-05-11 09:37:59	17.21	82.15	21.382	423.14	432.38	11.41	1.076	89.19	51.52	28.95	11.98	0.08098	0.10303	9.6331	131.401	3251465	2812710	1825869	1967676
1	88		6	6	C	2009-05-11 09:38:00	17.19	82.16	21.384	423.21	432.46	11.34	1.076	89.21	51.54	28.95	11.98	0.08088	0.10304	9.6333	131.401	3251663	2812613	1825815	1967633
1	89		6	6	C	2009-05-11 09:38:01	17.21	82.16	21.385	424.02	433.28	11.41	1.076	89.22	51.54	28.95	11.98	0.08111	0.10306	9.6336	131.401	3251395	2812989	1825867	1967722
1	90		6	6	C	2009-05-11 09:38:02	17.21	82.16	21.387	423.88	433.15	11.41	1.076	89.23	51.52	28.95	11.98	0.08115	0.10304	9.6339	131.401	3251350	2813029	1825823	1967646
1	91		6	6	C	2009-05-11 09:38:03	17.19	82.15	21.392	424.9	434.19	11.4	1.076	89.24	51.52	28.96	11.98	0.08122	0.10301	9.6342	131.401	3251210	2813043	1825869	1967600
1	92		6	6	C	2009-05-11 09:38:04	17.19	82.15	21.368	425.44	434.73	11.37	1.076	89.14	51.49	28.96	11.99	0.08146	0.10299	9.6344	131.401	3250756	2813241	1825956	1967618
1	93		6	6	C	2009-05-11 09:38:05	17.18	82.15	21.374	424.68	433.95	11.37	1.076	89.16	51.49	28.96	11.99	0.0811	0.10304	9.6347	131.401	3250982	2812599	1825776	1967599
1	94		6	6	C	2009-05-11 09:38:06	17.2	82.15	21.382	425.22	434.51	11.38	1.076	89.25	51.52	28.96	11.99	0.08128	0.10307	9.635	131.401	3251064	2813125	1825792	1967673
1	95		6	6	C	2009-05-11 09:38:07	17.2	82.16	21.386	425.98	435.29	11.39	1.076	89.28	51.54	28.96	11.99	0.0815	0.10308	9.6353	131.401	3250322	2813017	1825828	1967688
1	96		6	6	C	2009-05-11 09:38:08	17.2	82.16	21.378	425.9	435.2	11.41	1.076	89.24	51.54	28.96	11.99	0.08143	0.10304	9.6356	131.401	3250456	2812990	1825837	1967660
1	97		6	6	C	2009-05-11 09:38:09	17.18	82.15	21.373	426	435.3	11.39	1.076	89.21	51.52	28.98	11.98	0.0813	0.10303	9.6358	131.401	3250671	2812826	1825810	1967612
1	98		6	6	C	2009-05-11 09:38:10	17.18	82.15	21.392	424.96	434.25	11.36	1.076	89.29	51.52	28.98	11.98	0.08138	0.10306	9.6361	131.401	3250971	2813247	1825849	1967661
1	99		6	6	C	2009-05-11 09:38:11	17.19	82.15	21.383	425.84	435.14	11.34	1.076	89.25	51.52	28.97	11.98	0.08154	0.10308	9.6364	131.402	3250309	2813103	1825852	1967711
1	100		6	6	C	2009-05-11 09:38:12	17.17	82.15	21.375	426.73	436.05	11.49	1.076	89.28	51.49	28.98	11.98	0.0816	0.103	9.6367	131.402	3250276	2813227	1825923	1967637
1	101		6	6	C	2009-05-11 09:38:13	17.18	82.16	21.358	426.18	435.48	11.4	1.076	89.22	51.49	28.98	11.98	0.08141	0.10297	9.6369	131.402	3250330	2812829	1825966	1967667
1	102		6	6	C	2009-05-11 09:38:14	17.18	82.16	21.378	427.56	436.9	11.34	1.076	89.3	51.52	28.99	11.98	0.08173	0.10299	9.6372	131.402	3249801	2813164	1825849	1967547
1	103		6	6	C	2009-05-11 09:38:15	17.18	82.16	21.384	426.28	435.59	11.36	1.076	89.33	51.54	28.99	11.97	0.08156	0.10302	9.6375	131.402	3250142	2813044	1825828	1967617
1	104		6	6	C	2009-05-11 09:38:16	17.17	82.16	21.359	426.89	436.21	11.39	1.076	89.22	51.54	28.99	11.98	0.0815	0.10289	9.6378	131.402	3250147	2812948	1825993	1967592
1	105		6	6	C	2009-05-11 09:38:17	17.16	82.16	21.367	427.09	436.42	11.38	1.076	89.25	51.52	28.98	11.98	0.08149	0.10294	9.6381	131.402	3249959	2812662	1825983	1967582
1	106		6	6	C	2009-05-11 09:38:18	17.18	82.16	21.361	427.59	436.92	11.38	1.076	89.23	51.52	28.99	11.98	0.08154	0.10296	9.6383	131.402	3249864	2812716	1825941	1967574
1	107		6	6	C	2009-05-11 09:38:19	17.18	82.15	21.359	428	437.34	11.4	1.076	89.21	51.49	28.99	11.99	0.08154	0.10291	9.6386	131.402	3249868	2812725	1825964	1967529
1	108		6	6	C	2009-05-11 09:38:20	17.18	82.15	21.361	427.89	437.23	11.4	1.076	89.22	51.49	29	11.99	0.08164	0.10295	9.6389	131.402	3249834	2812947	1825984	1967614
1	109		6	6	C	2009-05-11 09:38:21	17.17	82.15	21.362	428.15	437.49	11.36	1.076	89.22	51.49	29	11.98	0.08173	0.10289	9.6392	131.402	3249522	2812921	1825962	1967477
1	110		6	6	C	2009-05-11 09:38:22	17.17	82.16	21.35	428.95	438.31	11.39	1.076	89.18	51.54	29	11.98	0.08178	0.10289	9.6394	131.402	3249374	2812952	1826083	1967645
1	111		6	6	C	2009-05-11 09:38:23	17.17	82.16	21.373	428.38	437.73	11.36	1.076	89.28	51.54	29	11.98	0.08175	0.10303	9.6397	131.402	3249270	2812740	1825891	1967660
1	112		6	6	C	2009-05-11 09:38:24	17.17	82.16	21.358	427.7	437.04	11.39	1.076	89.27	51.52	29	11.98	0.08171	0.10296	9.64	131.402	3249573	2812884	1825956	1967595
1	113		6	6	C	2009-05-11 09:38:25	17.17	82.15	21.356	429.6	438.98	11.36	1.076	89.25	51.52	29	11.98	0.08197	0.10299	9.6403	131.402	3249424	2813434	1825953	1967649
1	114		6	6	C	2009-05-11 09:38:26	17.16	82.15	21.375	429.3	438.68	11.33	1.076	89.33	51.49	29	11.99	0.08184	0.10311	9.6406	131.402	3249068	2812749	1825855	1967735
1	115		6	6	C	2009-05-11 09:38:27	17.16	82.15	21.35	429.25	438.61	11.49	1.076	89.23	51.49	29.01	11.98	0.0819	0.10295	9.6408	131.402	3248836	2812746	1826013	1967656
1	116		6	6	C	2009-05-11 09:38:28	17.17	82.15	21.368	429.7	439.08	11.38	1.076	89.3	51.52	29.01	11.98	0.08185	0.10297	9.6411	131.402	3249284	2812999	1826008	1967673
1	117		6	6	C	2009-05-11 09:38:29	17.15	82.16	21.334	430.16	439.54	11.36	1.076	89.17	51.52	29	11.98	0.08191	0.10289	9.6414	131.402	3248749	2812737	1826077	1967632
1	118		6	6	C	2009-05-11 09:38:30	17.16	82.16	21.351	429.9	439.28	11.39	1.076	89.3	51.54	29.01	11.98	0.08201	0.1029	9.6417	131.402	3248788	2813004	1826033	1967579
1	119		6	6	C	2009-05-11 09:38:31	17.15	82.15	21.343	430.5	439.89	11.37	1.076	89.26	51.54	29	11.98	0.08206	0.10289	9.6419	131.402	3248773	2813099	1826124	1967641
2	0		6	6	C	2009-05-11 09:38:31	17.38	82.15	21.736	404.62	413.61	11.48	1.076	89.59	51.51	28.74	11.98	0.0784	0.1042	9.6419	131.402	3248773	2813099	1826124	1967641
3	59.5		6	6	C	2009-05-11 09:38:31	17.25	82.16	21.486	417.52	426.69	11.42	1.076	89.31	51.52	28.88	11.99	0.08023	0.10338	9.6419	131.402	3248773	2813099	1826124	1967641
4	119		6	6	C	2009-05-11 09:38:31	0.23	0.04	0.402	26.69	27.11	0.16	0	0.46	0.05	0.27	0.03	0.00386	0.00135	9.6419	131.402	3248773	2813099	1826124	1967641
CrvFitStatus:	Exp		6	6	C
Exp_Flux:	1.5		6	6	C
Exp_FluxCV:	1.6		6	6	C
Exp_dCdry/dt:	0.234		6	6	C
Exp_R2:	0.9915		6	6	C
Exp_SSN:	0.2751		6	6	C
Exp_SE:	0.002		6	6	C
Exp_a:	0.0010303		6	6	C
Exp_Cx:	641.2		6	6	C
Exp_Co:	413.6		6	6	C
Exp_t0:	1.1		6	6	C
Exp_Iter:	2		6	6	C
Exp_MaxIter:	10		6	6	C
Lin_Flux:	1.39		6	6	C
Lin_FluxCV:	1.6		6	6	C
Lin_dCdry/dt:	0.217		6	6	C
Lin_R2:	0.9913		6	6	C
Lin_SSN:	0.2804		6	6	C
Lin_SE:	0.002		6	6	C
Crv_Domain:	90		6	6	C
Crv_#Smp:	90		6	6	C
Dead Band:	00:30:00		6	6	C
TimeClosing:	18		6	6	C
			6	6	C
			6	6	C
LI-8100:	1c8	7	7	7	A	81	5548	1d6	182
File Name:	HLB511		7	7	A
Instrument Name:	LI-8100		7	7	A
Serial Number:	81A-0368		7	7	A
Software:	2.0.0		7	7	A	LI-8100 File Viewer 2.0.0
Comments:	2		7	7	A
Obs#:	7		7	7	A
Port#:	0		7	7	A
Label:	SNJ		7	7	A
Observation Length:	02:00:00		7	7	A
Observation Delay:	01:00:00		7	7	A
IRGA Averaging:	1		7	7	A
Flow8100:	10		7	7	A
FlowMux:	0		7	7	A
Tmux:	0		7	7	A
Virga:	19		7	7	A
Vmux:	55		7	7	A
Vext:	0		7	7	A
Vcham:	4823.9		7	7	A
Offset:	4		7	7	A
Area:	317.8		7	7	A
Vtotal:	6114.1		7	7	A
V3 Info:	0		7	7	A	M=0.43	B=0.56
Labels_01:	22		7	7	A
Type	Etime		7	7	A	Date	Tcham	Pressure	H2O	CO2	Cdry	T4	V3	RH	Tbench	Tboard	Vin	CO2ABS	H2OABS	Hour	DOY	RAWCO2	RAWCO2REF	RAWH2O	RAWH2OREF
1	-1		7	7	A	2009-05-11 09:41:06	17.74	82.16	21.603	397.57	406.35	11.6	1.037	87.11	51.54	29.21	11.98	0.07757	0.10372	9.685	131.404	3262250	2813305	1824567	1967537
1	-1		7	7	A	2009-05-11 09:41:07	17.72	82.16	21.613	395.33	404.06	11.58	1.037	87.15	51.54	29.21	11.95	0.07699	0.10377	9.6853	131.404	3263254	2812714	1824543	1967601
1	-1		7	7	A	2009-05-11 09:41:08	17.75	82.16	21.613	397.13	405.9	11.59	1.037	87.15	51.52	29.21	11.87	0.07743	0.1038	9.6856	131.404	3262727	2813370	1824535	1967661
1	-1		7	7	A	2009-05-11 09:41:09	17.73	82.15	21.611	396.76	405.52	11.57	1.037	87.13	51.52	29.22	11.87	0.07731	0.10377	9.6858	131.404	3263097	2813301	1824569	1967567
1	-1		7	7	A	2009-05-11 09:41:10	17.73	82.15	21.616	396.01	404.76	11.61	1.037	87.15	51.49	29.22	11.86	0.07706	0.1038	9.6861	131.404	3263172	2812780	1824581	1967668
1	-1		7	7	A	2009-05-11 09:41:11	17.73	82.14	21.616	395.61	404.35	11.58	1.037	87.19	51.49	29.22	11.86	0.07723	0.10381	9.6864	131.404	3262839	2812887	1824495	1967558
1	-1		7	7	A	2009-05-11 09:41:12	17.75	82.15	21.6	396.71	405.47	11.59	1.037	87.08	51.52	29.22	11.86	0.07743	0.10371	9.6867	131.404	3262748	2813360	1824667	1967609
1	-1		7	7	A	2009-05-11 09:41:13	17.75	82.15	21.598	396.09	404.83	11.59	1.037	87.07	51.52	29.23	11.87	0.07723	0.10372	9.6869	131.404	3262674	2812817	1824579	1967559
1	-1		7	7	A	2009-05-11 09:41:14	17.73	82.16	21.601	395.41	404.14	11.59	1.037	87.1	51.54	29.22	11.87	0.07705	0.10383	9.6872	131.404	3263758	2813251	1824494	1967630
1	-1		7	7	A	2009-05-11 09:41:15	17.74	82.16	21.594	394.58	403.29	11.59	1.037	87.07	51.54	29.23	11.86	0.07694	0.10376	9.6875	131.404	3263632	2812899	1824636	1967688
1	-1		7	7	A	2009-05-11 09:41:16	17.72	82.16	21.564	393.4	402.07	11.56	1.037	86.95	51.52	29.23	11.86	0.0767	0.10362	9.6878	131.404	3264355	2812884	1824831	1967598
1	-1		7	7	A	2009-05-11 09:41:17	17.74	82.15	21.567	393.99	402.68	11.6	1.038	87	51.49	29.24	11.87	0.07707	0.10367	9.6881	131.404	3263995	2813479	1824802	1967630
1	-1		7	7	A	2009-05-11 09:41:18	17.72	82.15	21.531	394.78	403.47	11.55	1.038	86.86	51.49	29.23	11.86	0.07709	0.10355	9.6883	131.404	3263413	2813071	1824946	1967599
1	-1		7	7	A	2009-05-11 09:41:19	17.71	82.15	21.54	394.26	402.94	11.56	1.038	86.95	51.49	29.24	11.85	0.077	0.1035	9.6886	131.404	3263732	2813107	1824978	1967557
1	-1		7	7	A	2009-05-11 09:41:20	17.71	82.15	21.513	394.65	403.33	11.56	1.038	86.84	51.49	29.24	11.86	0.07701	0.10347	9.6889	131.404	3263327	2812791	1825080	1967604
1	-1		7	7	A	2009-05-11 09:41:21	17.71	82.15	21.509	395.02	403.7	11.53	1.038	86.83	51.54	29.25	11.85	0.07699	0.10347	9.6892	131.404	3263690	2813095	1825057	1967625
1	-1		7	7	A	2009-05-11 09:41:22	17.71	82.16	21.51	394.5	403.17	11.53	1.038	86.89	51.54	29.25	11.85	0.07698	0.10344	9.6894	131.404	3263849	2813192	1825173	1967678
1	-1		7	7	A	2009-05-11 09:41:23	17.69	82.16	21.485	395.67	404.36	11.51	1.038	86.79	51.54	29.25	11.85	0.07716	0.10338	9.6897	131.404	3263226	2813071	1825162	1967525
1	0		7	7	A	2009-05-11 09:41:24	17.69	82.15	21.498	398.4	407.15	11.52	1.038	86.89	51.49	29.25	11.95	0.07746	0.10345	9.69	131.404	3262414	2813109	1825108	1967566
1	1		7	7	A	2009-05-11 09:41:25	17.68	82.15	21.492	396.45	405.16	11.51	1.038	86.87	51.49	29.25	11.96	0.07725	0.10336	9.6903	131.404	3262849	2812994	1825246	1967573
1	2		7	7	A	2009-05-11 09:41:26	17.68	82.14	21.473	396.04	404.73	11.53	1.038	86.83	51.49	29.26	11.96	0.07726	0.10334	9.6906	131.404	3262985	2813121	1825257	1967555
1	3		7	7	A	2009-05-11 09:41:27	17.67	82.15	21.481	396.54	405.24	11.53	1.038	86.93	51.52	29.26	11.96	0.07729	0.10339	9.6908	131.404	3262830	2813070	1825196	1967584
1	4		7	7	A	2009-05-11 09:41:28	17.67	82.16	21.484	396.95	405.66	11.51	1.038	86.95	51.54	29.26	11.96	0.0773	0.10343	9.6911	131.404	3262504	2812854	1825199	1967679
1	5		7	7	A	2009-05-11 09:41:29	17.65	82.16	21.479	397.59	406.32	11.5	1.038	86.99	51.54	29.26	11.96	0.07737	0.10336	9.6914	131.404	3262274	2812835	1825276	1967642
1	6		7	7	A	2009-05-11 09:41:30	17.65	82.16	21.489	397.5	406.23	11.51	1.038	87.08	51.52	29.26	11.96	0.07738	0.10344	9.6917	131.404	3262204	2812740	1825143	1967607
1	7		7	7	A	2009-05-11 09:41:31	17.65	82.15	21.467	398.66	407.41	11.51	1.038	86.98	51.52	29.27	11.96	0.07752	0.10336	9.6919	131.404	3261839	2812759	1825294	1967597
1	8		7	7	A	2009-05-11 09:41:32	17.64	82.15	21.491	400	408.78	11.51	1.038	87.14	51.49	29.27	11.96	0.0779	0.1034	9.6922	131.404	3261260	2813242	1825142	1967497
1	9		7	7	A	2009-05-11 09:41:33	17.64	82.15	21.511	400.31	409.11	11.51	1.038	87.22	51.49	29.27	11.96	0.07772	0.10353	9.6925	131.404	3261495	2813027	1825126	1967762
1	10		7	7	A	2009-05-11 09:41:34	17.63	82.15	21.48	400.28	409.07	11.51	1.038	87.15	51.49	29.27	11.96	0.07793	0.10334	9.6928	131.404	3261180	2813273	1825289	1967590
1	11		7	7	A	2009-05-11 09:41:35	17.62	82.15	21.493	401.44	410.26	11.51	1.038	87.25	51.52	29.27	11.97	0.078	0.1034	9.6931	131.404	3260821	2813155	1825163	1967569
1	12		7	7	A	2009-05-11 09:41:36	17.62	82.15	21.503	401.15	409.96	11.51	1.038	87.29	51.54	29.29	11.96	0.07802	0.10339	9.6933	131.404	3260712	2813097	1825181	1967568
1	13		7	7	A	2009-05-11 09:41:37	17.6	82.15	21.498	401.84	410.67	11.5	1.038	87.33	51.54	29.28	11.97	0.07805	0.10346	9.6936	131.404	3260570	2813099	1825166	1967698
1	14		7	7	A	2009-05-11 09:41:38	17.61	82.16	21.494	402.63	411.47	11.51	1.038	87.38	51.52	29.29	11.96	0.07821	0.10344	9.6939	131.404	3260339	2813290	1825154	1967665
1	15		7	7	A	2009-05-11 09:41:39	17.6	82.15	21.483	403.97	412.84	11.51	1.038	87.32	51.52	29.29	11.96	0.07831	0.10337	9.6942	131.404	3259759	2812986	1825207	1967518
1	16		7	7	A	2009-05-11 09:41:40	17.6	82.15	21.519	403.45	412.32	11.52	1.038	87.53	51.49	29.29	11.96	0.07827	0.10352	9.6944	131.404	3259933	2813017	1825072	1967652
1	17		7	7	A	2009-05-11 09:41:41	17.59	82.14	21.488	404.46	413.34	11.51	1.038	87.39	51.49	29.29	11.96	0.07837	0.10339	9.6947	131.404	3259655	2813117	1825204	1967627
1	18		7	7	A	2009-05-11 09:41:42	17.59	82.15	21.499	404.83	413.73	11.52	1.038	87.5	51.49	29.3	11.96	0.07849	0.10344	9.695	131.404	3259135	2812946	1825117	1967594
1	19		7	7	A	2009-05-11 09:41:43	17.58	82.16	21.488	405.7	414.61	11.52	1.038	87.46	51.52	29.3	11.96	0.07855	0.10339	9.6953	131.404	3259047	2813011	1825231	1967624
1	20		7	7	A	2009-05-11 09:41:44	17.57	82.16	21.482	405.48	414.38	11.47	1.038	87.5	51.54	29.3	11.96	0.07842	0.10333	9.6956	131.404	3258984	2812671	1825251	1967570
1	21		7	7	A	2009-05-11 09:41:45	17.57	82.17	21.475	406.95	415.88	11.5	1.038	87.48	51.52	29.3	11.96	0.07863	0.10332	9.6958	131.404	3258439	2812733	1825215	1967506
1	22		7	7	A	2009-05-11 09:41:46	17.56	82.16	21.51	407.43	416.39	11.5	1.038	87.66	51.52	29.3	11.96	0.07894	0.10344	9.6961	131.404	3258067	2813121	1825192	1967625
1	23		7	7	A	2009-05-11 09:41:47	17.53	82.15	21.492	409.27	418.26	11.51	1.038	87.64	51.52	29.3	11.96	0.07898	0.10339	9.6964	131.404	3257643	2812895	1825246	1967642
1	24		7	7	A	2009-05-11 09:41:48	17.55	82.14	21.483	408.05	417.01	11.52	1.038	87.64	51.49	29.31	11.96	0.07896	0.10333	9.6967	131.404	3257784	2812971	1825277	1967565
1	25		7	7	A	2009-05-11 09:41:49	17.53	82.15	21.489	408.26	417.23	11.52	1.038	87.68	51.49	29.31	11.96	0.079	0.10343	9.6969	131.404	3257732	2813019	1825197	1967659
1	26		7	7	A	2009-05-11 09:41:50	17.51	82.16	21.49	409.04	418.02	11.51	1.038	87.75	51.52	29.31	11.96	0.07902	0.10341	9.6972	131.404	3257775	2813152	1825224	1967680
1	27		7	7	A	2009-05-11 09:41:51	17.51	82.15	21.487	409.99	418.99	11.48	1.038	87.78	51.54	29.31	11.96	0.07924	0.10334	9.6975	131.404	3256991	2813012	1825276	1967579
1	28		7	7	A	2009-05-11 09:41:52	17.5	82.16	21.488	410.87	419.89	11.48	1.038	87.85	51.54	29.32	11.96	0.07937	0.10343	9.6978	131.404	3256764	2813164	1825184	1967663
1	29		7	7	A	2009-05-11 09:41:53	17.5	82.15	21.492	411.71	420.75	11.51	1.038	87.91	51.52	29.32	11.96	0.07946	0.10341	9.6981	131.404	3256640	2813212	1825237	1967621
1	30		7	7	A	2009-05-11 09:41:54	17.5	82.15	21.5	412.34	421.4	11.47	1.038	87.95	51.52	29.32	11.96	0.07957	0.10343	9.6983	131.404	3256307	2813200	1825250	1967684
1	31		7	7	A	2009-05-11 09:41:55	17.49	82.14	21.466	412.7	421.76	11.52	1.038	87.85	51.49	29.32	11.96	0.07967	0.10329	9.6986	131.404	3255785	2813054	1825370	1967582
1	32		7	7	A	2009-05-11 09:41:56	17.49	82.14	21.5	412.46	421.52	11.51	1.038	87.99	51.49	29.31	11.95	0.07942	0.1034	9.6989	131.404	3256438	2812972	1825323	1967731
1	33		7	7	A	2009-05-11 09:41:57	17.47	82.16	21.476	412.97	422.04	11.48	1.038	87.97	51.52	29.32	11.97	0.07971	0.10334	9.6992	131.404	3255842	2813246	1825285	1967624
1	34		7	7	A	2009-05-11 09:41:58	17.47	82.16	21.472	412.97	422.03	11.48	1.038	88.01	51.52	29.32	11.96	0.07963	0.10335	9.6994	131.404	3255620	2812864	1825284	1967644
1	35		7	7	A	2009-05-11 09:41:59	17.48	82.16	21.477	413.78	422.86	11.5	1.038	88.03	51.54	29.33	11.97	0.07975	0.10337	9.6997	131.404	3255549	2813057	1825272	1967627
1	36		7	7	A	2009-05-11 09:42:00	17.46	82.16	21.467	414.23	423.32	11.48	1.038	88.04	51.52	29.33	11.96	0.07987	0.10331	9.7	131.404	3255222	2813114	1825345	1967634
1	37		7	7	A	2009-05-11 09:42:01	17.45	82.15	21.493	416.04	425.18	11.48	1.038	88.2	51.52	29.33	11.96	0.08012	0.10341	9.7003	131.404	3254651	2813232	1825261	1967689
1	38		7	7	A	2009-05-11 09:42:02	17.45	82.15	21.485	415.75	424.88	11.48	1.038	88.16	51.49	29.33	11.96	0.07993	0.10339	9.7006	131.404	3254773	2812816	1825258	1967615
1	39		7	7	A	2009-05-11 09:42:03	17.45	82.15	21.473	416.91	426.06	11.47	1.038	88.11	51.49	29.33	11.96	0.08017	0.10335	9.7008	131.404	3254285	2813041	1825247	1967565
1	40		7	7	A	2009-05-11 09:42:04	17.45	82.15	21.484	416.9	426.05	11.47	1.038	88.21	51.49	29.34	11.96	0.08011	0.10338	9.7011	131.404	3254330	2812957	1825285	1967695
1	41		7	7	A	2009-05-11 09:42:05	17.43	82.16	21.47	418.03	427.2	11.46	1.038	88.22	51.52	29.34	11.96	0.08031	0.10341	9.7014	131.404	3254119	2813292	1825177	1967633
1	42		7	7	A	2009-05-11 09:42:06	17.43	82.17	21.469	417.22	426.37	11.46	1.038	88.23	51.54	29.34	11.96	0.0802	0.10327	9.7017	131.404	3253601	2812559	1825408	1967634
1	43		7	7	A	2009-05-11 09:42:07	17.42	82.17	21.466	418.47	427.65	11.46	1.038	88.27	51.52	29.34	11.96	0.08044	0.10333	9.7019	131.404	3253621	2813231	1825284	1967630
1	44		7	7	A	2009-05-11 09:42:08	17.41	82.17	21.499	419.45	428.67	11.45	1.038	88.41	51.52	29.34	11.96	0.08048	0.10342	9.7022	131.404	3253284	2813001	1825201	1967665
1	45		7	7	A	2009-05-11 09:42:09	17.43	82.16	21.485	419.53	428.74	11.47	1.038	88.4	51.49	29.34	11.96	0.08055	0.10336	9.7025	131.404	3253112	2813000	1825303	1967645
1	46		7	7	A	2009-05-11 09:42:10	17.41	82.15	21.491	419.94	429.16	11.46	1.038	88.41	51.49	29.35	11.96	0.08036	0.10335	9.7028	131.404	3253029	2812440	1825324	1967649
1	47		7	7	A	2009-05-11 09:42:11	17.41	82.15	21.474	421.22	430.46	11.49	1.038	88.4	51.49	29.35	11.96	0.08066	0.10331	9.7031	131.404	3252615	2812850	1825393	1967653
1	48		7	7	A	2009-05-11 09:42:12	17.41	82.15	21.477	421.75	431.01	11.47	1.038	88.41	51.54	29.35	11.96	0.08087	0.10335	9.7033	131.404	3252333	2813172	1825303	1967654
1	49		7	7	A	2009-05-11 09:42:13	17.39	82.16	21.483	421.79	431.05	11.48	1.038	88.44	51.54	29.35	11.96	0.08085	0.10344	9.7036	131.404	3252251	2813044	1825192	1967705
1	50		7	7	A	2009-05-11 09:42:14	17.41	82.17	21.465	421.73	430.98	11.47	1.038	88.44	51.54	29.35	11.96	0.08084	0.10335	9.7039	131.404	3251780	2812631	1825297	1967640
1	51		7	7	A	2009-05-11 09:42:15	17.38	82.17	21.469	423.71	433.01	11.46	1.038	88.45	51.52	29.35	11.96	0.08131	0.10334	9.7042	131.404	3251439	2813558	1825311	1967678
1	52		7	7	A	2009-05-11 09:42:16	17.4	82.17	21.48	424.44	433.76	11.47	1.038	88.5	51.52	29.35	11.96	0.08109	0.10337	9.7044	131.404	3251372	2812871	1825248	1967600
1	53		7	7	A	2009-05-11 09:42:17	17.4	82.16	21.469	423.62	432.91	11.44	1.038	88.44	51.52	29.37	11.96	0.08116	0.10332	9.7047	131.404	3251515	2813217	1825297	1967583
1	54		7	7	A	2009-05-11 09:42:18	17.37	82.15	21.481	424.07	433.38	11.46	1.038	88.54	51.49	29.37	11.94	0.08121	0.1034	9.705	131.404	3251265	2813033	1825267	1967644
1	55		7	7	A	2009-05-11 09:42:19	17.37	82.15	21.458	425.48	434.81	11.46	1.038	88.5	51.52	29.37	11.96	0.08136	0.10331	9.7053	131.404	3250863	2813134	1825375	1967617
1	56		7	7	A	2009-05-11 09:42:20	17.37	82.16	21.469	425.32	434.65	11.48	1.038	88.55	51.52	29.37	11.96	0.08133	0.10334	9.7056	131.404	3250714	2813000	1825274	1967637
1	57		7	7	A	2009-05-11 09:42:21	17.38	82.17	21.477	425.74	435.09	11.44	1.038	88.6	51.54	29.37	11.96	0.08147	0.10333	9.7058	131.404	3250536	2813149	1825358	1967675
1	58		7	7	A	2009-05-11 09:42:22	17.38	82.17	21.464	426.85	436.21	11.47	1.038	88.6	51.54	29.37	11.96	0.08159	0.10339	9.7061	131.404	3249893	2812916	1825269	1967681
1	59		7	7	A	2009-05-11 09:42:23	17.35	82.16	21.476	427.51	436.89	11.47	1.038	88.64	51.52	29.38	11.96	0.08168	0.10334	9.7064	131.404	3249737	2812958	1825356	1967654
1	60		7	7	A	2009-05-11 09:42:24	17.35	82.15	21.487	429.63	439.07	11.47	1.038	88.67	51.49	29.38	11.96	0.08188	0.10336	9.7067	131.404	3249514	2813251	1825352	1967649
1	61		7	7	A	2009-05-11 09:42:25	17.35	82.14	21.466	429.09	438.5	11.46	1.038	88.63	51.49	29.38	11.96	0.08189	0.10331	9.7069	131.404	3249108	2812951	1825437	1967698
1	62		7	7	A	2009-05-11 09:42:26	17.35	82.15	21.466	429.62	439.05	11.43	1.038	88.64	51.49	29.38	11.96	0.08197	0.10328	9.7072	131.404	3248925	2813050	1825417	1967662
1	63		7	7	A	2009-05-11 09:42:27	17.34	82.16	21.464	428.93	438.34	11.47	1.039	88.7	51.52	29.38	11.96	0.08185	0.10332	9.7075	131.404	3249257	2812997	1825295	1967555
1	64		7	7	A	2009-05-11 09:42:28	17.34	82.16	21.461	430.29	439.73	11.47	1.039	88.69	51.54	29.39	11.96	0.08188	0.10331	9.7078	131.404	3249051	2812921	1825342	1967626
1	65		7	7	A	2009-05-11 09:42:29	17.33	82.16	21.466	431	440.46	11.47	1.039	88.77	51.54	29.39	11.96	0.08221	0.10336	9.7081	131.405	3248138	2812975	1825223	1967601
1	66		7	7	A	2009-05-11 09:42:30	17.33	82.16	21.461	432.16	441.64	11.44	1.039	88.74	51.54	29.39	11.96	0.08245	0.1033	9.7083	131.405	3247905	2813347	1825363	1967579
1	67		7	7	A	2009-05-11 09:42:31	17.33	82.15	21.477	432.52	442.01	11.46	1.039	88.8	51.52	29.39	11.96	0.08234	0.10333	9.7086	131.405	3248133	2813238	1825311	1967554
1	68		7	7	A	2009-05-11 09:42:32	17.33	82.14	21.463	432.66	442.15	11.47	1.039	88.79	51.49	29.39	11.96	0.08227	0.10326	9.7089	131.405	3247536	2812562	1825447	1967619
1	69		7	7	A	2009-05-11 09:42:33	17.33	82.14	21.459	433.54	443.05	11.47	1.039	88.77	51.49	29.38	11.96	0.08246	0.10329	9.7092	131.405	3247593	2813106	1825334	1967551
1	70		7	7	A	2009-05-11 09:42:34	17.32	82.15	21.463	434.21	443.73	11.49	1.039	88.8	51.49	29.39	11.96	0.08279	0.10334	9.7094	131.405	3247123	2813557	1825333	1967632
1	71		7	7	A	2009-05-11 09:42:35	17.31	82.16	21.465	434.44	443.97	11.44	1.039	88.87	51.54	29.4	11.96	0.08262	0.10334	9.7097	131.405	3246974	2812977	1825303	1967605
1	72		7	7	A	2009-05-11 09:42:36	17.3	82.16	21.449	434.95	444.48	11.45	1.039	88.81	51.54	29.4	11.96	0.08272	0.10324	9.71	131.405	3246639	2812984	1825452	1967618
1	73		7	7	A	2009-05-11 09:42:37	17.32	82.16	21.45	435.79	445.34	11.46	1.039	88.87	51.52	29.4	11.96	0.08284	0.10323	9.7103	131.405	3246427	2813097	1825457	1967597
1	74		7	7	A	2009-05-11 09:42:38	17.31	82.16	21.442	436.52	446.08	11.46	1.039	88.83	51.54	29.4	11.96	0.08288	0.10323	9.7106	131.405	3246286	2813099	1825459	1967605
1	75		7	7	A	2009-05-11 09:42:39	17.31	82.16	21.456	436.56	446.13	11.47	1.039	88.89	51.52	29.4	11.96	0.08284	0.1033	9.7108	131.405	3246312	2812999	1825430	1967698
1	76		7	7	A	2009-05-11 09:42:40	17.3	82.15	21.444	437.08	446.66	11.46	1.039	88.83	51.49	29.4	11.95	0.08299	0.10323	9.7111	131.405	3245651	2812781	1825479	1967588
1	77		7	7	A	2009-05-11 09:42:41	17.31	82.15	21.454	437.47	447.06	11.44	1.039	88.87	51.49	29.41	11.96	0.08302	0.10329	9.7114	131.405	3245909	2813080	1825417	1967639
1	78		7	7	A	2009-05-11 09:42:42	17.29	82.15	21.461	437.97	447.57	11.46	1.039	88.96	51.52	29.41	11.96	0.08306	0.10329	9.7117	131.405	3245395	2812739	1825451	1967679
1	79		7	7	A	2009-05-11 09:42:43	17.3	82.15	21.446	439.38	449.01	11.46	1.039	88.9	51.52	29.41	11.96	0.0833	0.10327	9.7119	131.405	3245330	2813303	1825390	1967570
1	80		7	7	A	2009-05-11 09:42:44	17.29	82.16	21.452	439.04	448.66	11.46	1.039	88.93	51.54	29.41	11.96	0.08324	0.10324	9.7122	131.405	3245237	2813102	1825425	1967571
1	81		7	7	A	2009-05-11 09:42:45	17.3	82.16	21.448	440.27	449.92	11.48	1.039	88.92	51.52	29.41	11.96	0.08333	0.10328	9.7125	131.405	3244777	2812931	1825365	1967584
1	82		7	7	A	2009-05-11 09:42:46	17.29	82.16	21.461	440.91	450.58	11.44	1.039	89.03	51.49	29.41	11.96	0.08339	0.10322	9.7128	131.405	3244612	2812903	1825475	1967564
1	83		7	7	A	2009-05-11 09:42:47	17.29	82.15	21.462	441.84	451.53	11.48	1.039	89.02	51.49	29.41	11.96	0.08366	0.10333	9.7131	131.405	3244185	2813190	1825411	1967673
1	84		7	7	A	2009-05-11 09:42:48	17.28	82.15	21.453	440.63	450.29	11.44	1.039	88.98	51.49	29.42	11.96	0.08338	0.10331	9.7133	131.405	3244284	2812647	1825420	1967709
1	85		7	7	A	2009-05-11 09:42:49	17.27	82.15	21.442	442.32	452.01	11.44	1.039	88.94	51.49	29.42	11.96	0.08363	0.10321	9.7136	131.405	3244065	2813088	1825462	1967566
1	86		7	7	A	2009-05-11 09:42:50	17.28	82.17	21.447	441.81	451.49	11.46	1.039	89.03	51.52	29.42	11.95	0.08348	0.10324	9.7139	131.405	3243931	2812631	1825459	1967649
1	87		7	7	A	2009-05-11 09:42:51	17.27	82.17	21.455	443.6	453.32	11.47	1.039	89.07	51.54	29.42	11.95	0.08382	0.10331	9.7142	131.405	3243629	2813207	1825361	1967639
1	88		7	7	A	2009-05-11 09:42:52	17.27	82.17	21.442	443.34	453.05	11.47	1.039	89.07	51.52	29.42	11.96	0.08368	0.10328	9.7144	131.405	3243425	2812662	1825425	1967654
1	89		7	7	A	2009-05-11 09:42:53	17.27	82.16	21.448	444.49	454.23	11.47	1.039	89.08	51.52	29.42	11.96	0.08408	0.10325	9.7147	131.405	3243009	2813277	1825471	1967604
1	90		7	7	A	2009-05-11 09:42:54	17.27	82.15	21.445	444.04	453.77	11.46	1.039	89.06	51.49	29.42	11.96	0.08394	0.10321	9.715	131.405	3242868	2812844	1825467	1967575
1	91		7	7	A	2009-05-11 09:42:55	17.26	82.15	21.441	444.89	454.64	11.47	1.039	89.04	51.49	29.42	11.96	0.08397	0.1032	9.7153	131.405	3242802	2812823	1825458	1967506
1	92		7	7	A	2009-05-11 09:42:56	17.26	82.15	21.441	446.33	456.11	11.47	1.039	89.1	51.49	29.44	11.96	0.08417	0.10318	9.7156	131.405	3242556	2813140	1825501	1967531
1	93		7	7	A	2009-05-11 09:42:57	17.26	82.16	21.449	446.48	456.27	11.46	1.039	89.15	51.52	29.44	11.96	0.08422	0.10322	9.7158	131.405	3242245	2813034	1825496	1967631
1	94		7	7	A	2009-05-11 09:42:58	17.25	82.16	21.434	447.24	457.03	11.42	1.039	89.08	51.54	29.44	11.96	0.08436	0.10318	9.7161	131.405	3241949	2813170	1825480	1967574
1	95		7	7	A	2009-05-11 09:42:59	17.25	82.17	21.447	447.44	457.25	11.47	1.039	89.2	51.54	29.43	11.96	0.0843	0.10325	9.7164	131.405	3241780	2812833	1825458	1967625
1	96		7	7	A	2009-05-11 09:43:00	17.25	82.16	21.449	447.58	457.39	11.42	1.039	89.2	51.52	29.44	11.95	0.08442	0.10326	9.7167	131.405	3241714	2813047	1825469	1967634
1	97		7	7	A	2009-05-11 09:43:01	17.25	82.15	21.447	448.32	458.15	11.44	1.039	89.18	51.52	29.45	11.95	0.08465	0.10323	9.7169	131.405	3241543	2813420	1825510	1967582
1	98		7	7	A	2009-05-11 09:43:02	17.24	82.14	21.446	448.23	458.06	11.42	1.039	89.17	51.49	29.45	11.95	0.08443	0.10324	9.7172	131.405	3241438	2812833	1825508	1967646
1	99		7	7	A	2009-05-11 09:43:03	17.24	82.14	21.442	449.64	459.49	11.42	1.039	89.21	51.49	29.45	11.96	0.08472	0.10322	9.7175	131.405	3240676	2812907	1825533	1967628
1	100		7	7	A	2009-05-11 09:43:04	17.25	82.16	21.416	449.21	459.04	11.46	1.039	89.12	51.52	29.45	11.96	0.08449	0.10313	9.7178	131.405	3240932	2812600	1825530	1967507
1	101		7	7	A	2009-05-11 09:43:05	17.24	82.16	21.457	450.02	459.89	11.47	1.039	89.29	51.54	29.45	11.96	0.08462	0.10332	9.7181	131.405	3240360	2812373	1825384	1967662
1	102		7	7	A	2009-05-11 09:43:06	17.25	82.16	21.44	451.61	461.5	11.48	1.039	89.22	51.54	29.45	11.96	0.08482	0.10326	9.7183	131.405	3240452	2813010	1825369	1967563
1	103		7	7	A	2009-05-11 09:43:07	17.24	82.16	21.415	451.82	461.71	11.47	1.039	89.12	51.54	29.45	11.96	0.0849	0.10316	9.7186	131.405	3240160	2812972	1825533	1967550
1	104		7	7	A	2009-05-11 09:43:08	17.25	82.17	21.432	451.9	461.8	11.46	1.039	89.2	51.52	29.45	11.96	0.08498	0.10315	9.7189	131.405	3240121	2813175	1825571	1967617
1	105		7	7	A	2009-05-11 09:43:09	17.22	82.16	21.448	452.17	462.08	11.44	1.039	89.25	51.49	29.46	11.95	0.08491	0.10329	9.7192	131.405	3239919	2812710	1825454	1967633
1	106		7	7	A	2009-05-11 09:43:10	17.24	82.16	21.432	452.04	461.94	11.43	1.039	89.19	51.49	29.46	11.95	0.08498	0.10316	9.7194	131.405	3239887	2812898	1825614	1967606
1	107		7	7	A	2009-05-11 09:43:11	17.24	82.15	21.428	453.45	463.38	11.46	1.039	89.16	51.49	29.46	11.95	0.08512	0.10316	9.7197	131.405	3239692	2813139	1825633	1967673
1	108		7	7	A	2009-05-11 09:43:12	17.22	82.16	21.437	453.55	463.49	11.44	1.039	89.26	51.52	29.46	11.95	0.08514	0.10321	9.72	131.405	3239359	2812892	1825461	1967563
1	109		7	7	A	2009-05-11 09:43:13	17.22	82.17	21.436	454.17	464.12	11.47	1.039	89.27	51.54	29.46	11.95	0.08527	0.10327	9.7203	131.405	3239204	2813075	1825422	1967637
1	110		7	7	A	2009-05-11 09:43:14	17.22	82.17	21.418	454.39	464.34	11.42	1.039	89.2	51.52	29.46	11.96	0.08518	0.10318	9.7206	131.405	3238904	2812635	1825455	1967530
1	111		7	7	A	2009-05-11 09:43:15	17.22	82.17	21.436	455.76	465.75	11.44	1.039	89.27	51.54	29.47	11.96	0.08555	0.1032	9.7208	131.405	3238583	2813302	1825498	1967620
1	112		7	7	A	2009-05-11 09:43:16	17.21	82.17	21.442	455.88	465.87	11.42	1.039	89.35	51.49	29.47	11.95	0.08536	0.10325	9.7211	131.405	3238649	2812838	1825427	1967593
1	113		7	7	A	2009-05-11 09:43:17	17.21	82.15	21.428	456.32	466.31	11.47	1.039	89.27	51.49	29.47	11.96	0.08557	0.1032	9.7214	131.405	3238309	2813057	1825545	1967613
1	114		7	7	A	2009-05-11 09:43:18	17.21	82.15	21.445	456.7	466.71	11.47	1.039	89.34	51.49	29.47	11.95	0.08577	0.10315	9.7217	131.405	3237908	2813202	1825637	1967617
1	115		7	7	A	2009-05-11 09:43:19	17.23	82.16	21.413	456.29	466.27	11.48	1.039	89.22	51.49	29.47	11.96	0.08551	0.10315	9.7219	131.405	3237948	2812623	1825495	1967491
1	116		7	7	A	2009-05-11 09:43:20	17.23	82.16	21.438	457.8	467.83	11.46	1.039	89.33	51.54	29.47	11.95	0.08572	0.10319	9.7222	131.405	3237643	2812948	1825533	1967645
1	117		7	7	A	2009-05-11 09:43:21	17.21	82.17	21.432	458.06	468.09	11.42	1.039	89.31	51.54	29.47	11.95	0.08582	0.1032	9.7225	131.405	3237654	2813192	1825512	1967643
1	118		7	7	A	2009-05-11 09:43:22	17.2	82.17	21.432	457.88	467.91	11.47	1.039	89.31	51.52	29.48	11.95	0.0858	0.10318	9.7228	131.405	3237389	2812867	1825460	1967514
1	119		7	7	A	2009-05-11 09:43:23	17.21	82.17	21.428	459.25	469.31	11.45	1.039	89.29	51.52	29.46	11.95	0.08588	0.10321	9.7231	131.405	3237103	2812786	1825491	1967552
2	0		7	7	A	2009-05-11 09:43:23	17.69	82.15	21.484	396.24	404.94	11.52	1.038	86.82	51.5	29.25	11.96	0.07721	0.10337	9.7231	131.405	3237103	2812786	1825491	1967552
3	59.5		7	7	A	2009-05-11 09:43:23	17.39	82.16	21.465	427.74	437.12	11.47	1.038	88.43	51.51	29.37	11.96	0.08164	0.10331	9.7231	131.405	3237103	2812786	1825491	1967552
4	119		7	7	A	2009-05-11 09:43:23	0.49	0.03	0.106	63.21	64.58	0.11	0.001	2.52	0.05	0.23	0.03	0.00863	0.0004	9.7231	131.405	3237103	2812786	1825491	1967552
CrvFitStatus:	Exp		7	7	A
Exp_Flux:	4.03		7	7	A
Exp_FluxCV:	1.3		7	7	A
Exp_dCdry/dt:	0.63		7	7	A
Exp_R2:	0.9986		7	7	A
Exp_SSN:	0.2836		7	7	A
Exp_SE:	0.002		7	7	A
Exp_a:	0.0019251		7	7	A
Exp_Cx:	732.2		7	7	A
Exp_Co:	404.9		7	7	A
Exp_t0:	5.1		7	7	A
Exp_Iter:	2		7	7	A
Exp_MaxIter:	10		7	7	A
Lin_Flux:	3.53		7	7	A
Lin_FluxCV:	1.4		7	7	A
Lin_dCdry/dt:	0.552		7	7	A
Lin_R2:	0.998		7	7	A
Lin_SSN:	0.4185		7	7	A
Lin_SE:	0.003		7	7	A
Crv_Domain:	90		7	7	A
Crv_#Smp:	90		7	7	A
Dead Band:	00:30:00		7	7	A
TimeClosing:	18		7	7	A
			7	7	A
			7	7	A
LI-8100:	1c8	8	8	8	D	81	5557	1d0	183
File Name:	HLB511		8	8	D
Instrument Name:	LI-8100		8	8	D
Serial Number:	81A-0368		8	8	D
Software:	2.0.0		8	8	D	LI-8100 File Viewer 2.0.0
Comments:	2		8	8	D
Obs#:	8		8	8	D
Port#:	0		8	8	D
Label:	SNJ		8	8	D
Observation Length:	02:00:00		8	8	D
Observation Delay:	01:00:00		8	8	D
IRGA Averaging:	1		8	8	D
Flow8100:	10		8	8	D
FlowMux:	0		8	8	D
Tmux:	0		8	8	D
Virga:	19		8	8	D
Vmux:	55		8	8	D
Vext:	0		8	8	D
Vcham:	4823.9		8	8	D
Offset:	4		8	8	D
Area:	317.8		8	8	D
Vtotal:	6114.1		8	8	D
V3 Info:	0		8	8	D	M=0.43	B=0.56
Labels_01:	22		8	8	D
Type	Etime		8	8	D	Date	Tcham	Pressure	H2O	CO2	Cdry	T4	V3	RH	Tbench	Tboard	Vin	CO2ABS	H2OABS	Hour	DOY	RAWCO2	RAWCO2REF	RAWH2O	RAWH2OREF
1	-1		8	8	D	2009-05-11 09:46:12	17.71	82.17	21.588	392.7	401.37	11.69	1.103	87.28	51.54	29.72	11.95	0.07668	0.10361	9.77	131.407	3264354	2812872	1824627	1967408
1	-1		8	8	D	2009-05-11 09:46:13	17.68	82.17	21.558	393.17	401.83	11.7	1.103	87.21	51.52	29.72	11.89	0.07687	0.10359	9.7703	131.407	3263635	2812759	1824726	1967513
1	-1		8	8	D	2009-05-11 09:46:14	17.71	82.17	21.531	394.36	403.04	11.73	1.103	87.04	51.52	29.73	11.84	0.07707	0.10348	9.7706	131.407	3263370	2813020	1825001	1967559
1	-1		8	8	D	2009-05-11 09:46:15	17.69	82.17	21.516	395.25	403.94	11.69	1.103	86.98	51.52	29.72	11.83	0.0771	0.10347	9.7708	131.407	3263529	2813229	1825039	1967587
1	-1		8	8	D	2009-05-11 09:46:16	17.69	82.15	21.516	394.04	402.71	11.66	1.103	86.96	51.49	29.72	11.83	0.07692	0.10342	9.7711	131.407	3264072	2813197	1825014	1967447
1	-1		8	8	D	2009-05-11 09:46:17	17.69	82.15	21.482	391.34	399.93	11.65	1.103	86.88	51.49	29.74	11.83	0.07656	0.10329	9.7714	131.407	3264645	2812781	1825332	1967534
1	-1		8	8	D	2009-05-11 09:46:18	17.69	82.16	21.478	394.14	402.79	11.64	1.103	86.87	51.49	29.74	11.83	0.07696	0.10334	9.7717	131.407	3263701	2813019	1825226	1967563
1	-1		8	8	D	2009-05-11 09:46:19	17.68	82.16	21.431	391.34	399.91	11.69	1.103	86.68	51.52	29.74	11.83	0.0765	0.10317	9.7719	131.407	3264967	2812947	1825454	1967498
1	-1		8	8	D	2009-05-11 09:46:20	17.67	82.17	21.412	391.75	400.32	11.66	1.103	86.62	51.54	29.73	11.83	0.07663	0.10315	9.7722	131.407	3264696	2813046	1825563	1967574
1	-1		8	8	D	2009-05-11 09:46:21	17.69	82.17	21.406	392.28	400.86	11.66	1.103	86.59	51.52	29.75	11.81	0.07674	0.10309	9.7725	131.407	3264558	2813203	1825630	1967520
1	-1		8	8	D	2009-05-11 09:46:22	17.68	82.16	21.382	392.34	400.91	11.65	1.103	86.54	51.52	29.75	11.83	0.07679	0.10299	9.7728	131.407	3264305	2813059	1825796	1967482
1	-1		8	8	D	2009-05-11 09:46:23	17.67	82.15	21.408	393.63	402.24	11.64	1.103	86.64	51.52	29.75	11.83	0.07688	0.10313	9.7731	131.407	3264085	2813078	1825623	1967527
1	-1		8	8	D	2009-05-11 09:46:24	17.67	82.15	21.399	394.21	402.83	11.67	1.103	86.6	51.52	29.75	11.83	0.07685	0.10308	9.7733	131.407	3263865	2812856	1825702	1967561
1	-1		8	8	D	2009-05-11 09:46:25	17.67	82.15	21.395	392.9	401.49	11.69	1.103	86.58	51.49	29.75	11.83	0.0766	0.10311	9.7736	131.407	3264315	2812602	1825706	1967620
1	-1		8	8	D	2009-05-11 09:46:26	17.66	82.15	21.408	392.64	401.23	11.67	1.103	86.69	51.54	29.75	11.83	0.07665	0.10313	9.7739	131.407	3264214	2812625	1825626	1967567
1	-1		8	8	D	2009-05-11 09:46:27	17.66	82.16	21.399	393.47	402.07	11.69	1.103	86.66	51.54	29.76	11.83	0.07685	0.10314	9.7742	131.407	3263739	2812768	1825608	1967606
1	-1		8	8	D	2009-05-11 09:46:28	17.65	82.16	21.414	394.62	403.25	11.65	1.103	86.78	51.52	29.76	11.82	0.07698	0.10305	9.7744	131.407	3263761	2813119	1825658	1967479
1	-1		8	8	D	2009-05-11 09:46:29	17.66	82.16	21.406	393.82	402.44	11.69	1.103	86.75	51.52	29.76	11.81	0.07699	0.1031	9.7747	131.407	3263628	2812948	1825673	1967517
1	0		8	8	D	2009-05-11 09:46:30	17.66	82.15	21.427	394.44	403.08	11.66	1.103	86.82	51.49	29.76	11.92	0.07696	0.10321	9.775	131.407	3263541	2812848	1825561	1967643
1	1		8	8	D	2009-05-11 09:46:31	17.64	82.14	21.417	394.79	403.43	11.67	1.103	86.83	51.49	29.76	11.93	0.07702	0.10316	9.7753	131.407	3263394	2812835	1825680	1967641
1	2		8	8	D	2009-05-11 09:46:32	17.65	82.15	21.429	395.78	404.45	11.69	1.103	86.88	51.49	29.76	11.93	0.07717	0.10319	9.7756	131.407	3263303	2813176	1825624	1967664
1	3		8	8	D	2009-05-11 09:46:33	17.64	82.16	21.425	395.16	403.81	11.65	1.103	86.88	51.52	29.77	11.93	0.07699	0.10316	9.7758	131.407	3263387	2812842	1825548	1967565
1	4		8	8	D	2009-05-11 09:46:34	17.63	82.16	21.422	396.99	405.68	11.62	1.103	86.92	51.54	29.77	11.93	0.07748	0.10318	9.7761	131.407	3262664	2813421	1825510	1967539
1	5		8	8	D	2009-05-11 09:46:35	17.63	82.16	21.439	397.12	405.82	11.65	1.103	86.99	51.54	29.77	11.93	0.07742	0.1032	9.7764	131.407	3262555	2813197	1825403	1967489
1	6		8	8	D	2009-05-11 09:46:36	17.63	82.16	21.454	397.27	405.98	11.62	1.103	87.11	51.52	29.77	11.93	0.07752	0.10327	9.7767	131.407	3262436	2813321	1825409	1967578
1	7		8	8	D	2009-05-11 09:46:37	17.62	82.15	21.458	397.88	406.61	11.65	1.103	87.11	51.52	29.77	11.93	0.0774	0.1033	9.7769	131.407	3262647	2813159	1825340	1967539
1	8		8	8	D	2009-05-11 09:46:38	17.63	82.15	21.463	399.53	408.29	11.66	1.103	87.13	51.49	29.77	11.93	0.07785	0.10331	9.7772	131.407	3260996	2812910	1825303	1967551
1	9		8	8	D	2009-05-11 09:46:39	17.62	82.14	21.461	399.36	408.12	11.66	1.103	87.17	51.52	29.78	11.93	0.07748	0.10331	9.7775	131.407	3261823	2812694	1825377	1967620
1	10		8	8	D	2009-05-11 09:46:40	17.61	82.16	21.477	399.39	408.16	11.65	1.103	87.25	51.49	29.78	11.93	0.07765	0.10338	9.7778	131.407	3261767	2813111	1825167	1967571
1	11		8	8	D	2009-05-11 09:46:41	17.61	82.16	21.475	399.9	408.68	11.65	1.103	87.25	51.54	29.78	11.93	0.07773	0.10332	9.7781	131.407	3261211	2812790	1825308	1967566
1	12		8	8	D	2009-05-11 09:46:42	17.6	82.16	21.479	402.13	410.96	11.65	1.103	87.32	51.54	29.78	11.93	0.07802	0.10339	9.7783	131.407	3260402	2812839	1825166	1967553
1	13		8	8	D	2009-05-11 09:46:43	17.6	82.16	21.482	401.84	410.66	11.62	1.103	87.39	51.54	29.78	11.92	0.0781	0.10333	9.7786	131.407	3259941	2812669	1825193	1967490
1	14		8	8	D	2009-05-11 09:46:44	17.6	82.16	21.477	404.29	413.16	11.62	1.103	87.36	51.52	29.78	11.93	0.07814	0.10336	9.7789	131.407	3260100	2812918	1825158	1967520
1	15		8	8	D	2009-05-11 09:46:45	17.6	82.15	21.513	404.05	412.93	11.64	1.103	87.5	51.52	29.79	11.93	0.07834	0.10349	9.7792	131.407	3259774	2813060	1825024	1967544
1	16		8	8	D	2009-05-11 09:46:46	17.59	82.15	21.518	405.3	414.21	11.62	1.103	87.58	51.49	29.79	11.93	0.07865	0.10344	9.7794	131.407	3259347	2813543	1825071	1967541
1	17		8	8	D	2009-05-11 09:46:47	17.59	82.15	21.515	404.87	413.77	11.65	1.103	87.56	51.49	29.79	11.93	0.07856	0.10343	9.7797	131.407	3259384	2813370	1825096	1967589
1	18		8	8	D	2009-05-11 09:46:48	17.59	82.16	21.541	404.78	413.69	11.65	1.103	87.68	51.52	29.79	11.93	0.07851	0.10348	9.78	131.407	3259133	2813028	1824997	1967569
1	19		8	8	D	2009-05-11 09:46:49	17.57	82.16	21.518	404.79	413.69	11.52	1.103	87.59	51.54	29.79	11.93	0.07861	0.10346	9.7803	131.408	3258952	2813122	1825090	1967628
1	20		8	8	D	2009-05-11 09:46:50	17.57	82.16	21.511	406.3	415.23	11.62	1.103	87.61	51.52	29.79	11.93	0.07865	0.10342	9.7806	131.408	3258812	2813106	1825012	1967475
1	21		8	8	D	2009-05-11 09:46:51	17.58	82.16	21.529	404.84	413.75	11.61	1.103	87.69	51.52	29.79	11.93	0.07855	0.10352	9.7808	131.408	3258739	2812792	1824882	1967519
1	22		8	8	D	2009-05-11 09:46:52	17.56	82.16	21.54	408.43	417.42	11.62	1.103	87.79	51.52	29.81	11.93	0.07902	0.1035	9.7811	131.408	3257590	2812981	1824894	1967496
1	23		8	8	D	2009-05-11 09:46:53	17.56	82.15	21.538	406.71	415.66	11.62	1.103	87.77	51.49	29.81	11.93	0.07878	0.10353	9.7814	131.408	3258282	2812954	1824981	1967607
1	24		8	8	D	2009-05-11 09:46:54	17.56	82.15	21.519	407.73	416.7	11.65	1.103	87.69	51.52	29.81	11.93	0.07891	0.10345	9.7817	131.408	3257996	2813027	1824944	1967420
1	25		8	8	D	2009-05-11 09:46:55	17.55	82.15	21.537	407.24	416.21	11.62	1.103	87.82	51.52	29.81	11.93	0.07863	0.10349	9.7819	131.408	3258464	2812727	1824880	1967430
1	26		8	8	D	2009-05-11 09:46:56	17.55	82.16	21.544	407.41	416.38	11.62	1.103	87.86	51.54	29.81	11.93	0.07878	0.10353	9.7822	131.408	3258365	2813051	1824834	1967486
1	27		8	8	D	2009-05-11 09:46:57	17.55	82.16	21.538	408.36	417.35	11.62	1.103	87.83	51.54	29.81	11.93	0.0789	0.10356	9.7825	131.408	3257818	2812888	1824841	1967550
1	28		8	8	D	2009-05-11 09:46:58	17.54	82.16	21.557	407.27	416.24	11.62	1.103	87.97	51.54	29.81	11.93	0.07872	0.10361	9.7828	131.408	3258209	2812772	1824764	1967550
1	29		8	8	D	2009-05-11 09:46:59	17.54	82.16	21.542	409.07	418.08	11.62	1.103	87.91	51.52	29.82	11.93	0.07937	0.1035	9.7831	131.408	3256845	2813245	1824843	1967434
1	30		8	8	D	2009-05-11 09:47:00	17.54	82.16	21.53	411.28	420.33	11.62	1.103	87.86	51.52	29.82	11.93	0.07947	0.10347	9.7833	131.408	3256420	2813140	1824928	1967477
1	31		8	8	D	2009-05-11 09:47:01	17.54	82.15	21.557	409.04	418.05	11.6	1.103	88.01	51.49	29.82	11.93	0.07881	0.10363	9.7836	131.408	3257816	2812653	1824721	1967552
1	32		8	8	D	2009-05-11 09:47:02	17.54	82.16	21.555	410.76	419.81	11.63	1.103	88.01	51.49	29.82	11.93	0.07935	0.10365	9.7839	131.408	3256589	2812948	1824741	1967572
1	33		8	8	D	2009-05-11 09:47:03	17.55	82.16	21.558	411.19	420.25	11.62	1.103	88.03	51.52	29.82	11.93	0.07929	0.1036	9.7842	131.408	3256722	2812936	1824750	1967533
1	34		8	8	D	2009-05-11 09:47:04	17.53	82.16	21.557	410.85	419.9	11.62	1.103	88.02	51.54	29.82	11.93	0.07925	0.1037	9.7844	131.408	3256784	2812894	1824713	1967671
1	35		8	8	D	2009-05-11 09:47:05	17.53	82.17	21.555	411.41	420.47	11.62	1.103	88.03	51.54	29.83	11.93	0.07935	0.10363	9.7847	131.408	3256786	2813191	1824653	1967513
1	36		8	8	D	2009-05-11 09:47:06	17.55	82.16	21.564	411.86	420.94	11.62	1.103	88.05	51.52	29.83	11.93	0.07938	0.10363	9.785	131.408	3256704	2813097	1824722	1967497
1	37		8	8	D	2009-05-11 09:47:07	17.53	82.15	21.565	413.36	422.47	11.62	1.103	88.04	51.49	29.83	11.93	0.07977	0.10364	9.7853	131.408	3255320	2812875	1824753	1967529
1	38		8	8	D	2009-05-11 09:47:08	17.53	82.14	21.566	411.73	420.81	11.61	1.103	88.04	51.49	29.83	11.93	0.07944	0.10367	9.7856	131.408	3256283	2812848	1824722	1967553
1	39		8	8	D	2009-05-11 09:47:09	17.53	82.15	21.555	413.94	423.06	11.65	1.103	88	51.52	29.83	11.93	0.07962	0.1036	9.7858	131.408	3255797	2812988	1824805	1967586
1	40		8	8	D	2009-05-11 09:47:10	17.52	82.15	21.597	414.78	423.94	11.62	1.103	88.23	51.49	29.83	11.93	0.07982	0.10372	9.7861	131.408	3255091	2812852	1824616	1967560
1	41		8	8	D	2009-05-11 09:47:11	17.51	82.16	21.564	413.15	422.25	11.63	1.103	88.11	51.54	29.83	11.93	0.07982	0.10362	9.7864	131.408	3255781	2813436	1824749	1967531
1	42		8	8	D	2009-05-11 09:47:12	17.52	82.17	21.577	414.61	423.75	11.6	1.103	88.17	51.54	29.83	11.93	0.07966	0.10369	9.7867	131.408	3255309	2812697	1824630	1967582
1	43		8	8	D	2009-05-11 09:47:13	17.51	82.17	21.546	414.39	423.52	11.57	1.103	88.1	51.52	29.84	11.93	0.07974	0.10359	9.7869	131.408	3255328	2812877	1824718	1967472
1	44		8	8	D	2009-05-11 09:47:14	17.52	82.16	21.587	416.35	425.54	11.74	1.103	88.26	51.52	29.84	11.93	0.07986	0.10365	9.7872	131.408	3254904	2812768	1824736	1967555
1	45		8	8	D	2009-05-11 09:47:15	17.51	82.15	21.575	415	424.15	11.61	1.103	88.2	51.49	29.84	11.93	0.07984	0.10373	9.7875	131.408	3255163	2812959	1824679	1967650
1	46		8	8	D	2009-05-11 09:47:16	17.51	82.15	21.568	416.18	425.35	11.75	1.103	88.17	51.49	29.84	11.92	0.07997	0.10363	9.7878	131.408	3254601	2812804	1824752	1967552
1	47		8	8	D	2009-05-11 09:47:17	17.5	82.16	21.574	417.22	426.42	11.61	1.103	88.26	51.52	29.84	11.93	0.0803	0.10368	9.7881	131.408	3253663	2812907	1824686	1967631
1	48		8	8	D	2009-05-11 09:47:18	17.5	82.17	21.57	415.78	424.95	11.61	1.103	88.25	51.54	29.84	11.93	0.0801	0.10363	9.7883	131.408	3254057	2812732	1824716	1967576
1	49		8	8	D	2009-05-11 09:47:19	17.5	82.17	21.581	417.93	427.15	11.61	1.103	88.3	51.54	29.84	11.93	0.08019	0.10367	9.7886	131.408	3254187	2813043	1824721	1967619
1	50		8	8	D	2009-05-11 09:47:20	17.5	82.17	21.574	417.7	426.91	11.61	1.103	88.33	51.54	29.85	11.93	0.08032	0.10364	9.7889	131.408	3253806	2813049	1824697	1967536
1	51		8	8	D	2009-05-11 09:47:21	17.5	82.16	21.569	418.12	427.34	11.62	1.103	88.29	51.52	29.85	11.93	0.0803	0.10366	9.7892	131.408	3253917	2813092	1824659	1967533
1	52		8	8	D	2009-05-11 09:47:22	17.5	82.16	21.571	421.09	430.37	11.62	1.103	88.3	51.52	29.85	11.93	0.08096	0.10365	9.7894	131.408	3252268	2813342	1824708	1967563
1	53		8	8	D	2009-05-11 09:47:23	17.49	82.16	21.579	419.84	429.1	11.61	1.103	88.34	51.49	29.85	11.93	0.08063	0.10367	9.7897	131.408	3252711	2812898	1824648	1967544
1	54		8	8	D	2009-05-11 09:47:24	17.49	82.15	21.576	419.98	429.24	11.63	1.103	88.31	51.49	29.85	11.93	0.08055	0.10361	9.79	131.408	3252918	2812830	1824737	1967498
1	55		8	8	D	2009-05-11 09:47:25	17.49	82.16	21.58	420.92	430.2	11.63	1.103	88.4	51.54	29.85	11.93	0.0807	0.10369	9.7903	131.408	3252658	2813024	1824714	1967652
1	56		8	8	D	2009-05-11 09:47:26	17.49	82.17	21.586	421.68	430.98	11.65	1.103	88.43	51.52	29.86	11.93	0.08096	0.10367	9.7906	131.408	3251663	2812861	1824644	1967575
1	57		8	8	D	2009-05-11 09:47:27	17.48	82.17	21.58	421.67	430.97	11.58	1.103	88.41	51.54	29.86	11.92	0.08079	0.10367	9.7908	131.408	3252297	2812943	1824665	1967554
1	58		8	8	D	2009-05-11 09:47:28	17.48	82.17	21.575	424.39	433.75	11.58	1.103	88.39	51.52	29.86	11.92	0.08121	0.10371	9.7911	131.408	3251163	2813025	1824646	1967601
1	59		8	8	D	2009-05-11 09:47:29	17.49	82.16	21.573	422.42	431.73	11.6	1.103	88.37	51.52	29.86	11.93	0.08105	0.10371	9.7914	131.408	3251573	2812928	1824678	1967597
1	60		8	8	D	2009-05-11 09:47:30	17.48	82.15	21.584	422.95	432.28	11.58	1.103	88.46	51.52	29.86	11.93	0.08112	0.10375	9.7917	131.408	3251302	2812843	1824643	1967605
1	61		8	8	D	2009-05-11 09:47:31	17.48	82.15	21.579	425.79	435.18	11.58	1.103	88.44	51.49	29.86	11.93	0.08146	0.10371	9.7919	131.408	3250242	2812844	1824566	1967497
1	62		8	8	D	2009-05-11 09:47:32	17.48	82.15	21.57	423.69	433.03	11.58	1.103	88.4	51.49	29.86	11.93	0.08112	0.10369	9.7922	131.408	3251427	2813000	1824622	1967510
1	63		8	8	D	2009-05-11 09:47:33	17.48	82.15	21.587	425.68	435.07	11.61	1.103	88.47	51.52	29.88	11.93	0.0814	0.10368	9.7925	131.408	3250452	2812877	1824668	1967539
1	64		8	8	D	2009-05-11 09:47:34	17.47	82.17	21.576	424.79	434.16	11.58	1.103	88.45	51.54	29.88	11.93	0.08114	0.1037	9.7928	131.408	3251406	2813116	1824625	1967607
1	65		8	8	D	2009-05-11 09:47:35	17.47	82.17	21.585	425.87	435.27	11.61	1.103	88.54	51.52	29.88	11.93	0.08168	0.10381	9.7931	131.408	3250019	2813243	1824414	1967536
1	66		8	8	D	2009-05-11 09:47:36	17.47	82.17	21.588	424.93	434.31	11.58	1.103	88.55	51.54	29.88	11.93	0.08115	0.10379	9.7933	131.408	3250809	2812529	1824586	1967660
1	67		8	8	D	2009-05-11 09:47:37	17.47	82.16	21.567	426.1	435.49	11.58	1.103	88.45	51.52	29.88	11.93	0.0815	0.10361	9.7936	131.408	3250481	2813181	1824749	1967538
1	68		8	8	D	2009-05-11 09:47:38	17.47	82.15	21.592	424.97	434.35	11.61	1.103	88.55	51.49	29.88	11.92	0.08139	0.10368	9.7939	131.408	3250612	2812982	1824622	1967505
1	69		8	8	D	2009-05-11 09:47:39	17.46	82.15	21.571	428.04	437.48	11.58	1.103	88.46	51.52	29.89	11.94	0.0817	0.10366	9.7942	131.408	3249253	2812601	1824704	1967548
1	70		8	8	D	2009-05-11 09:47:40	17.46	82.16	21.567	428.11	437.55	11.61	1.103	88.51	51.52	29.89	11.93	0.08169	0.10365	9.7944	131.408	3249596	2812949	1824619	1967514
1	71		8	8	D	2009-05-11 09:47:41	17.46	82.16	21.589	429.61	439.09	11.58	1.103	88.6	51.54	29.89	11.93	0.0819	0.10371	9.7947	131.408	3248846	2812806	1824604	1967563
1	72		8	8	D	2009-05-11 09:47:42	17.46	82.16	21.582	429.28	438.75	11.58	1.103	88.57	51.54	29.89	11.93	0.08182	0.10366	9.795	131.408	3249234	2812934	1824684	1967549
1	73		8	8	D	2009-05-11 09:47:43	17.47	82.16	21.572	429.63	439.1	11.6	1.103	88.53	51.52	29.89	11.93	0.08193	0.10365	9.7953	131.408	3249113	2813141	1824646	1967541
1	74		8	8	D	2009-05-11 09:47:44	17.46	82.16	21.577	428.71	438.17	11.61	1.103	88.55	51.52	29.89	11.93	0.0819	0.10364	9.7956	131.408	3249109	2812980	1824682	1967482
1	75		8	8	D	2009-05-11 09:47:45	17.46	82.16	21.58	429.36	438.83	11.61	1.103	88.56	51.49	29.89	11.93	0.08185	0.10371	9.7958	131.408	3249065	2812865	1824642	1967610
1	76		8	8	D	2009-05-11 09:47:46	17.45	82.15	21.579	429.75	439.23	11.48	1.103	88.55	51.52	29.89	11.92	0.0818	0.10371	9.7961	131.408	3248744	2812374	1824676	1967569
1	77		8	8	D	2009-05-11 09:47:47	17.45	82.16	21.578	431.4	440.91	11.58	1.103	88.55	51.49	29.9	11.92	0.08218	0.10374	9.7964	131.408	3248556	2813261	1824640	1967665
1	78		8	8	D	2009-05-11 09:47:48	17.46	82.16	21.553	430.11	439.58	11.6	1.103	88.51	51.52	29.9	11.93	0.08191	0.10358	9.7967	131.408	3248825	2812809	1824787	1967528
1	79		8	8	D	2009-05-11 09:47:49	17.46	82.17	21.585	431.85	441.37	11.6	1.103	88.65	51.54	29.9	11.92	0.08208	0.10372	9.7969	131.408	3248357	2812834	1824596	1967576
1	80		8	8	D	2009-05-11 09:47:50	17.45	82.17	21.58	432.9	442.45	11.58	1.103	88.63	51.54	29.9	11.92	0.08232	0.10366	9.7972	131.408	3247629	2812864	1824723	1967634
1	81		8	8	D	2009-05-11 09:47:51	17.46	82.17	21.563	432.65	442.18	11.62	1.103	88.5	51.52	29.9	11.93	0.08232	0.10362	9.7975	131.408	3247649	2812830	1824705	1967500
1	82		8	8	D	2009-05-11 09:47:52	17.43	82.16	21.59	433.08	442.64	11.58	1.103	88.66	51.49	29.89	11.93	0.08245	0.10375	9.7978	131.408	3247904	2813334	1824678	1967681
1	83		8	8	D	2009-05-11 09:47:53	17.44	82.16	21.566	432.45	441.98	11.58	1.103	88.56	51.49	29.9	11.93	0.08237	0.1036	9.7981	131.408	3247407	2812751	1824794	1967570
1	84		8	8	D	2009-05-11 09:47:54	17.45	82.16	21.567	433.58	443.14	11.6	1.103	88.62	51.49	29.91	11.93	0.08246	0.10362	9.7983	131.408	3247140	2812808	1824648	1967487
1	85		8	8	D	2009-05-11 09:47:55	17.44	82.17	21.561	434.1	443.67	11.58	1.103	88.61	51.49	29.91	11.93	0.08247	0.10363	9.7986	131.408	3246973	2812681	1824652	1967495
1	86		8	8	D	2009-05-11 09:47:56	17.44	82.18	21.577	434.63	444.22	11.58	1.103	88.68	51.54	29.91	11.92	0.08262	0.10366	9.7989	131.408	3246892	2812992	1824674	1967587
1	87		8	8	D	2009-05-11 09:47:57	17.44	82.18	21.572	433.14	442.69	11.58	1.103	88.66	51.52	29.91	11.92	0.08253	0.10367	9.7992	131.408	3247304	2813079	1824714	1967607
1	88		8	8	D	2009-05-11 09:47:58	17.44	82.17	21.587	435.05	444.65	11.58	1.103	88.71	51.52	29.91	11.92	0.08264	0.10362	9.7994	131.408	3246966	2813061	1824736	1967540
1	89		8	8	D	2009-05-11 09:47:59	17.44	82.16	21.568	437.47	447.11	11.58	1.103	88.63	51.52	29.91	11.93	0.08311	0.10362	9.7997	131.408	3245535	2813027	1824756	1967558
1	90		8	8	D	2009-05-11 09:48:00	17.44	82.15	21.558	438.71	448.38	11.58	1.103	88.57	51.49	29.91	11.92	0.08314	0.10363	9.8	131.408	3245741	2813239	1824635	1967415
1	91		8	8	D	2009-05-11 09:48:01	17.43	82.15	21.593	436.24	445.87	11.58	1.103	88.77	51.52	29.91	11.93	0.08293	0.10377	9.8003	131.408	3246301	2813204	1824530	1967564
1	92		8	8	D	2009-05-11 09:48:02	17.43	82.15	21.562	436.45	446.07	11.58	1.103	88.65	51.52	29.92	11.93	0.08287	0.10365	9.8006	131.408	3246306	2813070	1824715	1967573
1	93		8	8	D	2009-05-11 09:48:03	17.44	82.16	21.585	434.87	444.47	11.6	1.103	88.75	51.52	29.92	11.92	0.08256	0.10373	9.8008	131.408	3246766	2812677	1824596	1967582
1	94		8	8	D	2009-05-11 09:48:04	17.44	82.16	21.584	435.33	444.93	11.62	1.103	88.75	51.54	29.92	11.92	0.08284	0.10366	9.8011	131.408	3246042	2812776	1824736	1967613
1	95		8	8	D	2009-05-11 09:48:05	17.42	82.17	21.566	437.72	447.37	11.58	1.103	88.68	51.52	29.92	11.92	0.0831	0.10367	9.8014	131.408	3245371	2812868	1824692	1967577
1	96		8	8	D	2009-05-11 09:48:06	17.42	82.16	21.583	439.69	449.39	11.58	1.103	88.74	51.52	29.92	11.93	0.08323	0.10373	9.8017	131.408	3245287	2813089	1824644	1967601
1	97		8	8	D	2009-05-11 09:48:07	17.42	82.16	21.561	439.46	449.14	11.62	1.103	88.71	51.52	29.92	11.92	0.08335	0.10354	9.8019	131.408	3244758	2812959	1824790	1967441
1	98		8	8	D	2009-05-11 09:48:08	17.43	82.15	21.574	438.86	448.53	11.6	1.103	88.75	51.49	29.92	11.92	0.08319	0.10362	9.8022	131.408	3245168	2812891	1824705	1967475
1	99		8	8	D	2009-05-11 09:48:09	17.42	82.15	21.565	439.74	449.43	11.58	1.103	88.71	51.49	29.93	11.92	0.08325	0.10364	9.8025	131.408	3245100	2812985	1824754	1967574
1	100		8	8	D	2009-05-11 09:48:10	17.42	82.16	21.576	440.02	449.73	11.58	1.103	88.77	51.52	29.93	11.92	0.08359	0.10366	9.8028	131.408	3244477	2813361	1824728	1967620
1	101		8	8	D	2009-05-11 09:48:11	17.42	82.16	21.563	441.03	450.75	11.58	1.103	88.72	51.54	29.93	11.92	0.08324	0.1036	9.8031	131.408	3244697	2812595	1824744	1967477
1	102		8	8	D	2009-05-11 09:48:12	17.43	82.16	21.565	440.52	450.23	11.6	1.103	88.73	51.52	29.93	11.92	0.0834	0.10365	9.8033	131.408	3245009	2813326	1824771	1967636
1	103		8	8	D	2009-05-11 09:48:13	17.41	82.16	21.565	440.72	450.44	11.58	1.103	88.73	51.52	29.93	11.93	0.08343	0.10362	9.8036	131.408	3244244	2812696	1824753	1967528
1	104		8	8	D	2009-05-11 09:48:14	17.41	82.16	21.564	442.18	451.92	11.58	1.103	88.78	51.49	29.93	11.93	0.08372	0.10362	9.8039	131.409	3243732	2812992	1824726	1967484
1	105		8	8	D	2009-05-11 09:48:15	17.42	82.15	21.563	441.94	451.68	11.6	1.103	88.76	51.52	29.93	11.93	0.08355	0.10366	9.8042	131.409	3243748	2812530	1824680	1967489
1	106		8	8	D	2009-05-11 09:48:16	17.41	82.16	21.568	441.6	451.34	11.59	1.103	88.79	51.49	29.93	11.93	0.08347	0.10366	9.8044	131.409	3244222	2812835	1824632	1967509
1	107		8	8	D	2009-05-11 09:48:17	17.41	82.16	21.561	442.27	452.02	11.59	1.103	88.76	51.49	29.93	11.93	0.08368	0.10358	9.8047	131.409	3243480	2812710	1824748	1967494
1	108		8	8	D	2009-05-11 09:48:18	17.42	82.17	21.554	444.28	454.07	11.57	1.103	88.75	51.54	29.93	11.92	0.08378	0.10365	9.805	131.409	3243507	2813042	1824665	1967551
1	109		8	8	D	2009-05-11 09:48:19	17.41	82.18	21.559	443.94	453.72	11.59	1.103	88.78	51.54	29.95	11.92	0.08412	0.1036	9.8053	131.409	3242495	2813042	1824704	1967507
1	110		8	8	D	2009-05-11 09:48:20	17.42	82.17	21.57	445.59	455.41	11.61	1.103	88.81	51.52	29.95	11.92	0.08417	0.1036	9.8056	131.409	3242264	2812913	1824733	1967493
1	111		8	8	D	2009-05-11 09:48:21	17.41	82.17	21.559	444.64	454.44	11.59	1.103	88.77	51.52	29.95	11.92	0.08403	0.10367	9.8058	131.409	3242462	2812717	1824630	1967523
1	112		8	8	D	2009-05-11 09:48:22	17.41	82.16	21.569	446.37	456.21	11.59	1.103	88.8	51.49	29.95	11.92	0.08426	0.10366	9.8061	131.409	3242491	2813344	1824732	1967600
1	113		8	8	D	2009-05-11 09:48:23	17.39	82.15	21.569	445.68	455.51	11.57	1.103	88.79	51.52	29.95	11.92	0.08422	0.10363	9.8064	131.409	3242419	2813142	1824710	1967483
1	114		8	8	D	2009-05-11 09:48:24	17.41	82.16	21.559	447.64	457.5	11.58	1.103	88.76	51.49	29.95	11.92	0.08434	0.1036	9.8067	131.409	3241900	2813090	1824716	1967522
1	115		8	8	D	2009-05-11 09:48:25	17.41	82.17	21.559	447.18	457.03	11.61	1.103	88.82	51.54	29.95	11.93	0.08439	0.10358	9.8069	131.409	3241399	2812718	1824759	1967481
1	116		8	8	D	2009-05-11 09:48:26	17.41	82.17	21.565	448.01	457.89	11.66	1.103	88.85	51.54	29.95	11.92	0.08446	0.10368	9.8072	131.409	3241773	2813221	1824592	1967496
1	117		8	8	D	2009-05-11 09:48:27	17.39	82.17	21.556	447.63	457.49	11.59	1.103	88.81	51.54	29.96	11.92	0.08435	0.10365	9.8075	131.409	3241651	2812834	1824739	1967591
1	118		8	8	D	2009-05-11 09:48:28	17.39	82.16	21.564	449.31	459.21	11.59	1.103	88.83	51.52	29.96	11.92	0.08454	0.10367	9.8078	131.409	3241227	2812957	1824653	1967550
1	119		8	8	D	2009-05-11 09:48:29	17.39	82.16	21.57	448.93	458.83	11.59	1.103	88.86	51.52	29.96	11.92	0.08454	0.10361	9.8081	131.409	3241095	2812843	1824711	1967495
2	0		8	8	D	2009-05-11 09:48:29	17.65	82.15	21.416	394.26	402.89	11.66	1.103	86.79	51.5	29.76	11.93	0.07697	0.10315	9.8081	131.409	3241095	2812843	1824711	1967495
3	59.5		8	8	D	2009-05-11 09:48:29	17.5	82.16	21.551	422.57	431.87	11.61	1.103	88.23	51.52	29.86	11.93	0.08093	0.10359	9.8081	131.409	3241095	2812843	1824711	1967495
4	119		8	8	D	2009-05-11 09:48:29	0.27	0.04	0.18	54.87	56.13	0.27	0	2.04	0.05	0.2	0.02	0.00758	0.00065	9.8081	131.409	3241095	2812843	1824711	1967495
CrvFitStatus:	Exp		8	8	D
Exp_Flux:	3.12		8	8	D
Exp_FluxCV:	1.5		8	8	D
Exp_dCdry/dt:	0.487		8	8	D
Exp_R2:	0.9926		8	8	D
Exp_SSN:	1.0095		8	8	D
Exp_SE:	0.004		8	8	D
Exp_a:	0.0010837		8	8	D
Exp_Cx:	852.7		8	8	D
Exp_Co:	402.9		8	8	D
Exp_t0:	-2.5		8	8	D
Exp_Iter:	2		8	8	D
Exp_MaxIter:	10		8	8	D
Lin_Flux:	2.87		8	8	D
Lin_FluxCV:	1.6		8	8	D
Lin_dCdry/dt:	0.449		8	8	D
Lin_R2:	0.9924		8	8	D
Lin_SSN:	1.0348		8	8	D
Lin_SE:	0.004		8	8	D
Crv_Domain:	90		8	8	D
Crv_#Smp:	90		8	8	D
Dead Band:	00:30:00		8	8	D
TimeClosing:	18		8	8	D
			8	8	D
			8	8	D
LI-8100:	1c8	9	9	9	B2	81	54f0	1cf	184
File Name:	HLB511		9	9	B2
Instrument Name:	LI-8100		9	9	B2
Serial Number:	81A-0368		9	9	B2
Software:	2.0.0		9	9	B2	LI-8100 File Viewer 2.0.0
Comments:	2		9	9	B2
Obs#:	9		9	9	B2
Port#:	0		9	9	B2
Label:	SNJ		9	9	B2
Observation Length:	02:00:00		9	9	B2
Observation Delay:	01:00:00		9	9	B2
IRGA Averaging:	1		9	9	B2
Flow8100:	10		9	9	B2
FlowMux:	0		9	9	B2
Tmux:	0		9	9	B2
Virga:	19		9	9	B2
Vmux:	55		9	9	B2
Vext:	0		9	9	B2
Vcham:	4823.9		9	9	B2
Offset:	4		9	9	B2
Area:	317.8		9	9	B2
Vtotal:	6114.1		9	9	B2
V3 Info:	0		9	9	B2	M=0.43	B=0.56
Labels_01:	22		9	9	B2
Type	Etime		9	9	B2	Date	Tcham	Pressure	H2O	CO2	Cdry	T4	V3	RH	Tbench	Tboard	Vin	CO2ABS	H2OABS	Hour	DOY	RAWCO2	RAWCO2REF	RAWH2O	RAWH2OREF
1	-1		9	9	B2	2009-05-11 09:51:04	17.87	82.18	21.375	392.34	400.91	11.59	1.016	85.5	51.52	30.1	11.93	0.07675	0.10295	9.8511	131.41	3264610	2813304	1825838	1967519
1	-1		9	9	B2	2009-05-11 09:51:05	17.86	82.18	21.334	390.96	399.48	11.6	1.016	85.34	51.52	30.09	11.82	0.07669	0.10287	9.8514	131.41	3264644	2813177	1826039	1967593
1	-1		9	9	B2	2009-05-11 09:51:06	17.89	82.17	21.286	391.79	400.31	11.61	1.016	85.08	51.52	30.1	11.81	0.07658	0.10271	9.8517	131.41	3264927	2813105	1826428	1967666
1	-1		9	9	B2	2009-05-11 09:51:07	17.88	82.17	21.231	389.82	398.28	11.6	1.016	84.86	51.49	30.1	11.81	0.07623	0.10248	9.8519	131.411	3265641	2812834	1826657	1967501
1	-1		9	9	B2	2009-05-11 09:51:08	17.87	82.17	21.207	390.24	398.7	11.58	1.016	84.77	51.49	30.1	11.8	0.07624	0.10245	9.8522	131.411	3265619	2812890	1826730	1967573
1	-1		9	9	B2	2009-05-11 09:51:09	17.87	82.17	21.161	390.73	399.18	11.58	1.016	84.58	51.54	30.1	11.8	0.07646	0.10227	9.8525	131.411	3265325	2813208	1827042	1967590
1	-1		9	9	B2	2009-05-11 09:51:10	17.87	82.18	21.146	390.08	398.51	11.62	1.016	84.53	51.54	30.1	11.8	0.07645	0.10223	9.8528	131.411	3265632	2813385	1827153	1967577
1	-1		9	9	B2	2009-05-11 09:51:11	17.89	82.17	21.119	391.22	399.66	11.6	1.016	84.42	51.54	30.11	11.8	0.0765	0.10217	9.8531	131.411	3265178	2813107	1827303	1967615
1	-1		9	9	B2	2009-05-11 09:51:12	17.89	82.17	21.081	391.28	399.71	11.54	1.016	84.26	51.52	30.11	11.79	0.07663	0.10203	9.8533	131.411	3265218	2813482	1827506	1967582
1	-1		9	9	B2	2009-05-11 09:51:13	17.87	82.17	21.069	391.08	399.5	11.56	1.016	84.22	51.52	30.11	11.79	0.07629	0.10204	9.8536	131.411	3265706	2813074	1827444	1967561
1	-1		9	9	B2	2009-05-11 09:51:14	17.88	82.16	21.073	390.6	399.01	11.57	1.016	84.22	51.49	30.11	11.8	0.07648	0.10204	9.8539	131.411	3265300	2813170	1827500	1967595
1	-1		9	9	B2	2009-05-11 09:51:15	17.87	82.16	21.055	391.35	399.77	11.53	1.017	84.15	51.52	30.11	11.8	0.07666	0.102	9.8542	131.411	3264989	2813370	1827465	1967486
1	-1		9	9	B2	2009-05-11 09:51:16	17.87	82.17	21.057	390.92	399.33	11.54	1.017	84.17	51.52	30.11	11.8	0.07645	0.10197	9.8544	131.411	3264805	2812711	1827542	1967547
1	-1		9	9	B2	2009-05-11 09:51:17	17.87	82.18	21.051	391.34	399.75	11.53	1.017	84.21	51.54	30.12	11.8	0.07657	0.10203	9.8547	131.411	3265015	2813145	1827515	1967604
1	-1		9	9	B2	2009-05-11 09:51:18	17.88	82.18	21.04	392.17	400.6	11.57	1.017	84.11	51.54	30.12	11.8	0.07663	0.10187	9.855	131.411	3264749	2813139	1827684	1967552
1	-1		9	9	B2	2009-05-11 09:51:19	17.86	82.17	21.05	392.18	400.61	11.54	1.017	84.19	51.52	30.12	11.79	0.07656	0.10201	9.8553	131.411	3264883	2812997	1827472	1967514
1	-1		9	9	B2	2009-05-11 09:51:20	17.87	82.18	21.056	390.82	399.23	11.58	1.017	84.23	51.52	30.12	11.79	0.07634	0.10195	9.8556	131.411	3265534	2813050	1827620	1967587
1	-1		9	9	B2	2009-05-11 09:51:21	17.86	82.17	21.038	396.15	404.66	11.51	1.017	84.15	51.49	30.12	11.81	0.07733	0.10192	9.8558	131.411	3262721	2813139	1827700	1967630
1	0		9	9	B2	2009-05-11 09:51:22	17.86	82.17	21.078	394.05	402.54	11.51	1.017	84.31	51.49	30.12	11.89	0.07686	0.10211	9.8561	131.411	3264088	2813060	1827468	1967664
1	1		9	9	B2	2009-05-11 09:51:23	17.87	82.17	21.099	394.07	402.56	11.54	1.017	84.44	51.49	30.12	11.89	0.07692	0.10212	9.8564	131.411	3264111	2813298	1827313	1967577
1	2		9	9	B2	2009-05-11 09:51:24	17.87	82.18	21.071	396.17	404.7	11.52	1.017	84.29	51.52	30.12	11.91	0.07725	0.10206	9.8567	131.411	3262923	2813144	1827434	1967634
1	3		9	9	B2	2009-05-11 09:51:25	17.86	82.18	21.089	398.21	406.79	11.54	1.017	84.36	51.54	30.13	11.9	0.07783	0.10204	9.8569	131.411	3261418	2813347	1827437	1967607
1	4		9	9	B2	2009-05-11 09:51:26	17.84	82.19	21.122	399.56	408.18	11.51	1.017	84.56	51.52	30.13	11.91	0.07761	0.1022	9.8572	131.411	3261730	2813012	1827184	1967580
1	5		9	9	B2	2009-05-11 09:51:27	17.84	82.18	21.14	399.98	408.62	11.53	1.017	84.62	51.52	30.13	11.91	0.07796	0.10227	9.8575	131.411	3260812	2813111	1827029	1967541
1	6		9	9	B2	2009-05-11 09:51:28	17.84	82.16	21.155	400.29	408.94	11.51	1.017	84.71	51.49	30.13	11.91	0.07772	0.1023	9.8578	131.411	3261439	2812961	1827074	1967578
1	7		9	9	B2	2009-05-11 09:51:29	17.83	82.16	21.196	400.93	409.61	11.51	1.017	84.93	51.49	30.13	11.91	0.07785	0.10245	9.8581	131.411	3261470	2813352	1826840	1967654
1	8		9	9	B2	2009-05-11 09:51:30	17.83	82.16	21.187	399.84	408.5	11.48	1.017	84.95	51.52	30.13	11.9	0.07778	0.1024	9.8583	131.411	3261185	2812962	1826794	1967538
1	9		9	9	B2	2009-05-11 09:51:31	17.82	82.17	21.212	403.49	412.23	11.51	1.017	85.06	51.52	30.13	11.9	0.07838	0.10255	9.8586	131.411	3259597	2813135	1826590	1967597
1	10		9	9	B2	2009-05-11 09:51:32	17.83	82.17	21.226	404.54	413.31	11.52	1.017	85.11	51.54	30.13	11.9	0.0785	0.10251	9.8589	131.411	3259416	2813237	1826733	1967640
1	11		9	9	B2	2009-05-11 09:51:33	17.83	82.17	21.244	405.24	414.03	11.52	1.017	85.18	51.54	30.13	11.9	0.07861	0.10264	9.8592	131.411	3258699	2812945	1826478	1967640
1	12		9	9	B2	2009-05-11 09:51:34	17.82	82.17	21.261	405.44	414.25	11.52	1.017	85.25	51.52	30.13	11.9	0.07842	0.1027	9.8594	131.411	3259473	2813109	1826430	1967696
1	13		9	9	B2	2009-05-11 09:51:35	17.81	82.17	21.272	406.56	415.4	11.48	1.017	85.35	51.52	30.14	11.89	0.07883	0.10262	9.8597	131.411	3258333	2813136	1826384	1967470
1	14		9	9	B2	2009-05-11 09:51:36	17.81	82.16	21.306	407.61	416.49	11.48	1.017	85.48	51.49	30.14	11.91	0.07879	0.10276	9.86	131.411	3258307	2813014	1826293	1967631
1	15		9	9	B2	2009-05-11 09:51:37	17.8	82.16	21.304	407.61	416.48	11.51	1.017	85.52	51.49	30.14	11.91	0.0789	0.10276	9.8603	131.411	3257630	2812719	1826259	1967589
1	16		9	9	B2	2009-05-11 09:51:38	17.8	82.17	21.298	409.52	418.43	11.48	1.017	85.51	51.52	30.14	11.91	0.07906	0.1027	9.8606	131.411	3257314	2812895	1826284	1967555
1	17		9	9	B2	2009-05-11 09:51:39	17.79	82.18	21.306	408.03	416.91	11.48	1.017	85.6	51.52	30.14	11.91	0.07899	0.10275	9.8608	131.411	3257878	2813195	1826129	1967470
1	18		9	9	B2	2009-05-11 09:51:40	17.79	82.18	21.327	410.1	419.04	11.51	1.017	85.74	51.54	30.14	11.9	0.07928	0.10287	9.8611	131.411	3256647	2812881	1826005	1967557
1	19		9	9	B2	2009-05-11 09:51:41	17.79	82.18	21.325	411.12	420.08	11.48	1.017	85.73	51.52	30.14	11.9	0.07939	0.10283	9.8614	131.411	3256649	2813194	1826080	1967598
1	20		9	9	B2	2009-05-11 09:51:42	17.79	82.18	21.367	410.63	419.6	11.49	1.017	85.9	51.52	30.14	11.9	0.07936	0.10301	9.8617	131.411	3256459	2812922	1825889	1967692
1	21		9	9	B2	2009-05-11 09:51:43	17.78	82.18	21.356	411.86	420.85	11.48	1.017	85.91	51.52	30.15	11.9	0.07946	0.10293	9.8619	131.411	3256599	2813281	1825959	1967615
1	22		9	9	B2	2009-05-11 09:51:44	17.78	82.16	21.367	413.1	422.12	11.48	1.017	85.94	51.49	30.15	11.91	0.07962	0.103	9.8622	131.411	3256160	2813287	1825790	1967522
1	23		9	9	B2	2009-05-11 09:51:45	17.78	82.16	21.359	411.56	420.54	11.46	1.017	85.9	51.49	30.15	11.9	0.07944	0.103	9.8625	131.411	3256355	2812997	1825834	1967575
1	24		9	9	B2	2009-05-11 09:51:46	17.78	82.17	21.373	413.41	422.44	11.48	1.017	85.97	51.52	30.15	11.91	0.07972	0.10302	9.8628	131.411	3255694	2813175	1825816	1967638
1	25		9	9	B2	2009-05-11 09:51:47	17.77	82.18	21.396	415.74	424.83	11.48	1.017	86.13	51.54	30.15	11.91	0.08004	0.10306	9.8631	131.411	3255023	2813419	1825650	1967517
1	26		9	9	B2	2009-05-11 09:51:48	17.77	82.19	21.385	414.52	423.58	11.46	1.017	86.09	51.54	30.15	11.91	0.07981	0.10309	9.8633	131.411	3255319	2813114	1825708	1967680
1	27		9	9	B2	2009-05-11 09:51:49	17.77	82.19	21.41	413.49	422.54	11.48	1.017	86.2	51.52	30.15	11.91	0.0797	0.10312	9.8636	131.411	3255466	2812955	1825571	1967588
1	28		9	9	B2	2009-05-11 09:51:50	17.77	82.18	21.403	416.13	425.23	11.48	1.017	86.16	51.49	30.15	11.91	0.08012	0.10309	9.8639	131.411	3254598	2813197	1825676	1967562
1	29		9	9	B2	2009-05-11 09:51:51	17.75	82.17	21.402	417.85	426.99	11.48	1.017	86.2	51.49	30.15	11.91	0.08025	0.10314	9.8642	131.411	3254058	2813041	1825616	1967566
1	30		9	9	B2	2009-05-11 09:51:52	17.75	82.17	21.411	416.5	425.61	11.43	1.017	86.23	51.49	30.15	11.91	0.08007	0.10315	9.8644	131.411	3254496	2813033	1825558	1967601
1	31		9	9	B2	2009-05-11 09:51:53	17.75	82.17	21.431	417.85	427	11.43	1.017	86.31	51.52	30.17	11.9	0.08045	0.10312	9.8647	131.411	3253332	2812997	1825660	1967655
1	32		9	9	B2	2009-05-11 09:51:54	17.75	82.18	21.426	419.51	428.7	11.43	1.017	86.3	51.54	30.17	11.9	0.08048	0.10318	9.865	131.411	3253073	2812858	1825544	1967625
1	33		9	9	B2	2009-05-11 09:51:55	17.77	82.18	21.445	418.47	427.64	11.49	1.017	86.38	51.54	30.17	11.9	0.08022	0.1032	9.8653	131.411	3254592	2813505	1825582	1967696
1	34		9	9	B2	2009-05-11 09:51:56	17.75	82.18	21.435	420.32	429.53	11.48	1.017	86.34	51.52	30.17	11.9	0.08061	0.10324	9.8656	131.411	3252546	2812775	1825388	1967601
1	35		9	9	B2	2009-05-11 09:51:57	17.74	82.17	21.439	421.57	430.81	11.43	1.017	86.4	51.52	30.17	11.89	0.08089	0.10326	9.8658	131.411	3252351	2813194	1825415	1967568
1	36		9	9	B2	2009-05-11 09:51:58	17.74	82.16	21.453	423.17	432.45	11.46	1.017	86.45	51.49	30.17	11.91	0.08107	0.1033	9.8661	131.411	3251565	2813017	1825347	1967610
1	37		9	9	B2	2009-05-11 09:51:59	17.73	82.15	21.475	421.87	431.13	11.43	1.017	86.52	51.49	30.17	11.91	0.08086	0.10337	9.8664	131.411	3252792	2813499	1825307	1967664
1	38		9	9	B2	2009-05-11 09:52:00	17.73	82.17	21.44	419.72	428.92	11.48	1.017	86.46	51.49	30.17	11.91	0.08054	0.10331	9.8667	131.411	3252829	2812810	1825332	1967637
1	39		9	9	B2	2009-05-11 09:52:01	17.75	82.17	21.47	422.59	431.86	11.47	1.017	86.58	51.54	30.17	11.9	0.08085	0.10332	9.8669	131.411	3251687	2812576	1825372	1967674
1	40		9	9	B2	2009-05-11 09:52:02	17.73	82.17	21.471	425.08	434.41	11.43	1.017	86.58	51.54	30.18	11.9	0.08132	0.10335	9.8672	131.411	3250708	2812947	1825336	1967714
1	41		9	9	B2	2009-05-11 09:52:03	17.73	82.17	21.486	424.77	434.1	11.43	1.017	86.64	51.54	30.18	11.9	0.08116	0.10339	9.8675	131.411	3251188	2812966	1825208	1967654
1	42		9	9	B2	2009-05-11 09:52:04	17.73	82.18	21.488	424.53	433.85	11.42	1.017	86.66	51.52	30.18	11.9	0.08147	0.10334	9.8678	131.411	3250809	2813433	1825248	1967602
1	43		9	9	B2	2009-05-11 09:52:05	17.73	82.18	21.464	425.95	435.29	11.46	1.017	86.57	51.52	30.18	11.9	0.08138	0.10327	9.8681	131.411	3250577	2813006	1825323	1967545
1	44		9	9	B2	2009-05-11 09:52:06	17.73	82.17	21.499	427.25	436.64	11.43	1.017	86.75	51.49	30.18	11.9	0.08155	0.10347	9.8683	131.411	3249968	2812861	1825122	1967672
1	45		9	9	B2	2009-05-11 09:52:07	17.73	82.17	21.492	427.52	436.91	11.43	1.017	86.72	51.49	30.18	11.9	0.08155	0.10339	9.8686	131.411	3250347	2813205	1825216	1967623
1	46		9	9	B2	2009-05-11 09:52:08	17.74	82.18	21.483	428.02	437.42	11.44	1.017	86.7	51.49	30.18	11.9	0.08172	0.10339	9.8689	131.411	3249505	2812945	1825166	1967601
1	47		9	9	B2	2009-05-11 09:52:09	17.74	82.18	21.496	428.21	437.62	11.44	1.017	86.75	51.52	30.18	11.91	0.08166	0.10344	9.8692	131.411	3249823	2813062	1825191	1967727
1	48		9	9	B2	2009-05-11 09:52:10	17.72	82.19	21.505	428.83	438.25	11.42	1.017	86.8	51.54	30.18	11.9	0.08185	0.10345	9.8694	131.411	3249339	2813179	1825090	1967681
1	49		9	9	B2	2009-05-11 09:52:11	17.74	82.18	21.502	430.68	440.14	11.44	1.017	86.77	51.52	30.18	11.91	0.08215	0.10346	9.8697	131.411	3248513	2813191	1825076	1967643
1	50		9	9	B2	2009-05-11 09:52:12	17.74	82.18	21.516	431.76	441.26	11.44	1.017	86.83	51.52	30.19	11.9	0.08225	0.10355	9.87	131.411	3248314	2813213	1824997	1967688
1	51		9	9	B2	2009-05-11 09:52:13	17.72	82.17	21.516	430.07	439.53	11.42	1.017	86.82	51.52	30.19	11.91	0.082	0.10349	9.8703	131.411	3248956	2813110	1825122	1967676
1	52		9	9	B2	2009-05-11 09:52:14	17.74	82.16	21.528	432.66	442.18	11.53	1.017	86.86	51.49	30.19	11.9	0.08244	0.10353	9.8706	131.411	3247710	2813190	1825016	1967675
1	53		9	9	B2	2009-05-11 09:52:15	17.72	82.16	21.531	433.25	442.78	11.39	1.017	86.87	51.52	30.19	11.9	0.08237	0.10353	9.8708	131.411	3247471	2812800	1824895	1967541
1	54		9	9	B2	2009-05-11 09:52:16	17.72	82.17	21.533	432.15	441.66	11.42	1.017	86.89	51.52	30.19	11.89	0.08221	0.10358	9.8711	131.411	3247904	2812861	1824939	1967746
1	55		9	9	B2	2009-05-11 09:52:17	17.71	82.18	21.513	431.84	441.33	11.42	1.017	86.87	51.54	30.19	11.89	0.08232	0.10343	9.8714	131.411	3247950	2813128	1825042	1967553
1	56		9	9	B2	2009-05-11 09:52:18	17.72	82.18	21.514	433.96	443.5	11.41	1.017	86.88	51.54	30.19	11.9	0.08248	0.10345	9.8717	131.411	3247413	2813041	1825155	1967666
1	57		9	9	B2	2009-05-11 09:52:19	17.71	82.17	21.548	435.36	444.95	11.43	1.017	87	51.52	30.19	11.89	0.08294	0.10356	9.8719	131.411	3246633	2813536	1824928	1967633
1	58		9	9	B2	2009-05-11 09:52:20	17.71	82.17	21.521	435.36	444.94	11.42	1.017	86.89	51.52	30.19	11.9	0.08268	0.10348	9.8722	131.411	3246973	2813200	1824975	1967560
1	59		9	9	B2	2009-05-11 09:52:21	17.71	82.16	21.537	435.14	444.72	11.42	1.017	87	51.49	30.19	11.9	0.08263	0.10351	9.8725	131.411	3246981	2813045	1824942	1967561
1	60		9	9	B2	2009-05-11 09:52:22	17.71	82.16	21.535	436.44	446.04	11.39	1.017	87	51.49	30.19	11.9	0.0828	0.10354	9.8728	131.411	3246500	2813066	1824961	1967629
1	61		9	9	B2	2009-05-11 09:52:23	17.71	82.17	21.536	438.43	448.08	11.42	1.017	87.01	51.52	30.2	11.9	0.08308	0.10352	9.8731	131.411	3245122	2812650	1824890	1967559
1	62		9	9	B2	2009-05-11 09:52:24	17.71	82.17	21.539	437.81	447.45	11.39	1.017	87.02	51.54	30.2	11.9	0.08294	0.10358	9.8733	131.411	3246331	2813275	1824937	1967681
1	63		9	9	B2	2009-05-11 09:52:25	17.71	82.18	21.552	437.06	446.69	11.52	1.017	87.09	51.54	30.2	11.9	0.08293	0.10359	9.8736	131.411	3246208	2813173	1824804	1967588
1	64		9	9	B2	2009-05-11 09:52:26	17.7	82.17	21.537	441.2	450.91	11.42	1.017	87.01	51.52	30.2	11.9	0.08356	0.10357	9.8739	131.411	3244143	2813023	1824874	1967621
1	65		9	9	B2	2009-05-11 09:52:27	17.7	82.17	21.536	441.95	451.68	11.42	1.017	87.01	51.52	30.2	11.9	0.08357	0.10357	9.8742	131.411	3243941	2812866	1824821	1967572
1	66		9	9	B2	2009-05-11 09:52:28	17.7	82.17	21.57	442.99	452.76	11.42	1.017	87.15	51.49	30.2	11.9	0.08392	0.10371	9.8744	131.411	3243584	2813464	1824758	1967766
1	67		9	9	B2	2009-05-11 09:52:29	17.7	82.16	21.557	441.74	451.47	11.39	1.017	87.14	51.49	30.2	11.9	0.08357	0.10362	9.8747	131.411	3244162	2813023	1824902	1967723
1	68		9	9	B2	2009-05-11 09:52:30	17.71	82.17	21.561	442.96	452.72	11.41	1.017	87.17	51.49	30.2	11.89	0.08376	0.1036	9.875	131.411	3243777	2813215	1824814	1967622
1	69		9	9	B2	2009-05-11 09:52:31	17.7	82.18	21.558	440.7	450.41	11.37	1.017	87.16	51.52	30.2	11.9	0.08361	0.10366	9.8753	131.411	3244224	2813213	1824780	1967689
1	70		9	9	B2	2009-05-11 09:52:32	17.7	82.19	21.546	443.53	453.3	11.42	1.017	87.13	51.54	30.21	11.9	0.08368	0.10364	9.8756	131.411	3243941	2813180	1824762	1967666
1	71		9	9	B2	2009-05-11 09:52:33	17.69	82.19	21.558	442.51	452.26	11.43	1.017	87.18	51.52	30.21	11.9	0.08377	0.10359	9.8758	131.411	3243703	2813171	1824805	1967580
1	72		9	9	B2	2009-05-11 09:52:34	17.69	82.18	21.567	445.13	454.94	11.42	1.017	87.2	51.52	30.21	11.9	0.08429	0.10365	9.8761	131.411	3242060	2813090	1824799	1967686
1	73		9	9	B2	2009-05-11 09:52:35	17.7	82.16	21.571	446.51	456.35	11.43	1.017	87.2	51.52	30.21	11.89	0.08415	0.10367	9.8764	131.412	3242719	2813253	1824782	1967665
1	74		9	9	B2	2009-05-11 09:52:36	17.7	82.16	21.564	450.05	459.97	11.43	1.017	87.17	51.49	30.21	11.9	0.08482	0.10364	9.8767	131.412	3240959	2813402	1824818	1967633
1	75		9	9	B2	2009-05-11 09:52:37	17.7	82.16	21.571	447.96	457.84	11.41	1.017	87.2	51.52	30.21	11.89	0.08437	0.10361	9.8769	131.412	3242104	2813296	1824773	1967555
1	76		9	9	B2	2009-05-11 09:52:38	17.7	82.16	21.579	448.04	457.92	11.41	1.017	87.23	51.52	30.21	11.9	0.08444	0.10365	9.8772	131.412	3241278	2812810	1824717	1967619
1	77		9	9	B2	2009-05-11 09:52:39	17.68	82.17	21.597	448.34	458.24	11.42	1.017	87.31	51.54	30.21	11.89	0.08449	0.10382	9.8775	131.412	3241581	2813144	1824585	1967751
1	78		9	9	B2	2009-05-11 09:52:40	17.69	82.17	21.57	449.39	459.3	11.42	1.017	87.2	51.54	30.21	11.9	0.08488	0.10363	9.8778	131.412	3240094	2812903	1824751	1967611
1	79		9	9	B2	2009-05-11 09:52:41	17.68	82.17	21.572	451.33	461.28	11.39	1.017	87.27	51.52	30.21	11.89	0.08475	0.10369	9.8781	131.412	3240645	2813042	1824660	1967613
1	80		9	9	B2	2009-05-11 09:52:42	17.68	82.17	21.581	449.35	459.26	11.42	1.017	87.3	51.52	30.21	11.89	0.08457	0.10364	9.8783	131.412	3241119	2812993	1824731	1967603
1	81		9	9	B2	2009-05-11 09:52:43	17.68	82.17	21.601	453.64	463.65	11.37	1.017	87.44	51.49	30.21	11.9	0.08517	0.10377	9.8786	131.412	3239400	2812989	1824565	1967640
1	82		9	9	B2	2009-05-11 09:52:44	17.68	82.17	21.591	450.38	460.32	11.37	1.017	87.4	51.49	30.21	11.9	0.08469	0.10371	9.8789	131.412	3240889	2813049	1824743	1967715
1	83		9	9	B2	2009-05-11 09:52:45	17.69	82.17	21.578	455.28	465.32	11.38	1.017	87.34	51.52	30.22	11.9	0.0855	0.10364	9.8792	131.412	3238284	2812956	1824675	1967584
1	84		9	9	B2	2009-05-11 09:52:46	17.68	82.18	21.577	456.48	466.55	11.37	1.017	87.35	51.52	30.22	11.89	0.08563	0.1037	9.8794	131.412	3238501	2813493	1824630	1967635
1	85		9	9	B2	2009-05-11 09:52:47	17.68	82.19	21.596	453.09	463.09	11.37	1.017	87.44	51.54	30.22	11.89	0.08499	0.10374	9.8797	131.412	3239809	2812916	1824656	1967704
1	86		9	9	B2	2009-05-11 09:52:48	17.67	82.19	21.579	453.09	463.08	11.39	1.017	87.37	51.54	30.22	11.89	0.08507	0.10363	9.88	131.412	3239325	2812745	1824614	1967494
1	87		9	9	B2	2009-05-11 09:52:49	17.67	82.18	21.59	453.41	463.42	11.39	1.017	87.4	51.52	30.22	11.89	0.08515	0.10374	9.8803	131.412	3239207	2812813	1824575	1967612
1	88		9	9	B2	2009-05-11 09:52:50	17.68	82.18	21.6	455.52	465.58	11.41	1.017	87.44	51.49	30.22	11.9	0.0853	0.10375	9.8806	131.412	3239268	2813268	1824570	1967626
1	89		9	9	B2	2009-05-11 09:52:51	17.67	82.17	21.605	456.66	466.74	11.37	1.017	87.51	51.49	30.22	11.89	0.08578	0.10374	9.8808	131.412	3237695	2813091	1824618	1967639
1	90		9	9	B2	2009-05-11 09:52:52	17.67	82.17	21.6	457.87	467.98	11.37	1.017	87.49	51.49	30.22	11.89	0.08579	0.10376	9.8811	131.412	3238242	2813579	1824523	1967571
1	91		9	9	B2	2009-05-11 09:52:53	17.67	82.16	21.59	456.9	466.98	11.39	1.017	87.44	51.52	30.22	11.91	0.08575	0.1037	9.8814	131.412	3237583	2812922	1824634	1967581
1	92		9	9	B2	2009-05-11 09:52:54	17.67	82.17	21.596	457.94	468.05	11.39	1.017	87.47	51.54	30.22	11.9	0.08587	0.10367	9.8817	131.412	3237233	2812962	1824623	1967550
1	93		9	9	B2	2009-05-11 09:52:55	17.67	82.18	21.583	458.89	469.01	11.47	1.017	87.43	51.54	30.22	11.9	0.08593	0.1037	9.8819	131.412	3237115	2813045	1824619	1967627
1	94		9	9	B2	2009-05-11 09:52:56	17.67	82.18	21.621	458.33	468.46	11.37	1.017	87.58	51.52	30.22	11.9	0.08595	0.10385	9.8822	131.412	3237476	2813337	1824473	1967667
1	95		9	9	B2	2009-05-11 09:52:57	17.68	82.17	21.588	460.63	470.79	11.38	1.017	87.44	51.52	30.24	11.9	0.08614	0.10368	9.8825	131.412	3236732	2813160	1824664	1967555
1	96		9	9	B2	2009-05-11 09:52:58	17.67	82.16	21.604	461.65	471.84	11.37	1.017	87.49	51.49	30.24	11.9	0.08634	0.10379	9.8828	131.412	3236007	2813070	1824478	1967575
1	97		9	9	B2	2009-05-11 09:52:59	17.66	82.17	21.612	462.86	473.08	11.37	1.017	87.54	51.49	30.24	11.89	0.08651	0.1038	9.8831	131.412	3235494	2813052	1824495	1967617
1	98		9	9	B2	2009-05-11 09:53:00	17.67	82.17	21.609	462.47	472.68	11.43	1.017	87.53	51.52	30.24	11.89	0.08611	0.10377	9.8833	131.412	3236283	2812737	1824602	1967692
1	99		9	9	B2	2009-05-11 09:53:01	17.66	82.17	21.591	462.29	472.49	11.37	1.017	87.45	51.54	30.24	11.89	0.08638	0.10376	9.8836	131.412	3235707	2812932	1824581	1967665
1	100		9	9	B2	2009-05-11 09:53:02	17.66	82.18	21.607	464.7	474.96	11.39	1.017	87.58	51.54	30.24	11.89	0.08669	0.10372	9.8839	131.412	3235419	2813487	1824622	1967628
1	101		9	9	B2	2009-05-11 09:53:03	17.66	82.18	21.616	462.5	472.72	11.37	1.017	87.62	51.52	30.24	11.89	0.08642	0.10378	9.8842	131.412	3235437	2812819	1824562	1967670
1	102		9	9	B2	2009-05-11 09:53:04	17.67	82.17	21.589	464.06	474.3	11.35	1.017	87.5	51.49	30.24	11.89	0.08653	0.1038	9.8844	131.412	3235782	2813341	1824539	1967647
1	103		9	9	B2	2009-05-11 09:53:05	17.66	82.17	21.608	465.91	476.2	11.36	1.017	87.58	51.49	30.24	11.9	0.08696	0.10375	9.8847	131.412	3234504	2813348	1824549	1967575
1	104		9	9	B2	2009-05-11 09:53:06	17.66	82.16	21.62	467.46	477.79	11.37	1.017	87.61	51.49	30.24	11.9	0.08722	0.10383	9.885	131.412	3233307	2812980	1824444	1967612
1	105		9	9	B2	2009-05-11 09:53:07	17.66	82.17	21.609	468.27	478.61	11.37	1.017	87.58	51.52	30.24	11.9	0.08695	0.1038	9.8853	131.412	3234080	2813040	1824493	1967667
1	106		9	9	B2	2009-05-11 09:53:08	17.65	82.17	21.616	465.26	475.54	11.34	1.017	87.61	51.52	30.24	11.89	0.08652	0.1038	9.8856	131.412	3235467	2813074	1824441	1967556
1	107		9	9	B2	2009-05-11 09:53:09	17.65	82.18	21.61	465.82	476.11	11.36	1.017	87.6	51.54	30.25	11.89	0.08691	0.10375	9.8858	131.412	3233984	2812820	1824565	1967628
1	108		9	9	B2	2009-05-11 09:53:10	17.65	82.17	21.604	469.72	480.09	11.36	1.017	87.62	51.54	30.25	11.89	0.08725	0.10374	9.8861	131.412	3232731	2812543	1824584	1967593
1	109		9	9	B2	2009-05-11 09:53:11	17.65	82.18	21.608	469.17	479.53	11.36	1.017	87.64	51.52	30.25	11.89	0.08721	0.1038	9.8864	131.412	3233195	2812912	1824506	1967658
1	110		9	9	B2	2009-05-11 09:53:12	17.66	82.18	21.618	470.15	480.54	11.37	1.017	87.68	51.52	30.25	11.89	0.08744	0.10383	9.8867	131.412	3232898	2813239	1824404	1967600
1	111		9	9	B2	2009-05-11 09:53:13	17.65	82.18	21.604	470.22	480.6	11.38	1.017	87.63	51.52	30.25	11.89	0.08754	0.10381	9.8869	131.412	3232509	2813162	1824530	1967701
1	112		9	9	B2	2009-05-11 09:53:14	17.66	82.17	21.61	472.48	482.92	11.37	1.017	87.64	51.49	30.25	11.89	0.08778	0.10378	9.8872	131.412	3231652	2813004	1824461	1967543
1	113		9	9	B2	2009-05-11 09:53:15	17.66	82.17	21.602	470.69	481.08	11.37	1.017	87.55	51.49	30.25	11.9	0.08751	0.10376	9.8875	131.412	3232425	2813001	1824446	1967520
1	114		9	9	B2	2009-05-11 09:53:16	17.65	82.18	21.618	471.33	481.75	11.4	1.017	87.63	51.52	30.25	11.9	0.0876	0.1038	9.8878	131.412	3231881	2812773	1824421	1967553
1	115		9	9	B2	2009-05-11 09:53:17	17.65	82.19	21.615	470.76	481.16	11.46	1.017	87.68	51.54	30.25	11.9	0.08736	0.1038	9.8881	131.412	3232646	2812866	1824503	1967688
1	116		9	9	B2	2009-05-11 09:53:18	17.65	82.19	21.625	471.13	481.55	11.33	1.017	87.72	51.54	30.25	11.9	0.08747	0.10375	9.8883	131.412	3232460	2812963	1824427	1967510
1	117		9	9	B2	2009-05-11 09:53:19	17.65	82.18	21.628	475.18	485.69	11.41	1.017	87.72	51.52	30.26	11.89	0.08827	0.1039	9.8886	131.412	3230412	2813162	1824394	1967678
1	118		9	9	B2	2009-05-11 09:53:20	17.65	82.17	21.627	476.69	487.23	11.41	1.017	87.71	51.49	30.25	11.89	0.08826	0.10386	9.8889	131.412	3230639	2813398	1824411	1967654
1	119		9	9	B2	2009-05-11 09:53:21	17.65	82.17	21.622	476.07	486.59	11.37	1.017	87.69	51.49	30.26	11.89	0.08814	0.10383	9.8892	131.412	3230370	2812845	1824386	1967587
2	0		9	9	B2	2009-05-11 09:53:21	17.87	82.18	21.062	394.41	402.9	11.53	1.017	84.22	51.51	30.12	11.9	0.077	0.10201	9.8892	131.412	3230370	2812845	1824386	1967587
3	59.5		9	9	B2	2009-05-11 09:53:21	17.72	82.17	21.483	436.69	446.28	11.43	1.017	86.71	51.52	30.19	11.9	0.08287	0.10337	9.8892	131.412	3230370	2812845	1824386	1967587
4	119		9	9	B2	2009-05-11 09:53:21	0.22	0.04	0.557	82.64	84.69	0.21	0	3.43	0.05	0.14	0.02	0.01141	0.00186	9.8892	131.412	3230370	2812845	1824386	1967587
CrvFitStatus:	Exp		9	9	B2
Exp_Flux:	4.66		9	9	B2
Exp_FluxCV:	1.5		9	9	B2
Exp_dCdry/dt:	0.728		9	9	B2
Exp_R2:	0.9943		9	9	B2
Exp_SSN:	1.744		9	9	B2
Exp_SE:	0.005		9	9	B2
Exp_a:	0.0010531		9	9	B2
Exp_Cx:	1094.6		9	9	B2
Exp_Co:	402.9		9	9	B2
Exp_t0:	-2.5		9	9	B2
Exp_Iter:	2		9	9	B2
Exp_MaxIter:	10		9	9	B2
Lin_Flux:	4.3		9	9	B2
Lin_FluxCV:	1.5		9	9	B2
Lin_dCdry/dt:	0.672		9	9	B2
Lin_R2:	0.9941		9	9	B2
Lin_SSN:	1.7963		9	9	B2
Lin_SE:	0.005		9	9	B2
Crv_Domain:	90		9	9	B2
Crv_#Smp:	90		9	9	B2
Dead Band:	00:30:00		9	9	B2
TimeClosing:	18		9	9	B2
			9	9	B2
			9	9	B2
LI-8100:	1c9	10	10	10	B1	81	554f	1d5	187
File Name:	HLB511		10	10	B1
Instrument Name:	LI-8100		10	10	B1
Serial Number:	81A-0368		10	10	B1
Software:	2.0.0		10	10	B1	LI-8100 File Viewer 2.0.0
Comments:	2		10	10	B1
Obs#:	10		10	10	B1
Port#:	0		10	10	B1
Label:	SNJ		10	10	B1
Observation Length:	02:00:00		10	10	B1
Observation Delay:	01:00:00		10	10	B1
IRGA Averaging:	1		10	10	B1
Flow8100:	10		10	10	B1
FlowMux:	0		10	10	B1
Tmux:	0		10	10	B1
Virga:	19		10	10	B1
Vmux:	55		10	10	B1
Vext:	0		10	10	B1
Vcham:	4823.9		10	10	B1
Offset:	4		10	10	B1
Area:	317.8		10	10	B1
Vtotal:	6114.1		10	10	B1
V3 Info:	0		10	10	B1	M=0.43	B=0.56
Labels_01:	22		10	10	B1
Type	Etime		10	10	B1	Date	Tcham	Pressure	H2O	CO2	Cdry	T4	V3	RH	Tbench	Tboard	Vin	CO2ABS	H2OABS	Hour	DOY	RAWCO2	RAWCO2REF	RAWH2O	RAWH2OREF
1	-1		10	10	B1	2009-05-11 09:56:04	17.78	82.17	21.798	398.36	407.24	11.49	1.062	87.63	51.49	30.32	11.89	0.07762	0.10439	9.9344	131.414	3261756	2813041	1823384	1967541
1	-1		10	10	B1	2009-05-11 09:56:05	17.77	82.17	21.797	398.21	407.08	11.55	1.062	87.68	51.49	30.33	11.8	0.07754	0.10442	9.9347	131.414	3261946	2813013	1823366	1967560
1	-1		10	10	B1	2009-05-11 09:56:06	17.79	82.17	21.819	398.53	407.42	11.55	1.062	87.77	51.52	30.33	11.77	0.07753	0.10448	9.935	131.414	3262011	2813052	1823289	1967600
1	-1		10	10	B1	2009-05-11 09:56:07	17.78	82.18	21.816	398.86	407.76	11.51	1.062	87.76	51.52	30.33	11.77	0.07765	0.10442	9.9353	131.414	3261751	2813172	1823255	1967495
1	-1		10	10	B1	2009-05-11 09:56:08	17.77	82.18	21.814	398.48	407.36	11.54	1.062	87.76	51.54	30.33	11.77	0.07758	0.10439	9.9356	131.414	3262178	2813304	1823344	1967482
1	-1		10	10	B1	2009-05-11 09:56:09	17.78	82.18	21.829	397.67	406.54	11.51	1.062	87.82	51.54	30.34	11.77	0.07744	0.10447	9.9358	131.414	3262297	2813063	1823253	1967532
1	-1		10	10	B1	2009-05-11 09:56:10	17.78	82.17	21.822	397.64	406.51	11.51	1.062	87.78	51.52	30.34	11.77	0.07742	0.10449	9.9361	131.414	3262371	2813024	1823313	1967595
1	-1		10	10	B1	2009-05-11 09:56:11	17.78	82.17	21.814	397.43	406.29	11.51	1.062	87.75	51.49	30.34	11.76	0.07733	0.1044	9.9364	131.414	3262766	2813152	1823411	1967548
1	-1		10	10	B1	2009-05-11 09:56:12	17.77	82.17	21.797	397.27	406.12	11.5	1.062	87.73	51.49	30.34	11.77	0.07734	0.10439	9.9367	131.414	3262507	2812982	1823450	1967610
1	-1		10	10	B1	2009-05-11 09:56:13	17.77	82.17	21.785	397.01	405.85	11.5	1.062	87.68	51.49	30.35	11.77	0.07733	0.10434	9.9369	131.414	3262592	2813052	1823532	1967605
1	-1		10	10	B1	2009-05-11 09:56:14	17.75	82.18	21.779	396.59	405.42	11.5	1.062	87.67	51.52	30.35	11.77	0.07733	0.10429	9.9372	131.414	3262826	2813241	1823604	1967587
1	-1		10	10	B1	2009-05-11 09:56:15	17.77	82.18	21.765	395.79	404.59	11.51	1.067	87.61	51.52	30.35	11.77	0.07721	0.10427	9.9375	131.414	3262907	2813019	1823664	1967626
1	-1		10	10	B1	2009-05-11 09:56:16	17.75	82.18	21.754	396.93	405.76	11.53	1.067	87.62	51.54	30.35	11.77	0.07729	0.10418	9.9378	131.414	3262821	2813124	1823676	1967459
1	-1		10	10	B1	2009-05-11 09:56:17	17.75	82.18	21.742	396.34	405.15	11.5	1.067	87.58	51.52	30.36	11.77	0.07724	0.10418	9.9381	131.414	3262778	2812956	1823746	1967540
1	-1		10	10	B1	2009-05-11 09:56:18	17.74	82.18	21.741	395.96	404.76	11.47	1.067	87.63	51.52	30.36	11.76	0.07724	0.10421	9.9383	131.414	3262751	2812945	1823745	1967588
1	-1		10	10	B1	2009-05-11 09:56:19	17.74	82.17	21.738	397.55	406.38	11.5	1.067	87.61	51.52	30.36	11.76	0.07743	0.10417	9.9386	131.414	3262398	2813121	1823737	1967509
1	-1		10	10	B1	2009-05-11 09:56:20	17.74	82.17	21.742	396.89	405.71	11.47	1.067	87.62	51.49	30.36	11.75	0.07728	0.10418	9.9389	131.414	3262856	2813109	1823795	1967552
1	-1		10	10	B1	2009-05-11 09:56:21	17.73	82.18	21.721	396.72	405.53	11.47	1.067	87.6	51.49	30.38	11.81	0.07734	0.10417	9.9392	131.414	3262622	2813051	1823769	1967515
1	0		10	10	B1	2009-05-11 09:56:22	17.73	82.18	21.744	397.37	406.2	11.5	1.067	87.7	51.52	30.38	11.86	0.07745	0.1042	9.9394	131.414	3262446	2813219	1823779	1967607
1	1		10	10	B1	2009-05-11 09:56:23	17.73	82.19	21.729	397.26	406.08	11.47	1.067	87.65	51.54	30.38	11.86	0.07731	0.10418	9.9397	131.414	3262566	2813000	1823768	1967595
1	2		10	10	B1	2009-05-11 09:56:24	17.75	82.19	21.728	396.75	405.56	11.49	1.067	87.64	51.54	30.38	11.87	0.07729	0.10413	9.94	131.414	3262779	2813092	1823746	1967435
1	3		10	10	B1	2009-05-11 09:56:25	17.72	82.19	21.747	396.98	405.81	11.5	1.067	87.77	51.52	30.38	11.87	0.07722	0.10421	9.9403	131.414	3262575	2812740	1823724	1967557
1	4		10	10	B1	2009-05-11 09:56:26	17.72	82.18	21.726	397.25	406.07	11.5	1.067	87.68	51.52	30.39	11.87	0.07735	0.1041	9.9406	131.414	3262557	2813048	1823847	1967495
1	5		10	10	B1	2009-05-11 09:56:27	17.72	82.17	21.745	397.29	406.12	11.5	1.067	87.74	51.52	30.39	11.87	0.0773	0.10421	9.9408	131.414	3262145	2812576	1823659	1967490
1	6		10	10	B1	2009-05-11 09:56:28	17.72	82.17	21.738	398.22	407.07	11.49	1.067	87.72	51.52	30.39	11.87	0.07746	0.10421	9.9411	131.414	3262179	2812968	1823757	1967569
1	7		10	10	B1	2009-05-11 09:56:29	17.71	82.17	21.757	398.17	407.03	11.47	1.067	87.85	51.52	30.39	11.87	0.07742	0.10427	9.9414	131.414	3262052	2812792	1823616	1967561
1	8		10	10	B1	2009-05-11 09:56:30	17.71	82.18	21.753	398.73	407.6	11.47	1.067	87.84	51.54	30.39	11.87	0.07763	0.10427	9.9417	131.414	3261874	2813190	1823644	1967589
1	9		10	10	B1	2009-05-11 09:56:31	17.71	82.18	21.746	397.89	406.74	11.5	1.067	87.81	51.54	30.4	11.87	0.07754	0.10415	9.9419	131.414	3262032	2813076	1823791	1967532
1	10		10	10	B1	2009-05-11 09:56:32	17.7	82.18	21.761	398.58	407.45	11.47	1.067	87.93	51.52	30.4	11.87	0.07755	0.10427	9.9422	131.414	3262113	2813192	1823647	1967600
1	11		10	10	B1	2009-05-11 09:56:33	17.71	82.17	21.772	398.76	407.63	11.46	1.067	87.96	51.52	30.4	11.86	0.07761	0.10431	9.9425	131.414	3262100	2813270	1823623	1967598
1	12		10	10	B1	2009-05-11 09:56:34	17.7	82.16	21.765	398.06	406.91	11.45	1.067	87.92	51.49	30.4	11.88	0.07748	0.1043	9.9428	131.414	3262090	2812898	1823635	1967568
1	13		10	10	B1	2009-05-11 09:56:35	17.7	82.17	21.77	398.64	407.51	11.49	1.067	87.96	51.49	30.4	11.87	0.07754	0.10426	9.9431	131.414	3261847	2812932	1823636	1967570
1	14		10	10	B1	2009-05-11 09:56:36	17.69	82.17	21.776	398.91	407.79	11.45	1.067	88.04	51.49	30.4	11.87	0.07776	0.10435	9.9433	131.414	3261762	2813423	1823532	1967619
1	15		10	10	B1	2009-05-11 09:56:37	17.68	82.18	21.749	399.9	408.79	11.47	1.067	87.94	51.52	30.4	11.87	0.07771	0.10426	9.9436	131.414	3261273	2812872	1823538	1967460
1	16		10	10	B1	2009-05-11 09:56:38	17.68	82.18	21.778	400.33	409.24	11.5	1.067	88.11	51.54	30.41	11.87	0.07767	0.10431	9.9439	131.414	3261343	2812827	1823478	1967482
1	17		10	10	B1	2009-05-11 09:56:39	17.68	82.18	21.785	399.69	408.59	11.51	1.067	88.14	51.52	30.41	11.87	0.07772	0.10438	9.9442	131.414	3261358	2812963	1823431	1967572
1	18		10	10	B1	2009-05-11 09:56:40	17.67	82.18	21.774	400.54	409.45	11.45	1.067	88.15	51.52	30.41	11.87	0.07786	0.10432	9.9444	131.414	3261231	2813209	1823459	1967476
1	19		10	10	B1	2009-05-11 09:56:41	17.66	82.17	21.806	400.28	409.2	11.47	1.067	88.32	51.49	30.41	11.87	0.07778	0.10437	9.9447	131.414	3261179	2812953	1823457	1967583
1	20		10	10	B1	2009-05-11 09:56:42	17.66	82.17	21.789	400.02	408.93	11.47	1.067	88.25	51.49	30.42	11.87	0.07773	0.1043	9.945	131.414	3261107	2812818	1823471	1967502
1	21		10	10	B1	2009-05-11 09:56:43	17.66	82.18	21.806	400.36	409.29	11.49	1.067	88.33	51.49	30.42	11.87	0.07772	0.10441	9.9453	131.414	3261324	2812968	1823375	1967595
1	22		10	10	B1	2009-05-11 09:56:44	17.65	82.19	21.784	401.19	410.12	11.47	1.067	88.31	51.52	30.42	11.87	0.07799	0.1043	9.9456	131.414	3260946	2813332	1823503	1967540
1	23		10	10	B1	2009-05-11 09:56:45	17.64	82.19	21.807	400.8	409.74	11.44	1.067	88.46	51.54	30.42	11.86	0.078	0.10438	9.9458	131.414	3260628	2813083	1823354	1967511
1	24		10	10	B1	2009-05-11 09:56:46	17.64	82.19	21.809	401.4	410.35	11.46	1.067	88.47	51.54	30.42	11.87	0.07793	0.10445	9.9461	131.414	3260939	2813174	1823366	1967661
1	25		10	10	B1	2009-05-11 09:56:47	17.64	82.19	21.809	400.99	409.93	11.45	1.067	88.47	51.52	30.42	11.87	0.07798	0.10441	9.9464	131.414	3260818	2813155	1823382	1967558
1	26		10	10	B1	2009-05-11 09:56:48	17.63	82.18	21.804	401.18	410.12	11.46	1.067	88.49	51.52	30.42	11.87	0.07788	0.10442	9.9467	131.414	3260657	2812761	1823287	1967486
1	27		10	10	B1	2009-05-11 09:56:49	17.63	82.17	21.814	402.55	411.53	11.46	1.067	88.58	51.49	30.43	11.87	0.0781	0.10441	9.9469	131.414	3260600	2813276	1823371	1967561
1	28		10	10	B1	2009-05-11 09:56:50	17.63	82.17	21.817	402.45	411.43	11.44	1.067	88.59	51.49	30.43	11.87	0.07824	0.10444	9.9472	131.414	3260302	2813380	1823284	1967517
1	29		10	10	B1	2009-05-11 09:56:51	17.62	82.18	21.825	401.62	410.58	11.46	1.067	88.63	51.52	30.43	11.87	0.07804	0.10446	9.9475	131.414	3260447	2812987	1823290	1967556
1	30		10	10	B1	2009-05-11 09:56:52	17.62	82.18	21.811	402.23	411.2	11.44	1.067	88.63	51.52	30.43	11.87	0.07817	0.10445	9.9478	131.414	3260341	2813223	1823328	1967581
1	31		10	10	B1	2009-05-11 09:56:53	17.61	82.18	21.815	402.38	411.35	11.46	1.067	88.65	51.54	30.43	11.87	0.0781	0.10443	9.9481	131.415	3259965	2812728	1823223	1967430
1	32		10	10	B1	2009-05-11 09:56:54	17.6	82.18	21.818	403.42	412.42	11.46	1.067	88.72	51.54	30.45	11.87	0.07835	0.10434	9.9483	131.415	3260034	2813465	1823269	1967343
1	33		10	10	B1	2009-05-11 09:56:55	17.61	82.18	21.834	403.59	412.6	11.48	1.067	88.78	51.52	30.45	11.87	0.0783	0.10447	9.9486	131.415	3259731	2813080	1823237	1967561
1	34		10	10	B1	2009-05-11 09:56:56	17.59	82.18	21.816	402.91	411.9	11.46	1.067	88.77	51.52	30.45	11.87	0.07824	0.10442	9.9489	131.415	3259589	2812771	1823352	1967546
1	35		10	10	B1	2009-05-11 09:56:57	17.59	82.18	21.828	403.39	412.39	11.46	1.067	88.81	51.49	30.45	11.87	0.07819	0.10449	9.9492	131.415	3259702	2812687	1823243	1967534
1	36		10	10	B1	2009-05-11 09:56:58	17.6	82.17	21.832	405.01	414.05	11.45	1.067	88.88	51.49	30.45	11.87	0.07841	0.10446	9.9494	131.415	3259743	2813285	1823265	1967505
1	37		10	10	B1	2009-05-11 09:56:59	17.57	82.18	21.811	403.06	412.05	11.46	1.067	88.8	51.54	30.45	11.87	0.07814	0.10444	9.9497	131.415	3259402	2812378	1823223	1967480
1	38		10	10	B1	2009-05-11 09:57:00	17.57	82.19	21.822	405.3	414.34	11.46	1.067	88.91	51.54	30.45	11.87	0.07853	0.10452	9.95	131.415	3259097	2813074	1823090	1967463
1	39		10	10	B1	2009-05-11 09:57:01	17.59	82.19	21.847	403.66	412.68	11.45	1.067	89.01	51.52	30.45	11.87	0.07824	0.10452	9.9503	131.415	3259418	2812658	1823186	1967602
1	40		10	10	B1	2009-05-11 09:57:02	17.56	82.18	21.841	405.06	414.1	11.46	1.067	88.98	51.52	30.46	11.87	0.07865	0.1045	9.9506	131.415	3259061	2813338	1823252	1967588
1	41		10	10	B1	2009-05-11 09:57:03	17.56	82.18	21.84	405.21	414.26	11.44	1.067	89.03	51.52	30.46	11.87	0.07846	0.10449	9.9508	131.415	3259184	2812968	1823182	1967506
1	42		10	10	B1	2009-05-11 09:57:04	17.57	82.17	21.831	406.54	415.61	11.45	1.067	88.98	51.49	30.46	11.87	0.07866	0.10451	9.9511	131.415	3258930	2813258	1823141	1967499
1	43		10	10	B1	2009-05-11 09:57:05	17.55	82.18	21.826	404.51	413.54	11.44	1.067	88.97	51.49	30.46	11.87	0.07841	0.10444	9.9514	131.415	3258932	2812626	1823208	1967433
1	44		10	10	B1	2009-05-11 09:57:06	17.55	82.18	21.849	405.49	414.55	11.44	1.067	89.12	51.52	30.46	11.87	0.0786	0.10452	9.9517	131.415	3258796	2812996	1823179	1967551
1	45		10	10	B1	2009-05-11 09:57:07	17.54	82.18	21.844	406.01	415.08	11.44	1.067	89.1	51.54	30.46	11.86	0.07864	0.10454	9.9519	131.415	3258853	2813141	1823074	1967475
1	46		10	10	B1	2009-05-11 09:57:08	17.54	82.18	21.833	406.71	415.79	11.46	1.067	89.12	51.54	30.47	11.87	0.07866	0.10446	9.9522	131.415	3258621	2813036	1823232	1967532
1	47		10	10	B1	2009-05-11 09:57:09	17.53	82.19	21.827	406.59	415.66	11.46	1.067	89.16	51.54	30.47	11.87	0.07875	0.10456	9.9525	131.415	3258487	2813112	1823156	1967602
1	48		10	10	B1	2009-05-11 09:57:10	17.53	82.18	21.832	406.75	415.83	11.44	1.067	89.17	51.52	30.47	11.87	0.07874	0.1045	9.9528	131.415	3258610	2813199	1823184	1967526
1	49		10	10	B1	2009-05-11 09:57:11	17.53	82.17	21.842	405.98	415.04	11.44	1.067	89.2	51.49	30.47	11.87	0.07857	0.1045	9.9531	131.415	3258775	2812909	1823264	1967613
1	50		10	10	B1	2009-05-11 09:57:12	17.53	82.18	21.829	406.45	415.52	11.44	1.067	89.21	51.49	30.47	11.87	0.07865	0.10445	9.9533	131.415	3258466	2812890	1823174	1967451
1	51		10	10	B1	2009-05-11 09:57:13	17.53	82.18	21.835	407.55	416.65	11.45	1.067	89.24	51.49	30.47	11.87	0.07874	0.10455	9.9536	131.415	3258285	2812949	1823149	1967617
1	52		10	10	B1	2009-05-11 09:57:14	17.52	82.19	21.839	407.56	416.66	11.44	1.067	89.26	51.52	30.47	11.87	0.07888	0.10451	9.9539	131.415	3258017	2813079	1823156	1967547
1	53		10	10	B1	2009-05-11 09:57:15	17.52	82.18	21.851	406.96	416.05	11.44	1.067	89.3	51.54	30.48	11.87	0.07881	0.10454	9.9542	131.415	3258353	2813142	1823135	1967534
1	54		10	10	B1	2009-05-11 09:57:16	17.51	82.18	21.847	407.51	416.61	11.44	1.067	89.34	51.54	30.48	11.87	0.07866	0.10457	9.9544	131.415	3258241	2812666	1823077	1967528
1	55		10	10	B1	2009-05-11 09:57:17	17.52	82.18	21.849	407.54	416.64	11.45	1.067	89.35	51.52	30.48	11.86	0.07882	0.1045	9.9547	131.415	3258390	2813193	1823169	1967502
1	56		10	10	B1	2009-05-11 09:57:18	17.51	82.17	21.85	408.82	417.95	11.44	1.067	89.34	51.49	30.48	11.87	0.07893	0.10459	9.955	131.415	3258131	2813218	1823140	1967594
1	57		10	10	B1	2009-05-11 09:57:19	17.5	82.17	21.835	408.24	417.36	11.44	1.067	89.34	51.49	30.48	11.87	0.07906	0.10452	9.9553	131.415	3257611	2813103	1823183	1967512
1	58		10	10	B1	2009-05-11 09:57:20	17.5	82.18	21.829	408.47	417.59	11.46	1.067	89.32	51.49	30.48	11.87	0.07889	0.10446	9.9556	131.415	3257730	2812847	1823156	1967458
1	59		10	10	B1	2009-05-11 09:57:21	17.51	82.18	21.844	408.94	418.07	11.45	1.067	89.39	51.52	30.48	11.87	0.07895	0.10461	9.9558	131.415	3257541	2812816	1823109	1967648
1	60		10	10	B1	2009-05-11 09:57:22	17.49	82.18	21.837	408.33	417.45	11.44	1.067	89.41	51.52	30.48	11.87	0.07891	0.10453	9.9561	131.415	3257701	2812831	1823097	1967474
1	61		10	10	B1	2009-05-11 09:57:23	17.49	82.18	21.855	409.58	418.73	11.44	1.067	89.49	51.54	30.49	11.87	0.07908	0.1046	9.9564	131.415	3257186	2812840	1823033	1967534
1	62		10	10	B1	2009-05-11 09:57:24	17.49	82.18	21.848	410.04	419.2	11.44	1.067	89.46	51.52	30.49	11.87	0.07916	0.10455	9.9567	131.415	3257529	2813337	1823073	1967487
1	63		10	10	B1	2009-05-11 09:57:25	17.48	82.18	21.849	409.66	418.81	11.44	1.063	89.52	51.52	30.49	11.87	0.07918	0.1046	9.9569	131.415	3257072	2812942	1823124	1967601
1	64		10	10	B1	2009-05-11 09:57:26	17.48	82.17	21.857	410.72	419.9	11.43	1.063	89.54	51.49	30.49	11.86	0.07923	0.10461	9.9572	131.415	3256990	2813038	1823092	1967627
1	65		10	10	B1	2009-05-11 09:57:27	17.48	82.17	21.85	410.44	419.61	11.44	1.063	89.57	51.49	30.49	11.87	0.07918	0.10456	9.9575	131.415	3256998	2812927	1823107	1967552
1	66		10	10	B1	2009-05-11 09:57:28	17.49	82.18	21.845	410.55	419.72	11.45	1.063	89.56	51.49	30.49	11.86	0.07933	0.10456	9.9578	131.415	3256709	2813063	1823016	1967445
1	67		10	10	B1	2009-05-11 09:57:29	17.48	82.18	21.845	411.11	420.29	11.43	1.063	89.56	51.54	30.5	11.86	0.07935	0.10451	9.9581	131.415	3256885	2813298	1823108	1967495
1	68		10	10	B1	2009-05-11 09:57:30	17.48	82.18	21.844	410.58	419.75	11.44	1.063	89.56	51.54	30.5	11.87	0.07932	0.10449	9.9583	131.415	3256707	2813067	1823183	1967547
1	69		10	10	B1	2009-05-11 09:57:31	17.48	82.19	21.856	410.85	420.03	11.43	1.063	89.62	51.54	30.5	11.87	0.07929	0.10461	9.9586	131.415	3256854	2813121	1823031	1967587
1	70		10	10	B1	2009-05-11 09:57:32	17.47	82.19	21.844	411.45	420.64	11.46	1.063	89.57	51.52	30.5	11.87	0.07939	0.10449	9.9589	131.415	3256446	2813014	1823142	1967491
1	71		10	10	B1	2009-05-11 09:57:33	17.47	82.18	21.867	410.99	420.18	11.43	1.063	89.71	51.52	30.5	11.87	0.07928	0.10457	9.9592	131.415	3256530	2812770	1823139	1967603
1	72		10	10	B1	2009-05-11 09:57:34	17.47	82.18	21.846	411.69	420.89	11.43	1.063	89.62	51.49	30.5	11.87	0.0794	0.10454	9.9594	131.415	3256149	2812743	1823133	1967546
1	73		10	10	B1	2009-05-11 09:57:35	17.46	82.17	21.839	412.2	421.4	11.43	1.063	89.58	51.49	30.5	11.87	0.07955	0.10447	9.9597	131.415	3256077	2813033	1823216	1967469
1	74		10	10	B1	2009-05-11 09:57:36	17.47	82.17	21.857	411.83	421.03	11.44	1.063	89.65	51.52	30.52	11.86	0.07942	0.10459	9.96	131.415	3256054	2812716	1823102	1967603
1	75		10	10	B1	2009-05-11 09:57:37	17.47	82.18	21.843	412.88	422.1	11.44	1.063	89.61	51.54	30.52	11.86	0.07963	0.10452	9.9603	131.415	3255755	2812995	1823181	1967559
1	76		10	10	B1	2009-05-11 09:57:38	17.45	82.18	21.839	413.06	422.28	11.43	1.063	89.65	51.54	30.52	11.86	0.07967	0.10455	9.9606	131.415	3256155	2813435	1823147	1967572
1	77		10	10	B1	2009-05-11 09:57:39	17.45	82.18	21.847	412.22	421.43	11.43	1.063	89.68	51.52	30.52	11.85	0.07952	0.10453	9.9608	131.415	3255727	2812742	1823102	1967531
1	78		10	10	B1	2009-05-11 09:57:40	17.46	82.17	21.86	412.9	422.13	11.44	1.063	89.72	51.52	30.52	11.86	0.07963	0.10461	9.9611	131.415	3255812	2813001	1823092	1967588
1	79		10	10	B1	2009-05-11 09:57:41	17.46	82.17	21.858	412.95	422.18	11.47	1.063	89.71	51.49	30.52	11.86	0.07968	0.10461	9.9614	131.415	3255779	2813115	1823098	1967598
1	80		10	10	B1	2009-05-11 09:57:42	17.45	82.16	21.852	413	422.23	11.44	1.063	89.74	51.49	30.52	11.86	0.07955	0.10456	9.9617	131.415	3255865	2812843	1823144	1967558
1	81		10	10	B1	2009-05-11 09:57:43	17.44	82.17	21.84	413.86	423.1	11.43	1.063	89.7	51.52	30.52	11.86	0.07986	0.1045	9.9619	131.415	3255510	2813374	1823181	1967534
1	82		10	10	B1	2009-05-11 09:57:44	17.44	82.18	21.819	413.38	422.6	11.48	1.063	89.62	51.54	30.53	11.86	0.07961	0.10449	9.9622	131.415	3255357	2812602	1823105	1967432
1	83		10	10	B1	2009-05-11 09:57:45	17.44	82.18	21.854	414.53	423.79	11.43	1.063	89.82	51.54	30.53	11.86	0.0798	0.10456	9.9625	131.415	3255253	2812991	1823157	1967593
1	84		10	10	B1	2009-05-11 09:57:46	17.45	82.18	21.852	414.26	423.51	11.44	1.063	89.81	51.54	30.53	11.86	0.07974	0.10461	9.9628	131.415	3255350	2812964	1823007	1967577
1	85		10	10	B1	2009-05-11 09:57:47	17.44	82.18	21.844	415.45	424.73	11.43	1.063	89.78	51.52	30.53	11.86	0.07994	0.10453	9.9631	131.415	3254819	2812978	1823084	1967469
1	86		10	10	B1	2009-05-11 09:57:48	17.43	82.17	21.854	414.96	424.23	11.45	1.063	89.81	51.49	30.53	11.86	0.0798	0.10461	9.9633	131.415	3255159	2812908	1823084	1967608
1	87		10	10	B1	2009-05-11 09:57:49	17.43	82.18	21.832	414.88	424.14	11.45	1.063	89.73	51.49	30.53	11.86	0.07996	0.10451	9.9636	131.415	3254739	2813016	1823127	1967520
1	88		10	10	B1	2009-05-11 09:57:50	17.43	82.19	21.832	414.51	423.76	11.43	1.063	89.8	51.49	30.53	11.86	0.07984	0.10452	9.9639	131.415	3255028	2812937	1823112	1967511
1	89		10	10	B1	2009-05-11 09:57:51	17.43	82.19	21.832	414.72	423.98	11.43	1.063	89.8	51.49	30.53	11.85	0.07987	0.10448	9.9642	131.415	3254775	2812774	1823124	1967428
1	90		10	10	B1	2009-05-11 09:57:52	17.44	82.19	21.834	414.54	423.79	11.44	1.063	89.81	51.54	30.54	11.86	0.07976	0.10454	9.9644	131.415	3254872	2812616	1823107	1967541
1	91		10	10	B1	2009-05-11 09:57:53	17.43	82.19	21.841	415.01	424.28	11.43	1.063	89.84	51.54	30.54	11.86	0.07982	0.10457	9.9647	131.415	3254952	2812825	1823105	1967598
1	92		10	10	B1	2009-05-11 09:57:54	17.43	82.19	21.836	415.71	424.99	11.43	1.063	89.82	51.52	30.54	11.86	0.07986	0.10452	9.965	131.415	3254874	2812831	1823153	1967517
1	93		10	10	B1	2009-05-11 09:57:55	17.43	82.18	21.833	416.09	425.38	11.43	1.063	89.79	51.49	30.54	11.86	0.08005	0.10447	9.9653	131.415	3254611	2813070	1823189	1967467
1	94		10	10	B1	2009-05-11 09:57:56	17.42	82.17	21.849	417.18	426.5	11.43	1.063	89.85	51.52	30.54	11.86	0.08019	0.10458	9.9656	131.415	3254215	2813062	1823002	1967450
1	95		10	10	B1	2009-05-11 09:57:57	17.42	82.17	21.85	416.94	426.25	11.45	1.063	89.91	51.49	30.54	11.86	0.08008	0.10454	9.9658	131.415	3254181	2812818	1823147	1967587
1	96		10	10	B1	2009-05-11 09:57:58	17.42	82.17	21.855	416.51	425.82	11.45	1.063	89.93	51.49	30.54	11.86	0.08012	0.10463	9.9661	131.415	3254034	2812766	1822966	1967532
1	97		10	10	B1	2009-05-11 09:57:59	17.42	82.18	21.842	416.13	425.42	11.43	1.063	89.89	51.52	30.54	11.86	0.08001	0.10459	9.9664	131.415	3254258	2812670	1823069	1967562
1	98		10	10	B1	2009-05-11 09:58:00	17.42	82.18	21.864	417.57	426.9	11.43	1.063	89.98	51.54	30.54	11.86	0.08029	0.10463	9.9667	131.415	3254069	2813222	1822974	1967536
1	99		10	10	B1	2009-05-11 09:58:01	17.42	82.18	21.862	416.72	426.03	11.43	1.063	89.97	51.52	30.55	11.85	0.08011	0.10458	9.9669	131.415	3254281	2812939	1823114	1967600
1	100		10	10	B1	2009-05-11 09:58:02	17.42	82.17	21.854	417.3	426.62	11.45	1.063	89.93	51.52	30.55	11.86	0.08016	0.10458	9.9672	131.415	3253974	2812779	1823170	1967607
1	101		10	10	B1	2009-05-11 09:58:03	17.42	82.17	21.85	418.2	427.54	11.44	1.063	89.91	51.49	30.55	11.86	0.0803	0.10455	9.9675	131.415	3253807	2813021	1823123	1967543
1	102		10	10	B1	2009-05-11 09:58:04	17.41	82.17	21.841	418.16	427.5	11.42	1.063	89.93	51.49	30.55	11.86	0.08034	0.10456	9.9678	131.415	3253775	2813062	1823081	1967493
1	103		10	10	B1	2009-05-11 09:58:05	17.41	82.17	21.856	418.77	428.13	11.42	1.063	89.99	51.52	30.55	11.86	0.08034	0.10466	9.9681	131.415	3253598	2812919	1823045	1967629
1	104		10	10	B1	2009-05-11 09:58:06	17.41	82.18	21.84	419.05	428.41	11.42	1.063	89.94	51.54	30.55	11.86	0.0804	0.10462	9.9683	131.415	3253486	2813049	1823053	1967634
1	105		10	10	B1	2009-05-11 09:58:07	17.42	82.19	21.846	418.49	427.84	11.43	1.063	89.97	51.54	30.55	11.86	0.08048	0.10458	9.9686	131.415	3253510	2813240	1822981	1967452
1	106		10	10	B1	2009-05-11 09:58:08	17.41	82.18	21.855	419.66	429.03	11.42	1.063	90	51.54	30.55	11.86	0.08057	0.10455	9.9689	131.415	3253205	2813184	1823066	1967476
1	107		10	10	B1	2009-05-11 09:58:09	17.42	82.17	21.865	418.66	428.02	11.46	1.063	90.03	51.52	30.56	11.86	0.08031	0.10463	9.9692	131.415	3253433	2812680	1823024	1967558
1	108		10	10	B1	2009-05-11 09:58:10	17.39	82.17	21.881	419.44	428.82	11.42	1.063	90.09	51.52	30.55	11.85	0.08046	0.1047	9.9694	131.415	3253214	2812879	1823029	1967678
1	109		10	10	B1	2009-05-11 09:58:11	17.39	82.17	21.839	419.82	429.19	11.42	1.063	89.92	51.49	30.56	11.86	0.08064	0.10451	9.9697	131.415	3252824	2813032	1823167	1967520
1	110		10	10	B1	2009-05-11 09:58:12	17.41	82.17	21.868	419.26	428.63	11.46	1.063	90.1	51.49	30.56	11.85	0.08063	0.10465	9.97	131.415	3252874	2813068	1822960	1967553
1	111		10	10	B1	2009-05-11 09:58:13	17.39	82.18	21.861	420.32	429.71	11.42	1.063	90.08	51.49	30.56	11.85	0.08064	0.10453	9.9703	131.415	3253004	2813240	1823136	1967569
1	112		10	10	B1	2009-05-11 09:58:14	17.39	82.18	21.837	420.19	429.57	11.44	1.063	89.98	51.54	30.56	11.86	0.08049	0.10451	9.9706	131.415	3253087	2812886	1823168	1967521
1	113		10	10	B1	2009-05-11 09:58:15	17.39	82.19	21.863	419.89	429.27	11.42	1.063	90.1	51.54	30.56	11.86	0.08069	0.10454	9.9708	131.415	3252672	2813095	1823179	1967634
1	114		10	10	B1	2009-05-11 09:58:16	17.39	82.19	21.858	421.06	430.47	11.44	1.063	90.08	51.54	30.56	11.86	0.08073	0.1046	9.9711	131.415	3252509	2813001	1823127	1967640
1	115		10	10	B1	2009-05-11 09:58:17	17.38	82.18	21.843	421.55	430.96	11.42	1.063	90.06	51.49	30.56	11.86	0.0809	0.10448	9.9714	131.415	3252514	2813450	1823187	1967480
1	116		10	10	B1	2009-05-11 09:58:18	17.38	82.17	21.858	421.63	431.05	11.42	1.063	90.11	51.49	30.56	11.86	0.08077	0.10464	9.9717	131.415	3252268	2812847	1823031	1967575
1	117		10	10	B1	2009-05-11 09:58:19	17.41	82.17	21.838	420.83	430.23	11.46	1.063	90.03	51.49	30.57	11.86	0.08071	0.10453	9.9719	131.416	3252249	2812731	1823078	1967455
1	118		10	10	B1	2009-05-11 09:58:20	17.4	82.17	21.852	421.93	431.36	11.43	1.063	90.09	51.49	30.57	11.86	0.08086	0.10449	9.9722	131.416	3252099	2813014	1823130	1967487
1	119		10	10	B1	2009-05-11 09:58:21	17.4	82.18	21.834	422.43	431.86	11.46	1.063	90.02	51.52	30.57	11.85	0.08086	0.10445	9.9725	131.416	3252209	2813127	1823121	1967392
2	0		10	10	B1	2009-05-11 09:58:21	17.74	82.19	21.732	396.89	405.7	11.49	1.067	87.65	51.53	30.38	11.86	0.07728	0.10417	9.9725	131.416	3252209	2813127	1823121	1967392
3	59.5		10	10	B1	2009-05-11 09:58:21	17.53	82.18	21.826	409.01	418.13	11.45	1.065	89.19	51.52	30.48	11.86	0.07904	0.10448	9.9725	131.416	3252209	2813127	1823121	1967392
4	119		10	10	B1	2009-05-11 09:58:21	0.37	0.03	0.155	25.68	26.3	0.09	0.004	2.47	0.05	0.19	0.03	0.00368	0.0006	9.9725	131.416	3252209	2813127	1823121	1967392
CrvFitStatus:	Lin		10	10	B1
Exp_Flux:	1.41		10	10	B1
Exp_FluxCV:	1.6		10	10	B1
Exp_dCdry/dt:	0.22		10	10	B1
Exp_R2:	0.9915		10	10	B1
Exp_SSN:	0.2807		10	10	B1
Exp_SE:	0.002		10	10	B1
Exp_a:	2.2057e-07		10	10	B1
Exp_Cx:	1000000		10	10	B1
Exp_Co:	405.7		10	10	B1
Exp_t0:	3.2		10	10	B1
Exp_Iter:	10		10	10	B1
Exp_MaxIter:	10		10	10	B1
Lin_Flux:	1.41		10	10	B1
Lin_FluxCV:	1.6		10	10	B1
Lin_dCdry/dt:	0.22		10	10	B1
Lin_R2:	0.9915		10	10	B1
Lin_SSN:	0.2807		10	10	B1
Lin_SE:	0.002		10	10	B1
Crv_Domain:	90		10	10	B1
Crv_#Smp:	90		10	10	B1
Dead Band:	00:30:00		10	10	B1
TimeClosing:	18		10	10	B1
			10	10	B1
			10	10	B1
LI-8100:	1c9	11	11	11	B1	81	556c	1d1	183
File Name:	HLB511		11	11	B1
Instrument Name:	LI-8100		11	11	B1
Serial Number:	81A-0368		11	11	B1
Software:	2.0.0		11	11	B1	LI-8100 File Viewer 2.0.0
Comments:	2		11	11	B1
Obs#:	11		11	11	B1
Port#:	0		11	11	B1
Label:	SNJ		11	11	B1
Observation Length:	02:00:00		11	11	B1
Observation Delay:	01:00:00		11	11	B1
IRGA Averaging:	1		11	11	B1
Flow8100:	10		11	11	B1
FlowMux:	0		11	11	B1
Tmux:	0		11	11	B1
Virga:	19		11	11	B1
Vmux:	55		11	11	B1
Vext:	0		11	11	B1
Vcham:	4823.9		11	11	B1
Offset:	4		11	11	B1
Area:	317.8		11	11	B1
Vtotal:	6114.1		11	11	B1
V3 Info:	0		11	11	B1	M=0.43	B=0.56
Labels_01:	22		11	11	B1
Type	Etime		11	11	B1	Date	Tcham	Pressure	H2O	CO2	Cdry	T4	V3	RH	Tbench	Tboard	Vin	CO2ABS	H2OABS	Hour	DOY	RAWCO2	RAWCO2REF	RAWH2O	RAWH2OREF
1	-1		11	11	B1	2009-05-11 10:01:11	17.94	82.19	20.986	383.98	392.21	12.54	1.122	83.59	51.49	30.74	11.85	0.07552	0.10176	10.0197	131.417	3267685	2812860	1827880	1967556
1	-1		11	11	B1	2009-05-11 10:01:12	17.92	82.19	21	386.98	395.28	12.5	1.122	83.7	51.52	30.74	11.72	0.07611	0.10179	10.02	131.417	3266795	2813624	1827833	1967587
1	-1		11	11	B1	2009-05-11 10:01:13	17.92	82.2	21.009	386.64	394.94	12.53	1.122	83.74	51.54	30.75	11.74	0.07582	0.10185	10.0203	131.418	3266939	2813028	1827603	1967493
1	-1		11	11	B1	2009-05-11 10:01:14	17.94	82.21	21.044	386.97	395.29	12.54	1.122	83.89	51.52	30.75	11.73	0.07589	0.10199	10.0206	131.418	3267110	2813330	1827485	1967570
1	-1		11	11	B1	2009-05-11 10:01:15	17.91	82.21	21.077	386.39	394.71	12.48	1.122	84.02	51.52	30.75	11.73	0.07578	0.10206	10.0208	131.418	3267257	2813165	1827384	1967607
1	-1		11	11	B1	2009-05-11 10:01:16	17.93	82.2	21.109	385.66	393.98	12.52	1.122	84.2	51.52	30.75	11.73	0.07571	0.10215	10.0211	131.418	3267241	2812938	1827290	1967629
1	-1		11	11	B1	2009-05-11 10:01:17	17.93	82.2	21.108	385.1	393.4	12.49	1.122	84.14	51.52	30.75	11.73	0.07556	0.10214	10.0214	131.418	3267364	2812713	1827287	1967638
1	-1		11	11	B1	2009-05-11 10:01:18	17.93	82.2	21.12	386.14	394.47	12.49	1.122	84.19	51.52	30.76	11.72	0.07579	0.1022	10.0217	131.418	3267144	2813111	1827151	1967609
1	-1		11	11	B1	2009-05-11 10:01:19	17.91	82.2	21.116	386.71	395.05	12.48	1.122	84.22	51.49	30.76	11.73	0.07594	0.10216	10.0219	131.418	3267290	2813587	1827234	1967597
1	-1		11	11	B1	2009-05-11 10:01:20	17.91	82.2	21.116	386.7	395.04	12.46	1.122	84.22	51.52	30.76	11.73	0.07592	0.10224	10.0222	131.418	3267156	2813452	1827071	1967601
1	-1		11	11	B1	2009-05-11 10:01:21	17.91	82.21	21.133	386.58	394.92	12.46	1.122	84.3	51.54	30.76	11.73	0.07599	0.1022	10.0225	131.418	3266886	2813436	1827071	1967559
1	-1		11	11	B1	2009-05-11 10:01:22	17.91	82.22	21.131	387.67	396.04	12.46	1.123	84.3	51.52	30.76	11.73	0.07604	0.10225	10.0228	131.418	3267079	2813667	1827100	1967647
1	-1		11	11	B1	2009-05-11 10:01:23	17.9	82.21	21.14	387.33	395.69	12.46	1.123	84.38	51.49	30.76	11.73	0.07594	0.1023	10.0231	131.418	3267107	2813438	1827012	1967636
1	-1		11	11	B1	2009-05-11 10:01:24	17.9	82.2	21.129	386.03	394.36	12.43	1.123	84.33	51.49	30.77	11.73	0.07566	0.10222	10.0233	131.418	3267167	2812795	1827076	1967557
1	-1		11	11	B1	2009-05-11 10:01:25	17.9	82.2	21.116	386.56	394.9	12.4	1.123	84.28	51.49	30.77	11.72	0.07584	0.10215	10.0236	131.418	3267358	2813410	1827143	1967505
1	-1		11	11	B1	2009-05-11 10:01:26	17.9	82.2	21.13	386.47	394.81	12.46	1.123	84.39	51.49	30.77	11.73	0.07588	0.10218	10.0239	131.418	3267473	2813593	1827184	1967575
1	-1		11	11	B1	2009-05-11 10:01:27	17.92	82.2	21.114	386.46	394.79	12.44	1.123	84.27	51.52	30.77	11.72	0.07581	0.10216	10.0242	131.418	3266907	2812955	1827201	1967597
1	-1		11	11	B1	2009-05-11 10:01:28	17.89	82.2	21.128	387.29	395.65	12.43	1.123	84.38	51.54	30.77	11.77	0.07581	0.10221	10.0244	131.418	3267108	2813118	1827207	1967686
1	0		11	11	B1	2009-05-11 10:01:29	17.9	82.2	21.12	386.13	394.46	12.39	1.123	84.35	51.54	30.77	11.83	0.07572	0.10216	10.0247	131.418	3267072	2812839	1827202	1967554
1	1		11	11	B1	2009-05-11 10:01:30	17.89	82.2	21.112	388.71	397.09	12.4	1.123	84.31	51.52	30.77	11.83	0.07618	0.10216	10.025	131.418	3266372	2813432	1827284	1967676
1	2		11	11	B1	2009-05-11 10:01:31	17.9	82.2	21.124	387.8	396.17	12.39	1.123	84.36	51.49	30.77	11.83	0.07613	0.10225	10.0253	131.418	3266526	2813381	1827084	1967598
1	3		11	11	B1	2009-05-11 10:01:32	17.89	82.2	21.134	388.22	396.6	12.42	1.123	84.4	51.46	30.78	11.82	0.07613	0.10224	10.0256	131.418	3266192	2813150	1827000	1967523
1	4		11	11	B1	2009-05-11 10:01:33	17.89	82.19	21.16	389.6	398.02	12.37	1.123	84.49	51.49	30.78	11.83	0.07624	0.10232	10.0258	131.418	3265882	2813127	1827035	1967674
1	5		11	11	B1	2009-05-11 10:01:34	17.89	82.2	21.158	389.31	397.73	12.39	1.123	84.5	51.49	30.78	11.83	0.07628	0.10236	10.0261	131.418	3266166	2813522	1826900	1967634
1	6		11	11	B1	2009-05-11 10:01:35	17.88	82.2	21.187	389.57	398	12.38	1.123	84.67	51.49	30.78	11.83	0.07632	0.10246	10.0264	131.418	3265458	2813007	1826832	1967739
1	7		11	11	B1	2009-05-11 10:01:36	17.87	82.2	21.203	390.25	398.7	12.38	1.123	84.73	51.54	30.78	11.83	0.07636	0.10244	10.0267	131.418	3265859	2813451	1826679	1967544
1	8		11	11	B1	2009-05-11 10:01:37	17.87	82.21	21.192	391.05	399.52	12.38	1.123	84.75	51.52	30.78	11.83	0.07657	0.10235	10.0269	131.418	3265461	2813669	1826807	1967550
1	9		11	11	B1	2009-05-11 10:01:38	17.87	82.21	21.216	390.29	398.75	12.35	1.123	84.85	51.52	30.78	11.83	0.07639	0.10248	10.0272	131.418	3265536	2813229	1826628	1967561
1	10		11	11	B1	2009-05-11 10:01:39	17.87	82.2	21.242	391.66	400.16	12.35	1.123	84.99	51.49	30.78	11.83	0.07656	0.1026	10.0275	131.418	3265033	2813246	1826490	1967633
1	11		11	11	B1	2009-05-11 10:01:40	17.87	82.2	21.212	392.11	400.61	12.34	1.123	84.87	51.49	30.78	11.83	0.07659	0.10249	10.0278	131.418	3264994	2813241	1826609	1967529
1	12		11	11	B1	2009-05-11 10:01:41	17.88	82.2	21.232	390.97	399.45	12.34	1.123	84.95	51.49	30.8	11.83	0.07642	0.10248	10.0281	131.418	3265228	2813082	1826558	1967519
1	13		11	11	B1	2009-05-11 10:01:42	17.87	82.2	21.249	392.6	401.12	12.34	1.123	85.02	51.52	30.8	11.83	0.07669	0.10266	10.0283	131.418	3264748	2813365	1826305	1967572
1	14		11	11	B1	2009-05-11 10:01:43	17.86	82.22	21.246	392.52	401.04	12.33	1.123	85.03	51.54	30.8	11.84	0.07666	0.10262	10.0286	131.418	3264234	2812852	1826336	1967549
1	15		11	11	B1	2009-05-11 10:01:44	17.86	82.22	21.257	392.55	401.08	12.33	1.123	85.07	51.54	30.8	11.83	0.07671	0.1026	10.0289	131.418	3264534	2813238	1826418	1967583
1	16		11	11	B1	2009-05-11 10:01:45	17.85	82.22	21.264	393.82	402.37	12.33	1.123	85.1	51.52	30.8	11.83	0.07686	0.10265	10.0292	131.418	3263959	2813131	1826291	1967546
1	17		11	11	B1	2009-05-11 10:01:46	17.86	82.21	21.267	392.17	400.69	12.34	1.123	85.16	51.52	30.8	11.83	0.07652	0.10269	10.0294	131.418	3264879	2813018	1826277	1967568
1	18		11	11	B1	2009-05-11 10:01:47	17.85	82.2	21.268	392.65	401.18	12.33	1.123	85.15	51.49	30.8	11.83	0.07664	0.10272	10.0297	131.418	3264327	2812844	1826163	1967505
1	19		11	11	B1	2009-05-11 10:01:48	17.84	82.2	21.293	392.19	400.72	12.33	1.123	85.3	51.49	30.8	11.83	0.07664	0.10282	10.03	131.418	3264810	2813168	1826173	1967633
1	20		11	11	B1	2009-05-11 10:01:49	17.84	82.2	21.278	393.35	401.9	12.29	1.123	85.24	51.52	30.8	11.83	0.07683	0.10269	10.0303	131.418	3264196	2813210	1826268	1967565
1	21		11	11	B1	2009-05-11 10:01:50	17.84	82.2	21.268	393.6	402.15	12.28	1.123	85.2	51.54	30.8	11.83	0.07691	0.10272	10.0306	131.418	3264233	2813448	1826136	1967467
1	22		11	11	B1	2009-05-11 10:01:51	17.83	82.21	21.294	392.99	401.54	12.3	1.123	85.37	51.54	30.8	11.83	0.0766	0.10278	10.0308	131.418	3264749	2813102	1826165	1967614
1	23		11	11	B1	2009-05-11 10:01:52	17.83	82.21	21.293	394.02	402.59	12.28	1.123	85.42	51.54	30.81	11.83	0.07697	0.1028	10.0311	131.418	3263316	2812836	1826085	1967591
1	24		11	11	B1	2009-05-11 10:01:53	17.83	82.21	21.28	393.94	402.51	12.28	1.123	85.37	51.49	30.81	11.83	0.0769	0.10272	10.0314	131.418	3264047	2813227	1826268	1967569
1	25		11	11	B1	2009-05-11 10:01:54	17.82	82.2	21.305	395.08	403.68	12.27	1.123	85.46	51.52	30.81	11.81	0.07705	0.10283	10.0317	131.418	3263487	2813105	1826125	1967630
1	26		11	11	B1	2009-05-11 10:01:55	17.83	82.19	21.299	395.62	404.23	12.29	1.123	85.43	51.49	30.81	11.83	0.07718	0.10284	10.0319	131.418	3263432	2813438	1826017	1967574
1	27		11	11	B1	2009-05-11 10:01:56	17.81	82.2	21.311	395.62	404.23	12.25	1.123	85.54	51.52	30.81	11.83	0.07721	0.10287	10.0322	131.418	3262863	2813028	1825988	1967593
1	28		11	11	B1	2009-05-11 10:01:57	17.81	82.21	21.299	395.03	403.63	12.28	1.123	85.5	51.52	30.81	11.83	0.07696	0.10272	10.0325	131.418	3263349	2812849	1826170	1967547
1	29		11	11	B1	2009-05-11 10:01:58	17.8	82.22	21.303	395.84	404.45	12.25	1.123	85.58	51.54	30.81	11.83	0.07706	0.10278	10.0328	131.418	3263094	2812842	1826131	1967577
1	30		11	11	B1	2009-05-11 10:01:59	17.8	82.21	21.335	396.07	404.7	12.25	1.123	85.7	51.54	30.81	11.83	0.0772	0.10286	10.0331	131.418	3263046	2813108	1825996	1967539
1	31		11	11	B1	2009-05-11 10:02:00	17.8	82.21	21.292	396.35	404.97	12.28	1.123	85.58	51.52	30.81	11.83	0.0772	0.10279	10.0333	131.418	3262819	2812968	1826060	1967512
1	32		11	11	B1	2009-05-11 10:02:01	17.8	82.2	21.337	397.11	405.77	12.29	1.123	85.75	51.52	30.81	11.83	0.07742	0.10287	10.0336	131.418	3262640	2813330	1825933	1967492
1	33		11	11	B1	2009-05-11 10:02:02	17.79	82.2	21.341	396.54	405.19	12.24	1.123	85.77	51.54	30.82	11.83	0.0772	0.10288	10.0339	131.418	3262851	2812994	1825940	1967560
1	34		11	11	B1	2009-05-11 10:02:03	17.79	82.19	21.348	397.17	405.83	12.23	1.123	85.84	51.49	30.82	11.83	0.07745	0.1029	10.0342	131.418	3262300	2813130	1825977	1967611
1	35		11	11	B1	2009-05-11 10:02:04	17.79	82.21	21.346	397.45	406.12	12.24	1.123	85.85	51.49	30.82	11.83	0.07751	0.10287	10.0344	131.418	3262430	2813462	1825898	1967535
1	36		11	11	B1	2009-05-11 10:02:05	17.79	82.22	21.337	397.17	405.83	12.24	1.123	85.82	51.54	30.82	11.83	0.07734	0.10296	10.0347	131.418	3262424	2813021	1825798	1967582
1	37		11	11	B1	2009-05-11 10:02:06	17.78	82.22	21.338	396.62	405.27	12.23	1.123	85.88	51.54	30.82	11.83	0.07721	0.10286	10.035	131.418	3262994	2813181	1825984	1967607
1	38		11	11	B1	2009-05-11 10:02:07	17.78	82.21	21.334	398.67	407.36	12.23	1.123	85.86	51.52	30.82	11.83	0.07766	0.10286	10.0353	131.418	3261702	2813139	1826014	1967562
1	39		11	11	B1	2009-05-11 10:02:08	17.78	82.2	21.339	397.71	406.38	12.23	1.123	85.87	51.49	30.82	11.83	0.07737	0.1029	10.0356	131.418	3262553	2813176	1825872	1967516
1	40		11	11	B1	2009-05-11 10:02:09	17.77	82.2	21.36	397.29	405.96	12.23	1.123	85.95	51.49	30.82	11.83	0.0774	0.10297	10.0358	131.418	3262068	2812769	1825789	1967531
1	41		11	11	B1	2009-05-11 10:02:10	17.77	82.2	21.349	399.23	407.94	12.23	1.123	85.96	51.49	30.82	11.83	0.07763	0.10288	10.0361	131.418	3261800	2813169	1825916	1967539
1	42		11	11	B1	2009-05-11 10:02:11	17.77	82.2	21.352	399.15	407.86	12.22	1.123	85.97	51.49	30.82	11.83	0.07749	0.10289	10.0364	131.418	3261961	2812949	1825935	1967569
1	43		11	11	B1	2009-05-11 10:02:12	17.78	82.2	21.342	398.24	406.92	12.22	1.123	85.93	51.52	30.82	11.83	0.07755	0.10294	10.0367	131.418	3262201	2813351	1825826	1967579
1	44		11	11	B1	2009-05-11 10:02:13	17.77	82.21	21.349	398.69	407.39	12.2	1.123	85.97	51.54	30.82	11.83	0.07749	0.10291	10.0369	131.418	3261793	2812827	1825932	1967605
1	45		11	11	B1	2009-05-11 10:02:14	17.75	82.21	21.35	398.83	407.53	12.18	1.123	85.97	51.54	30.83	11.83	0.07757	0.10293	10.0372	131.418	3261750	2812972	1825828	1967520
[truncated: 172,615 more rows]
